# Supplementary material for: Antagonism Pattern Detection between MicroRNA and Target Expression in Ewing’s Sarcoma
Source: PLoS One. 2012 Jul 25;7(7):e41770. doi: 10.1371/journal.pone.0041770 (PMC3404966; doi:10.1371/journal.pone.0041770)
Supplement: Table S6 — Comprehensive table with results of antagonism detection and seed enrichment for all genes and miRNAs included in the Ewing’s sarcoma study. (TXT.GZ) [file pone.0041770.s008.gz]

Archive with 1 entries (1 files):
- Additional_file_8.txt
