# Supplementary material for: Antagonism Pattern Detection between MicroRNA and Target Expression in Ewing’s Sarcoma
Source: PLoS One. 2012 Jul 25;7(7):e41770. doi: 10.1371/journal.pone.0041770 (PMC3404966; doi:10.1371/journal.pone.0041770)
Supplement: Table S6 — Comprehensive table with results of antagonism detection and seed enrichment for all genes and miRNAs included in the Ewing’s sarcoma study. (TXT.GZ) [file pone.0041770.s008.gz › Additional_file_8.txt]

####
# ID_miRNA|gene
# 1-correlation(pv)
# Pearson correlation coefficient
# 1-antagonism(pv)
# Num 8ere seeds
# Num 7ere seeds
# Num 6ere seeds
####
hsa-miR-148b|GPR116,0.99982526111,-0.56569755,1,1,0,0
hsa-miR-7|REEP5,0.9989655998,-0.50529414,1,0,1,0
hsa-let-7i|PHF3,0.9987931506,-0.49948636,1,0,1,1
HS_22.1|ALS2CR8,0.999999998418866,-0.79434407,1,1,2,0
hsa-miR-519b|UPK1B,0.92317004,-0.28667477,1,0,1,3
hsa-miR-93|KIAA0247,0.990237511,-0.4088342,1,0,2,5
hsa-miR-146b|YWHAB,0.99961332112,-0.54010993,1,1,1,0
hsa-miR-146b|CERK,0.999998311463,-0.6826769,1,0,2,0
hsa-miR-23b|NLGN4X,0.94068118,-0.3046627,1,0,3,3
hsa-miR-324-5p|SELPLG,0.999999950620182,-0.7462675,1,0,1,1
hsa-miR-328|HOMER3,0.9995664309,-0.5362472,1,0,1,0
hsa-miR-30b|MXRA5,0.993009765,-0.4250489,1,1,0,4
hsa-miR-324-3p|ADAM19,0.999981529689,-0.62831134,1,0,1,0
hsa-miR-328|SCRN1,0.99973129667,-0.5520926,1,1,0,3
hsa-let-7b|ACVR1B,0.9984869641,-0.49078122,1,0,1,5
hsa-let-7f|RNF10,0.985136961,0.3872693,1,0,1,1
hsa-miR-15a|ROCK1,0.999997708265,-0.6763182,1,0,1,1
hsa-miR-450|ATP9A,0.99980857766,-0.5628633,1,0,2,3
hsa-miR-16|UBE2H,0.9999982001531,-0.6813608,1,0,1,5
hsa-miR-324-3p|PMP22,0.999998262717,-0.682091,1,0,1,0
hsa-miR-324-3p|TXNDC5,0.9999982565332,-0.68201774,1,0,1,2
hsa-miR-328|COL4A2,0.9998368793,-0.5678191,1,0,2,3
hsa-miR-92|CTSO,0.9999979173967,-0.6783271,1,0,1,1
HS_214.1|PLOD2,0.961165197,-0.3321629,1,0,1,3
hsa-miR-146b|SNN,0.99986923176,-0.5745394,1,0,1,1
hsa-miR-328|CSK,0.999998187555,-0.68121654,1,0,1,0
hsa-miR-20b|TTC33,0.999986965592,-0.63693184,1,0,1,4
hsa-let-7e|MINA,0.991705432,-0.4168404,1,0,1,3
hsa-miR-594|SPAG9,0.99983317369,-0.56712806,1,0,2,2
hsa-miR-130b|DHRS12,0.9995282142,-0.53336626,1,0,1,1
hsa-miR-181c|OSBPL1A,0.99993126661,-0.5932964,1,1,1,3
hsa-miR-125a|NRP1,0.999993027728,-0.6517713,1,0,1,2
hsa-miR-125a|MCAM,0.9985555073,-0.4925848,1,0,2,1
hsa-miR-452*|PLOD1,0.978690475,-0.36763248,0.999,0,1,1
hsa-miR-22|DDX3X,0.983674575,-0.38226235,0.999,0,1,1
HS_256|TK2,0.99990496682,-0.583992,0.999,1,0,1
hsa-miR-92b|COL5A1,0.79437062,-0.20720373,0.999,1,1,1
hsa-miR-324-3p|ABCA1,0.999974672846,-0.62027293,0.999,1,0,2
hsa-miR-125a|F13A1,0.9965508222,-0.45698524,0.999,0,1,2
hsa-miR-17-5p|TRIM3,0.7417804,0.18550101,0.999,0,1,1
hsa-miR-565|LZTFL1,0.984423396,-0.38477665,0.999,1,0,1
hsa-miR-30b|MICAL2,0.9988009419,-0.49973238,0.999,0,1,1
hsa-miR-23a|RHO,0.978259185,-0.36650634,0.999,0,1,0
hsa-miR-148b|IGF2,0.9999984960045,-0.685046,0.999,1,0,11
hsa-miR-92|CD59,0.9999984573074,-0.6845279,0.999,2,0,6
hsa-miR-126*|THRA,0.9994927111,-0.5308711,0.999,0,1,0
hsa-miR-411|KIAA0652,0.90444307,0.2706974,0.999,1,0,0
hsa-miR-30e-3p|SCRN1,0.99988385025,-0.578084,0.999,0,1,2
hsa-let-7f|TAF9B,0.48687035,-0.10792421,0.999,1,0,0
hsa-miR-16|RSBN1,0.989059676,-0.40312362,0.999,1,1,0
hsa-miR-183|IL6ST,0.988849832,-0.40216175,0.999,1,1,2
hsa-miR-181a|HMBOX1,0.96673235,-0.34167,0.999,0,1,2
hsa-miR-194|PIP5K1C,0.99989185619,-0.5801999,0.999,1,0,2
hsa-miR-145|SMARCD1,0.99985792433,-0.5720353,0.999,0,1,0
hsa-miR-146b|SLC25A44,0.99998835145,-0.63965684,0.999,0,1,3
hsa-miR-19b|LYST,0.979969233,-0.37108716,0.999,0,1,3
hsa-miR-144|PPBP,0.76418202,0.19433916,0.999,0,1,0
hsa-miR-194|ITGAV,0.993588067,-0.42911804,0.999,0,2,0
hsa-miR-125a|LIMS1,0.999991605031,-0.6474491,0.999,0,1,2
hsa-miR-96|CUL4A,0.85983092,-0.2405571,0.999,0,1,1
hsa-miR-93|RNASE4,0.999977607118,-0.6234348,0.999,1,0,0
hsa-miR-424|ACCN2,0.99989570773,-0.5812687,0.999,0,1,4
hsa-miR-92|LIMS1,0.983399363,-0.38136265,0.999,0,1,2
hsa-miR-652|PIGG,0.998636535,-0.49481708,0.999,0,1,0
hsa-miR-24|KCTD20,0.9991071711,-0.51074404,0.999,0,4,4
hsa-miR-598|RASL11B,0.999979626247,-0.625838,0.999,0,1,0
hsa-miR-328|ADAM19,0.999999999297075,-0.80410665,0.999,0,1,5
hsa-miR-374|PICALM,0.64372644,-0.15179676,0.999,0,1,4
hsa-miR-219|TPM1,0.981442468,-0.37530392,0.999,0,3,0
hsa-miR-218|PRKX,0.85917753,-0.24017307,0.999,1,1,6
hsa-miR-425-5p|YLPM1,0.78806388,-0.20441355,0.999,0,1,1
hsa-miR-130a|VIM,0.999977367488,-0.6231628,0.999,0,1,0
hsa-miR-25|BAZ2A,0.81510484,-0.21682175,0.999,0,1,3
hsa-miR-146b|PHF16,0.9999944866177,-0.65714014,0.999,0,1,2
hsa-miR-146b|MTMR4,0.9993697023,-0.52328765,0.999,0,1,0
HS_100|MGEA5,0.99983825882,-0.56808,0.999,0,1,0
hsa-miR-96|NET1,0.80920444,-0.21401052,0.999,0,1,2
hsa-miR-24|GRINA,0.97922674,-0.36905956,0.999,0,2,1
hsa-miR-192|PIGT,0.9951180657,-0.44165388,0.999,0,1,0
hsa-miR-379|PITPNA,0.9980981592,0.4817379,0.999,0,1,1
hsa-miR-801|LIAS,0.999999998269636,-0.7932246,0.999,0,1,0
hsa-miR-125b|TUBG1,0.99512743,-0.44174054,0.999,0,1,1
hsa-miR-328|ARL4C,0.9999968463687,-0.66950274,0.998,1,0,1
hsa-miR-224|KATNB1,0.993543527,-0.42879364,0.998,0,1,0
hsa-miR-148b|FLT1,0.999976706029,-0.6224255,0.998,2,1,1
hsa-miR-199b|NUMA1,0.999984371394,-0.63247555,0.998,0,1,2
HS_263.1|STAT6,0.99964853792,-0.5432974,0.998,0,1,2
hsa-miR-27a|EPHB1,0.95644947,-0.32494357,0.998,0,1,1
hsa-miR-576|HERC1,0.926271744,-0.2896072,0.998,0,2,0
hsa-miR-500|ZNF586,0.99984954145,-0.5702924,0.998,0,1,0
hsa-miR-141|TMEM100,0.10356396,-0.021541515,0.998,1,0,0
hsa-miR-146b|PRDM2,0.9980262476,-0.48024696,0.998,0,1,5
hsa-miR-146b|BRCA1,0.989844809,-0.40686786,0.998,1,0,0
hsa-miR-363|HEATR1,0.93144905,0.29472506,0.998,0,1,0
hsa-miR-425-5p|BCL2,0.977032054,-0.3634011,0.998,0,1,1
hsa-miR-494|LOX,0.99993436391,-0.59459764,0.998,0,1,1
hsa-miR-486|TTC31,0.9969942607,-0.46287102,0.998,1,0,0
hsa-miR-125a|ARHGAP25,0.975594549,-0.35993448,0.998,0,3,3
hsa-miR-338|ZNF217,0.989394214,-0.40469006,0.998,1,0,3
hsa-miR-101|EGF,0.987940106,-0.39816207,0.998,0,1,1
hsa-miR-199b|NAB2,0.99999966872323,-0.7141186,0.998,1,0,3
hsa-miR-181a|OSBPL1A,0.999976846542,-0.6225805,0.998,1,1,3
hsa-miR-182|PPP1R3D,0.82118791,0.21978745,0.998,2,0,0
hsa-miR-324-3p|HEPH,0.99991180016,-0.58616036,0.998,0,1,0
hsa-miR-328|TNS3,0.9999974009818,-0.67365307,0.998,0,1,4
hsa-miR-144|DMD,0.6735976,0.16136461,0.998,1,0,4
hsa-miR-9|PRKAB1,0.9936100426,-0.42927882,0.998,0,1,0
hsa-miR-193b|DYNC1LI2,0.92556904,0.2889345,0.998,0,1,2
hsa-miR-30c|EYA2,0.993150056,-0.4260086,0.998,0,1,0
hsa-miR-425|EPB41L3,0.7504917,0.1888743,0.998,0,1,2
hsa-miR-199b|ILF3,0.9999975381918,-0.6748052,0.998,0,1,3
hsa-miR-369-3p|PLAU,0.993376804,-0.42759618,0.998,1,0,0
hsa-miR-194|OXR1,0.915469825,-0.279775,0.998,0,1,2
hsa-miR-130a|LAMP2,0.99999997734337,-0.75819093,0.998,1,0,3
hsa-miR-9|VAMP3,0.999999618646,-0.71155435,0.998,0,1,0
hsa-miR-655|HLF,0.69973853,0.17019576,0.998,0,2,4
hsa-miR-146b|PTPN11,0.99991904894,-0.5886335,0.998,0,1,3
hsa-miR-139|LGALS8,0.99995071032,-0.6025565,0.998,0,1,3
HS_22.1|DNAJC4,0.999908167425,-0.5849894,0.998,0,1,0
hsa-miR-26b|ZMYM4,0.97285702,-0.3537769,0.998,0,1,6
hsa-miR-30a-5p|DEPDC1,0.988162042,-0.39911354,0.998,0,2,1
hsa-miR-194|STAU2,0.9984000607,-0.48859546,0.998,1,3,1
hsa-miR-150|TMF1,0.75345108,-0.19003819,0.998,0,2,2
hsa-mir-454-3p|MAP3K5,0.9999875864805,-0.6381182,0.998,1,0,2
hsa-miR-452*|SSR1,0.9974268812,-0.4693965,0.998,1,0,2
hsa-miR-15b|SMARCD1,0.99941815884,0.5261024,0.998,0,1,0
hsa-miR-30d|COL6A3,0.99999962743084,-0.71198076,0.998,0,1,2
hsa-miR-146b|ATP6V0D1,0.99927300744,-0.5182043,0.998,1,0,0
hsa-miR-565|NR4A1,0.99965774192,-0.5441776,0.998,1,0,5
hsa-miR-195|SRPR,0.91191746,-0.27675557,0.998,1,0,0
hsa-miR-628|SERBP1,0.91288728,0.2775704,0.998,1,0,3
hsa-miR-106a|FN1,0.991704043,0.41683227,0.998,0,1,1
hsa-miR-145|MPI,0.99966738437,-0.54512274,0.998,0,1,1
hsa-miR-145|EIF4B,0.99985288578,-0.570977,0.998,0,1,1
hsa-miR-592|ZNF134,0.40709054,0.08831422,0.998,1,0,0
hsa-miR-361|UBE2D1,0.913616866,-0.27818802,0.998,0,2,1
hsa-miR-125a|IL13RA1,0.99976930233,-0.5569816,0.998,0,1,2
hsa-miR-363|PIP5K1C,0.999991026346,-0.6458808,0.998,0,1,1
hsa-miR-148b|PDE1C,0.99935884844,-0.5226837,0.998,0,1,3
hsa-miR-512-3p|GINS4,0.33051336,0.07056158,0.998,1,0,3
hsa-miR-30e-3p|TCEB1,0.76996852,-0.19671363,0.998,0,2,1
hsa-miR-23a|EP400,0.9988323622,-0.5007391,0.998,0,3,1
hsa-miR-30d|LRRC15,0.999984810111,-0.63317925,0.998,1,1,2
hsa-miR-512-3p|LDB3,0.25789326,0.05442418,0.998,2,0,2
hsa-miR-145|NAB2,0.99995937131,-0.6078088,0.998,0,1,3
hsa-miR-594|PAPOLA,0.9977950153,-0.47575665,0.998,0,1,2
hsa-miR-222|CXCL12,0.99995070092,-0.6025513,0.998,0,1,4
hsa-miR-181b|CHMP2B,0.984483111,0.3849815,0.998,1,2,3
hsa-miR-15b|SLC24A1,0.9999508581,-0.60263884,0.998,0,1,2
hsa-miR-326|PCGF2,0.9985121759,-0.49143606,0.998,0,1,1
hsa-miR-146a|DFFA,0.99975726238,-0.55535907,0.998,1,0,1
hsa-let-7i|CD46,0.68997923,-0.166844,0.998,0,1,1
hsa-miR-146b|KLF11,0.991761271,-0.41716826,0.998,0,1,2
hsa-miR-503|VPS33B,0.9046133,-0.27083126,0.998,0,2,1
hsa-miR-29b|ARF5,0.982089706,-0.3772458,0.998,1,0,0
hsa-miR-129|QKI,0.99978724738,-0.55954725,0.998,0,2,10
hsa-miR-339|PRR14,0.2358183,0.04962239,0.998,0,1,0
hsa-miR-149|ATRN,0.990998885,-0.4128473,0.997,0,1,5
hsa-miR-30c|CCNJL,0.939672098,-0.30351913,0.997,1,0,1
hsa-miR-148a|SLC38A1,0.9999989970884,-0.6931716,0.997,1,0,7
hsa-miR-32|TMEM127,0.991980376,-0.41847345,0.997,0,1,2
hsa-miR-374|EDIL3,0.998100004,-0.4817768,0.997,1,0,1
hsa-miR-9*|CASP2,0.9968631251,-0.46105552,0.997,0,1,3
hsa-miR-146b|PPP2R4,0.947630532,0.31299004,0.997,1,0,2
hsa-miR-143|RBM39,0.989676645,-0.40604562,0.997,0,2,0
hsa-miR-30e-3p|AGPAT4,0.999906778816,-0.5845529,0.997,0,1,6
hsa-miR-9*|IGF2BP3,0.88596222,-0.25714093,0.997,0,2,2
hsa-miR-425-5p|PDE3B,0.999220274,-0.5156809,0.997,0,1,1
hsa-mir-454-3p|EXOC5,0.8825441,-0.25481954,0.997,1,0,3
hsa-miR-361|PROCR,0.9987837453,-0.49919122,0.997,1,0,1
hsa-miR-192|PTRF,0.977851879,-0.3654598,0.997,0,1,0
hsa-miR-125a|CD48,0.999996689215,-0.6684489,0.997,1,0,1
hsa-miR-125a|GIMAP6,0.999987352473,-0.63766485,0.997,1,2,3
hsa-miR-324-3p|TGOLN2,0.999970612382,-0.6164082,0.997,1,2,3
hsa-miR-425-5p|STXBP3,0.99943348183,-0.52703613,0.997,0,1,2
hsa-miR-30d|POSTN,0.999996621145,-0.66800666,0.997,0,1,3
hsa-miR-9*|ALDH2,0.99971153957,-0.549792,0.997,1,0,1
HS_100|POU3F1,0.999988664821,-0.6403139,0.997,0,1,1
hsa-miR-9|MBTPS2,0.99573276,-0.4476754,0.997,1,0,3
hsa-miR-363|TTC33,0.999988165526,-0.63927454,0.997,0,1,1
hsa-miR-411|HAP1,0.4900523,-0.10873573,0.997,0,1,1
hsa-miR-519b|LDB3,0.20154625,0.042244736,0.997,0,2,3
hsa-miR-95|DMPK,0.975870058,0.36058548,0.997,0,1,1
hsa-miR-30e-5p|POMP,0.99980805916,-0.56277883,0.997,0,1,3
hsa-miR-148b|FBN1,0.999978214575,-0.62413627,0.997,1,0,3
hsa-miR-20b|PAQR4,0.3683879,-0.07923184,0.997,0,1,0
hsa-miR-425-5p|LEPROTL1,0.97381176,-0.35586342,0.997,0,1,0
hsa-miR-17-5p|ANAPC5,0.997835799,0.4765176,0.997,0,1,0
hsa-miR-326|KIAA0226,0.99985363868,-0.571133,0.997,0,1,8
hsa-miR-363|MYO1D,0.9998403647,-0.56848216,0.997,0,1,2
hsa-miR-574|ZNF652,0.986352133,-0.391757,0.997,1,0,2
hsa-miR-769-5p|LHX3,0.25050294,0.052811902,0.997,0,1,1
hsa-let-7f|GHR,0.99971123185,-0.5497573,0.997,0,1,2
hsa-miR-324-3p|MCF2L,0.9994283965,-0.5267238,0.997,1,1,5
hsa-miR-576|VPS13D,0.999950237823,-0.6022948,0.997,0,1,1
hsa-miR-130b|CYP3A4,0.9968703766,-0.46115416,0.997,0,1,1
hsa-miR-195|SRPK1,0.658822,-0.15656765,0.997,1,0,1
hsa-miR-425-5p|SLC9A8,0.978212679,-0.36638603,0.997,0,1,1
hsa-miR-199b|TRIM10,0.9906202415,-0.4108167,0.997,0,1,4
hsa-miR-199a|GNL3L,0.9966564402,-0.4583244,0.997,0,1,1
hsa-miR-18a*|CYP11B1,0.88363354,0.25555384,0.997,0,1,4
hsa-let-7i|ZMYND11,0.974208705,-0.3567495,0.997,0,2,1
hsa-miR-29a|SEPHS1,0.989902503,-0.40715262,0.997,0,1,3
hsa-miR-144|ADAM12,0.6526859,0.15461314,0.997,0,2,4
hsa-miR-328|SLC36A1,0.999986636831,-0.6363244,0.997,1,2,3
hsa-miR-92|COL5A1,0.96266319,-0.33460546,0.997,1,1,1
hsa-miR-25|ASPN,0.991503739,-0.4156717,0.997,1,0,1
hsa-miR-339|CLCC1,0.940355796,-0.30429226,0.997,0,2,1
hsa-miR-361|PDGFRA,0.99988921943,-0.5794878,0.997,0,2,4
hsa-miR-200a|SYK,0.31012076,-0.065970875,0.997,0,1,1
hsa-miR-374|CDO1,0.999959096196,-0.607627,0.997,0,1,0
HS_301|LPHN1,0.9989891724,-0.5061537,0.997,1,0,3
hsa-miR-141|PTPRD,0.01128876,0.0023418134,0.997,1,1,0
hsa-miR-193a|STAT6,0.999998002205,-0.67919505,0.997,0,1,0
hsa-miR-421|VCP,0.57076976,0.1302807,0.997,0,2,1
hsa-miR-152|PTPRT,0.949974276,-0.3159983,0.997,0,2,7
hsa-miR-26a|ABCE1,0.999992196007,-0.6491563,0.997,1,2,3
hsa-miR-146b|FAM57A,0.9971198433,-0.46467575,0.997,0,1,0
hsa-miR-200b|IL8,0.3557241,-0.07631059,0.997,0,2,0
hsa-miR-145|ALDH5A1,0.99995299335,-0.6038542,0.997,1,0,0
HS_263.1|DHX38,0.99885755,-0.5015636,0.997,0,1,0
HS_260|ITGAM,0.3426006,0.073307276,0.997,0,1,2
hsa-miR-30a-5p|STAT2,0.7462119,-0.18720737,0.997,0,1,1
hsa-miR-130b|HIST1H2BD,0.992752567,-0.42333168,0.997,0,1,0
hsa-miR-195|FKBP1A,0.9993282423,-0.52102846,0.997,0,1,2
hsa-miR-29c|ARF3,0.9999981848782,-0.681186,0.997,0,1,1
hsa-miR-107|TM4SF1,0.989990807,-0.4075912,0.997,1,0,0
hsa-miR-96|NKTR,0.9863610165,-0.39179105,0.997,0,2,3
hsa-miR-218|CCNI,0.37676024,-0.081176266,0.997,0,1,0
hsa-miR-181a|PSG9,0.937929943,-0.30158007,0.997,1,0,3
hsa-miR-15a|ABI2,0.9972149988,-0.46608964,0.997,1,2,5
hsa-miR-106b|SH3BP5,0.9984253619,-0.4892208,0.997,0,2,2
hsa-miR-146b|WWTR1,0.970833633,-0.34954816,0.997,0,2,1
hsa-miR-125a|ENTPD1,0.99998148236,-0.6282471,0.997,0,3,2
hsa-miR-149|SLC35F2,0.994123927,-0.4331816,0.997,0,1,3
hsa-miR-368|ROBO1,0.995266772,-0.44304752,0.997,1,0,1
hsa-miR-361|TPM1,0.9988760105,-0.5021782,0.997,0,1,0
hsa-miR-625|CRKRS,0.9993002303,-0.51957136,0.997,1,1,0
hsa-miR-491|GIMAP4,0.99977530065,-0.5578186,0.997,0,1,1
hsa-miR-93|CDC2L6,0.968179103,-0.34435296,0.997,1,0,3
hsa-miR-144|WEE1,0.68639633,-0.1656303,0.997,1,0,2
hsa-miR-421|LIF,0.97638107,-0.3618095,0.997,0,1,0
hsa-miR-25|UBE3A,0.42288727,0.09209483,0.997,0,1,5
hsa-miR-145|TNFRSF10B,0.99978150672,-0.558706,0.997,2,1,2
hsa-miR-27b|CAPN7,0.84197757,0.23050375,0.997,1,0,0
hsa-miR-92|ARL2BP,0.99978848323,-0.559731,0.997,1,0,0
hsa-miR-15a|GTPBP2,0.99989630447,-0.5814375,0.997,0,2,6
hsa-miR-9|IL6ST,0.998023372,-0.48018834,0.997,0,1,6
hsa-miR-30d|TIMP3,0.69078112,-0.16711685,0.997,1,0,8
hsa-miR-594|SUPT4H1,0.9994046616,-0.525298,0.997,0,1,0
hsa-miR-542-3p|CD3G,0.3083223,-0.0655684,0.997,1,0,0
hsa-miR-145|MTMR1,0.99951811237,-0.5326397,0.997,0,1,2
hsa-miR-328|RAB31,0.99987842568,-0.576724,0.997,1,0,1
hsa-miR-491|UBAP2L,0.70846063,0.1732507,0.997,0,1,2
hsa-miR-494|TAP2,0.9978865886,-0.47748303,0.997,0,1,1
hsa-miR-768-5p|PTPLAD1,0.935298085,-0.29873103,0.997,0,1,0
hsa-miR-324-3p|CUGBP2,0.999996847498,-0.6695105,0.997,0,1,5
hsa-miR-324-3p|SDC2,0.999977471323,-0.62328035,0.997,0,1,2
hsa-miR-101|SUB1,0.9991469704,-0.5124144,0.997,0,3,4
hsa-miR-301|GOLGA2,0.891954295,-0.26134047,0.996,1,0,0
hsa-miR-296|NUP50,0.9963856929,-0.45496148,0.996,0,1,0
hsa-miR-125b|MFHAS1,0.9990215382,-0.5073634,0.996,1,1,0
hsa-miR-296|TGIF2,0.999973486949,0.61908907,0.996,1,1,1
hsa-miR-486|ZNF500,0.9999934023576,-0.65304387,0.996,0,1,5
hsa-miR-98|MAF,0.917857654,-0.28186035,0.996,0,1,3
hsa-miR-499|CDH1,0.23737574,0.049959797,0.996,0,1,2
hsa-miR-223|PVR,0.93401729,0.29737762,0.996,1,0,2
hsa-miR-144|PLA2G4A,0.0318683,-0.0066124485,0.996,1,0,1
hsa-miR-801|CDH1,0.2479275,-0.052251175,0.996,0,1,3
hsa-miR-125a|RAPGEF5,0.99798914,-0.4794962,0.996,1,0,8
hsa-miR-195|SNRPB2,0.97969075,-0.37031943,0.996,1,0,0
hsa-miR-146b|ARL4C,0.9980846284,-0.48145363,0.996,0,1,2
HS_100|CNOT4,0.999998809184,-0.6897597,0.996,0,1,0
hsa-miR-425-5p|CASP9,0.9967100206,-0.45901793,0.996,0,1,1
hsa-miR-503|RABGAP1,0.917146474,-0.28123438,0.996,0,1,3
hsa-miR-142-3p|PSIP1,0.999972115616,-0.6177788,0.996,0,1,1
hsa-miR-339|EP400,0.87614242,-0.25060514,0.996,0,1,2
hsa-miR-512-3p|TMEM100,0.2150998,-0.045151964,0.996,0,1,1
hsa-miR-324-5p|TGOLN2,0.98105103,-0.37415692,0.996,0,1,3
hsa-miR-132|TUB,0.50770453,0.113285005,0.996,0,1,2
HS_166.1|SNX1,0.9955294514,-0.4456049,0.996,0,2,4
hsa-miR-363|ASF1A,0.99951976037,-0.5327573,0.996,0,1,0
hsa-miR-342|CCND3,0.949156936,-0.3149366,0.996,0,1,0
hsa-miR-769-5p|SYT11,0.72695544,0.17992984,0.996,0,1,4
hsa-miR-23a|ZHX2,0.94112313,-0.30516842,0.996,0,1,0
hsa-miR-594|SGCB,0.9996985027,-0.5483502,0.996,0,1,1
hsa-miR-193a|ALS2CR8,0.99977881182,-0.5583179,0.996,1,1,1
hsa-miR-145|EVC,0.992012673,-0.41866842,0.996,0,2,2
hsa-miR-328|RFTN1,0.999997823916,-0.6774072,0.996,1,0,1
hsa-miR-429|MBNL1,0.991102015,-0.41341305,0.996,0,1,3
HS_22.1|RAB8B,0.3463215,0.07415641,0.996,0,2,6
hsa-miR-107|PTGS1,0.99980085525,-0.561626,0.996,0,1,3
hsa-miR-30c|ATP10A,0.99950577854,-0.53177077,0.996,0,1,2
hsa-miR-19b|NRXN3,0.9948393693,-0.43913826,0.996,0,1,1
hsa-miR-145|DDX54,0.99998161193,-0.6284234,0.996,0,3,1
hsa-miR-582|BUB3,0.979433399,-0.36961773,0.996,0,1,0
hsa-miR-19b|RAB31,0.979844771,-0.37074295,0.996,0,1,6
hsa-miR-569|ADD3,0.89161438,-0.26109758,0.996,0,2,2
hsa-miR-376a|YEATS4,0.15897185,0.033189267,0.996,1,0,1
hsa-miR-145|GTF2F1,0.9961472605,-0.45217714,0.996,0,1,1
HS_22.1|PLEK,0.968711153,0.34536487,0.996,1,0,2
hsa-let-7f|SULF1,0.99976348605,-0.5561885,0.996,0,1,2
hsa-miR-484|RERE,0.99961852553,-0.5405642,0.996,0,1,2
hsa-miR-195|TRAFD1,0.9966939786,-0.45880926,0.996,0,1,3
hsa-miR-324-3p|AQP1,0.999991472244,-0.64708066,0.996,0,1,2
hsa-miR-519b|IGF2BP3,0.3236745,-0.069016375,0.996,0,1,1
HS_96|DIP2C,0.8702584,-0.24687296,0.996,0,1,4
hsa-miR-107|HSPG2,0.999959694716,-0.60802406,0.996,0,1,1
hsa-miR-23a|NCAM1,0.973108653,-0.35432085,0.996,0,2,1
hsa-miR-192|DRD2,0.993910457,0.43152595,0.996,0,1,0
hsa-miR-374|PDE3B,0.92159464,-0.28522065,0.996,0,1,1
hsa-miR-186|CTTN,0.65355897,-0.15488994,0.996,0,1,1
HS_307_b|CUL3,0.987110572,0.39473253,0.996,0,1,0
HS_148|CPD,0.995745197,-0.44780484,0.996,0,1,1
hsa-miR-221|GALNS,0.9983971801,-0.48852482,0.996,0,1,0
hsa-miR-125a|GIMAP4,0.99924429343,-0.51681083,0.996,0,1,0
HS_188|MAP1LC3B,0.998667066,-0.4956887,0.996,1,0,0
hsa-miR-31|CDH1,0.23596233,-0.049653575,0.996,0,2,2
hsa-miR-185|TSEN2,0.9975812489,-0.4719595,0.996,0,1,1
hsa-miR-324-3p|LGALS9,0.9999415709,-0.59785527,0.996,1,1,0
hsa-miR-493-5p|SLC7A8,0.939359985,0.3031685,0.996,0,1,0
hsa-miR-519b|CLIC5,0.0487827,0.010125556,0.996,0,2,3
hsa-miR-324-3p|ZFP36L2,0.999968503435,-0.6145893,0.996,0,1,0
hsa-miR-582|HMGB1,0.9999888832845,-0.64078194,0.996,0,1,2
hsa-miR-107|NF1,0.989733643,-0.40632302,0.996,2,2,1
hsa-miR-503|WDR19,0.9993972331,-0.5248622,0.996,0,2,1
hsa-miR-26b|RAP1A,0.9966425437,-0.4581461,0.996,0,1,0
hsa-miR-582|TTK,0.999981188976,-0.627852,0.996,1,0,1
hsa-miR-26a|MRPS16,0.95349334,-0.3207353,0.996,0,1,2
hsa-miR-381|STK24,0.999980906425,-0.6274769,0.996,0,3,2
hsa-miR-550|ADD3,0.9991204007,-0.5112918,0.996,0,2,0
hsa-miR-106a|NPR3,0.17042994,0.03561594,0.996,0,1,0
hsa-miR-532|NFIB,0.966795992,-0.341786,0.996,0,1,6
hsa-miR-25|MAN1A2,0.999997060695,-0.6710205,0.996,0,1,3
hsa-miR-143|CBFA2T2,0.999998766601,-0.6890559,0.996,0,1,6
hsa-miR-532|HLA-C,0.980513142,-0.37261274,0.996,0,1,0
hsa-miR-193a|PCMTD2,0.9977085728,-0.47418383,0.996,0,1,2
hsa-miR-186|THBS2,0.998496183,-0.49101955,0.996,1,0,1
hsa-let-7i|PATZ1,0.99906530953,-0.50905704,0.996,0,1,1
HS_188|ACBD4,0.9975477133,-0.47139075,0.996,0,2,2
hsa-miR-193b|GPD1,0.77567527,0.19909559,0.996,0,1,4
hsa-miR-145|TRIM2,0.9983793151,-0.4880892,0.996,2,1,6
hsa-let-7a|MSN,0.9963724196,-0.45480233,0.996,0,1,0
hsa-miR-486|KIAA0100,0.99915394775,-0.5127143,0.996,1,0,0
hsa-miR-15b|BCAS4,0.6098765,0.14152308,0.996,0,1,1
hsa-miR-342|PPP1R9A,0.99984574069,-0.5695309,0.996,0,1,8
hsa-miR-15a|ESR2,0.98819611,-0.39926094,0.996,0,1,1
hsa-miR-539|RCBTB1,0.5624091,0.12795311,0.996,0,1,2
hsa-miR-374|CCPG1,0.9996124133,-0.54003125,0.996,0,1,7
hsa-miR-106b|HK1,0.76074551,-0.19294767,0.996,0,1,1
hsa-miR-30e-3p|MTAP,0.985583368,0.38888058,0.996,1,1,1
hsa-miR-594|SSX2IP,0.99973130118,-0.55209315,0.996,0,1,5
hsa-miR-146b|HMGB1,0.9984149867,-0.4889633,0.996,0,1,1
hsa-miR-591|PTX3,0.61084366,0.14180914,0.996,0,1,0
hsa-miR-550|UBAP2,0.92080725,0.28450242,0.996,0,1,1
hsa-miR-594|DBT,0.9999976444738,-0.675739,0.996,0,3,10
hsa-miR-20b|RB1CC1,0.8496417,-0.23471205,0.996,1,0,0
hsa-miR-374|KLF9,0.9990265943,-0.50755554,0.996,0,1,3
hsa-miR-151|SPG7,0.955370877,-0.32338208,0.996,0,1,0
hsa-miR-92|TMEM9B,0.999995238822,-0.6604417,0.996,0,1,1
hsa-let-7f|PLXND1,0.99996954748,-0.6154754,0.996,1,0,2
hsa-miR-15a|NHLH1,0.91282047,-0.27751404,0.996,0,1,1
hsa-miR-324-3p|EMP1,0.999992293148,-0.64944816,0.996,0,1,2
hsa-miR-181b|ADARB1,0.67498145,-0.16182072,0.996,1,0,2
hsa-miR-9*|ASPH,0.99988262914,-0.5777729,0.996,1,1,1
hsa-miR-18a|ASH1L,0.988970838,-0.4027145,0.996,0,1,2
hsa-miR-9*|PDLIM5,0.97775273,-0.3652075,0.996,0,3,3
hsa-miR-186|HLA-DMB,0.9966043176,-0.45765898,0.996,1,0,0
hsa-miR-429|LDB3,0.28681177,-0.06078264,0.996,0,1,2
hsa-miR-146b|SPARC,0.9969200986,-0.46183598,0.996,1,0,4
hsa-miR-107|LEPR,0.952035967,-0.31873965,0.996,0,2,1
HS_22.1|EXOC7,0.99999953742113,-0.7079921,0.996,0,1,3
hsa-miR-223|ZCCHC11,0.937848035,-0.30148998,0.996,0,1,0
hsa-miR-7|TRIOBP,0.980123026,-0.37151498,0.996,0,1,4
hsa-miR-491|MMRN2,0.986294548,-0.39153686,0.996,0,2,3
hsa-miR-24|PNMA2,0.99981466947,-0.56387144,0.996,0,1,1
hsa-miR-423|MYH10,0.99952586953,-0.5331964,0.996,0,1,0
hsa-miR-30e-5p|SCRN1,0.9989528016,-0.5048347,0.996,0,1,2
hsa-miR-324-3p|KCTD12,0.99990243043,-0.5832229,0.996,0,2,2
hsa-miR-324-3p|MKNK1,0.99949218624,-0.5308354,0.996,0,1,1
hsa-miR-212|LIMS1,0.982821707,-0.37951434,0.996,1,0,2
hsa-miR-31|SMC1A,0.912032574,-0.27685192,0.996,0,1,5
hsa-miR-625|SLC7A8,0.98910913,-0.4033526,0.996,1,1,7
hsa-miR-141|MEOX2,0.13088965,-0.027269654,0.996,1,0,3
hsa-miR-196a|TGFBR2,0.93647918,-0.29999802,0.996,0,1,2
hsa-miR-497|ACP2,0.9978256437,-0.47632694,0.996,0,1,3
hsa-miR-18a|SEC31A,0.994579945,-0.43690023,0.996,0,1,0
hsa-miR-30b|SPARC,0.9996961728,-0.54809844,0.995,0,2,1
hsa-miR-361|MAF,0.999972024609,-0.6176939,0.995,0,2,1
hsa-miR-218|CD46,0.999980805329,-0.62734383,0.995,0,1,4
hsa-miR-424|CDC40,0.987162409,-0.39494127,0.995,0,1,1
hsa-miR-331|GSN,0.98446318,-0.38491306,0.995,2,0,3
hsa-miR-21|SLC39A9,0.99911837076,-0.5112073,0.995,1,1,0
hsa-miR-320|CHFR,0.1387087,-0.028914211,0.995,0,1,2
hsa-miR-768-5p|GRB10,0.95972505,-0.32988593,0.995,0,1,3
hsa-miR-505|MAFG,0.1171213,0.024379954,0.995,0,1,4
hsa-miR-323|SDC2,0.95230001,-0.31909755,0.995,0,1,0
hsa-miR-125a|GRB10,0.999967857206,-0.6140541,0.995,0,2,0
hsa-miR-486|MLL,0.99953388423,-0.5337802,0.995,1,1,9
hsa-miR-374|AMFR,0.96412596,0.33706903,0.995,0,1,0
HS_263.1|SLC43A1,0.27904725,0.059067298,0.995,0,2,1
hsa-miR-93|GCC2,0.9994430118,-0.52762824,0.995,0,1,1
hsa-miR-296|ABHD4,0.985304354,-0.38786864,0.995,0,1,1
hsa-miR-379|SNX6,0.920091234,0.2838541,0.995,0,1,0
hsa-let-7i|NCOR1,0.99975930435,-0.5556291,0.995,0,1,2
hsa-miR-15a|ATP7B,0.99998452075,-0.6327131,0.995,0,1,0
hsa-miR-9*|ECM2,0.9999973848917,-0.67352164,0.995,0,1,0
hsa-miR-30d|SMAD5,0.97211645,0.35219985,0.995,0,1,9
hsa-miR-324-3p|PPAP2B,0.9999956211395,-0.66230786,0.995,0,1,3
hsa-miR-148b|COL18A1,0.994188659,-0.43369395,0.995,0,1,1
hsa-miR-20a|OCRL,0.90455472,-0.27078518,0.995,1,1,2
hsa-miR-20b|SARDH,0.5289004,-0.11886003,0.995,1,0,1
hsa-miR-33b|SLC39A8,0.91658095,-0.2807396,0.995,1,0,1
hsa-miR-30e-3p|CACNA1B,0.938178405,-0.30185395,0.995,0,1,3
hsa-miR-19a|IGSF3,0.993370152,-0.42754894,0.995,1,0,4
hsa-miR-374|CD58,0.84024338,-0.22957222,0.995,0,1,1
hsa-miR-20a|TRAK1,0.86313234,-0.24251796,0.995,0,1,4
hsa-miR-379|CHMP4A,0.937809244,0.30144733,0.995,0,1,0
hsa-miR-324-3p|COL18A1,0.99999957275912,-0.70946455,0.995,1,1,2
hsa-miR-96|FRMD4A,0.99994969756,-0.60199827,0.995,0,1,1
hsa-miR-655|CTDSP2,0.55858493,0.12689666,0.995,0,1,2
hsa-miR-103|AQP8,0.55132395,-0.1249045,0.995,0,1,0
hsa-miR-342|ACTR1A,0.9994321968,-0.526957,0.995,1,1,2
hsa-miR-594|ZFYVE9,0.99953707092,-0.5340148,0.995,0,2,2
hsa-miR-134|RUNX1T1,0.912318796,-0.27709192,0.995,0,1,0
hsa-miR-22|GPR3,0.1396441,0.02911112,0.995,0,1,0
hsa-miR-196a|ANGPTL2,0.9978666522,-0.47710165,0.995,0,1,2
hsa-miR-154|MAP4,0.83162288,-0.22504719,0.995,1,0,0
hsa-miR-624|PIGG,0.82273658,-0.22055392,0.995,1,0,0
hsa-miR-222|BCAT1,0.982770678,-0.37935358,0.995,0,3,3
hsa-let-7d|GALNT1,0.99975366905,-0.55488884,0.995,0,1,1
hsa-miR-20a|IFIT5,0.85650904,-0.23861817,0.995,2,0,3
hsa-miR-218|WDFY3,0.9931977587,-0.4263388,0.995,0,1,0
hsa-let-7d|COL14A1,0.99989572988,-0.581275,0.995,1,0,0
HS_301|BTN3A1,0.99987189274,-0.57515705,0.995,0,1,0
hsa-miR-485-3p|STOM,0.9933316167,-0.4272761,0.995,0,1,0
hsa-miR-148b|PALLD,0.99982497972,-0.5656478,0.995,0,1,4
hsa-miR-186|ARL4C,0.99992927967,-0.59248936,0.995,0,1,6
hsa-miR-30b|CD200,0.988721838,-0.4015826,0.995,0,1,1
hsa-miR-181b|SPTBN1,0.98613759,-0.39094076,0.995,0,1,5
hsa-miR-324-5p|TMEM2,0.9973480597,-0.4681394,0.995,0,1,2
hsa-miR-542-3p|PTPN11,0.996847501,-0.46084365,0.995,0,1,4
hsa-miR-93|ZNF292,0.99907808914,-0.5095648,0.995,0,1,2
hsa-miR-22|MC2R,0.1521971,0.031757727,0.995,0,1,6
hsa-miR-363*|DPP6,0.4850487,-0.107460745,0.995,0,1,1
hsa-miR-323|ENTPD1,0.99903579045,-0.50790733,0.995,0,1,4
hsa-miR-582|RAP2A,0.9990190918,-0.5072707,0.995,0,1,2
hsa-miR-15a|FKBP1B,0.9924695925,-0.4215019,0.995,0,1,2
hsa-miR-15b|NMT2,0.9964931358,-0.45626882,0.995,0,1,4
hsa-miR-324-5p|ITGB3,0.9979691955,-0.47909772,0.995,0,2,1
hsa-miR-222|CYP1B1,0.99987838512,-0.57671404,0.995,0,2,3
hsa-miR-487a|GPC1,0.9988423567,-0.50106436,0.995,0,2,0
hsa-miR-148b|MMP11,0.99931209616,-0.52018213,0.995,0,1,1
hsa-miR-424|SOX4,0.980730377,-0.37323204,0.995,0,1,0
hsa-let-7e|SUOX,0.951510966,-0.3180327,0.995,0,1,1
hsa-miR-376b|PER2,0.64757824,0.15300223,0.995,0,1,2
hsa-miR-30d|LUM,0.99997665683,-0.62237144,0.995,0,1,4
hsa-miR-29b|TRIP13,0.98392734,-0.38309997,0.995,0,1,0
hsa-miR-199a*|PTGER3,0.92987385,0.2931367,0.995,0,2,2
hsa-miR-146a|CEP57,0.9925816837,-0.4222195,0.995,0,1,1
hsa-miR-199a|ZBTB24,0.9930786225,-0.42551786,0.995,0,1,3
hsa-miR-9|TMEM109,0.999988565613,-0.6401041,0.995,1,0,2
hsa-miR-29a|RAI14,0.926296525,-0.289631,0.995,0,1,2
hsa-miR-494|SDC2,0.99921958375,-0.5156489,0.995,0,2,1
hsa-miR-146b|MLF1IP,0.89242522,-0.26167792,0.995,0,1,1
hsa-let-7e|CDC25A,0.905971415,0.27190572,0.995,1,2,1
hsa-miR-342|CASD1,0.7383155,-0.18418035,0.995,0,1,2
hsa-miR-19a|ERCC8,0.999942594342,-0.5983471,0.995,0,1,0
hsa-miR-30b|GPM6B,0.9932225915,-0.42651147,0.995,0,1,5
hsa-miR-148b|LTK,0.978227723,0.36642492,0.995,0,1,2
hsa-miR-363|PAK2,0.4719506,-0.10415195,0.995,0,2,1
hsa-miR-142-5p|RAB22A,0.94361263,-0.30807504,0.995,0,1,15
hsa-miR-221|OCA2,0.2323808,-0.048878346,0.995,0,1,0
hsa-miR-29c|YWHAE,0.982038591,-0.37709033,0.995,1,0,0
hsa-miR-191|COL16A1,0.99458704,-0.4369602,0.995,0,1,0
hsa-miR-627|GP2,0.6280957,0.14698377,0.995,0,1,2
hsa-miR-22|NFATC4,0.989596227,-0.40565646,0.995,1,0,3
hsa-miR-576|TOM1L1,0.991567517,-0.41603866,0.995,0,2,3
hsa-miR-146b|GNG12,0.9994504992,-0.52809983,0.995,0,1,7
hsa-miR-335|ETS2,0.980148623,-0.37158644,0.995,0,2,2
hsa-miR-148b|FNDC4,0.986206149,-0.39120042,0.995,0,2,0
hsa-miR-181a|OPRM1,0.953676373,-0.3209895,0.995,0,1,1
hsa-miR-374|SPAG16,0.83848569,-0.2286355,0.995,0,2,0
hsa-miR-145|IRS2,0.9972800508,-0.46708077,0.995,1,0,2
hsa-miR-491|PLCG2,0.9969773518,-0.46263307,0.995,0,1,0
hsa-mir-454-3p|TOMM70A,0.73570716,-0.1831938,0.995,0,1,2
hsa-miR-95|OAZ2,0.8614199,-0.24149656,0.995,0,1,0
hsa-miR-296|EPB41,0.986272557,-0.391453,0.995,0,1,3
hsa-miR-23a|PKNOX2,0.999989628438,-0.6424441,0.995,0,1,3
hsa-miR-146b|PCBP4,0.86745214,-0.24513726,0.995,1,0,2
hsa-miR-483|ARF3,0.963681042,-0.33631116,0.995,0,1,1
hsa-miR-149|DNAJB6,0.85948378,-0.2403529,0.995,1,0,0
hsa-miR-576|CHD9,0.9988104342,-0.50003403,0.995,0,1,6
hsa-miR-93|PEX6,0.991489284,-0.41558886,0.995,0,2,0
hsa-miR-103|DNAJC1,0.28705513,-0.060836505,0.995,0,1,1
hsa-miR-19a|KIAA1704,0.999984895542,-0.6333184,0.995,0,2,1
hsa-miR-134|LAMC1,0.80203879,-0.21067777,0.995,0,1,1
hsa-miR-365|LRP1B,0.99978498562,0.5592134,0.995,0,1,2
HS_301|ABHD2,0.80447333,-0.21180043,0.995,0,1,1
hsa-miR-200a|MEOX2,0.29019713,-0.061532494,0.995,1,0,3
hsa-miR-128b|KIAA0355,0.99950837955,-0.5319524,0.995,0,1,4
hsa-miR-99a|PTPRN2,0.978783421,0.36787766,0.995,0,1,0
hsa-let-7b|KPNA1,0.994473761,-0.43601084,0.995,0,2,2
hsa-miR-92|SLC9A1,0.86489938,-0.24358189,0.995,1,0,0
hsa-miR-484|HLA-E,0.982980965,-0.38001862,0.995,0,1,4
hsa-miR-199b|MCAT,0.9925757837,-0.42218152,0.995,0,1,0
hsa-miR-363|CCND2,0.9998380234,-0.56803536,0.995,0,1,6
hsa-miR-374|ARL4A,0.989374744,-0.40459773,0.995,0,2,4
hsa-miR-328|COL1A1,0.9999849453425,-0.6333999,0.995,0,1,1
hsa-miR-106b|AQP1,0.978143806,-0.36620823,0.995,0,1,1
hsa-miR-30e-3p|CXADR,0.9987176607,-0.49717277,0.995,0,1,1
hsa-miR-576|CLN5,0.9993707923,-0.5233488,0.995,0,1,1
hsa-miR-96|RABL4,0.955653828,-0.32378873,0.995,0,1,6
hsa-miR-15b|SHOC2,0.9984951892,-0.4909938,0.995,0,2,4
hsa-let-7d|UBE2B,0.65632075,0.15576835,0.995,0,2,0
hsa-miR-30b|PTPRE,0.99961304988,-0.5400864,0.995,0,1,5
hsa-miR-151|MEF2C,0.967315752,-0.34274015,0.995,1,0,0
hsa-miR-15b|CTNND1,0.999992144594,-0.64900315,0.995,0,2,3
hsa-miR-425-5p|MEF2A,0.99940423836,-0.525273,0.995,0,1,0
hsa-miR-28|NRG1,0.49125475,-0.10904306,0.995,1,0,3
hsa-miR-29a|EIF4E2,0.99999965034954,-0.7131386,0.995,1,0,1
hsa-miR-200b|NAV3,0.52166548,0.11694261,0.995,0,1,2
hsa-miR-15a|CAST,0.981723765,-0.3761408,0.995,0,1,0
hsa-miR-766|ADAM9,0.9978432867,-0.47665864,0.995,1,0,0
hsa-miR-432|CCNF,0.885606185,-0.2568967,0.995,0,1,2
hsa-miR-30d|PDGFA,0.999999894422785,-0.7339722,0.995,1,0,4
hsa-miR-193b|DMPK,0.77439505,0.19855766,0.995,0,1,1
hsa-miR-374|ZNF217,0.1182673,-0.024620192,0.995,0,3,3
hsa-miR-7|ACSL3,0.82988504,0.2241553,0.995,0,1,1
hsa-miR-20b|FASTK,0.980976854,-0.3739418,0.995,2,0,0
hsa-miR-130b|AMOTL2,0.994525791,-0.43644476,0.995,1,0,2
hsa-miR-495|TNFAIP1,0.3123611,0.06647277,0.995,0,1,0
hsa-miR-339|CAMLG,0.9981911354,-0.48374093,0.994,0,1,0
hsa-miR-326|NDRG2,0.2372953,-0.04994237,0.994,0,1,1
hsa-miR-130a|SASH1,0.96449707,-0.33770707,0.994,1,0,0
hsa-miR-141|GULP1,0.72838232,0.18045725,0.994,0,1,0
hsa-miR-18a*|SNRK,0.80980462,-0.21429364,0.994,0,1,2
HS_256|NSFL1C,0.9993911728,-0.52451015,0.994,0,1,0
hsa-miR-200a|PVRL1,0.49069,0.10889868,0.994,0,2,4
hsa-miR-25|COL4A6,0.8508785,-0.23540574,0.994,1,0,0
hsa-miR-193a|RWDD3,0.99949318566,-0.5309034,0.994,0,1,0
hsa-miR-222|SLC1A4,0.2503172,0.052771438,0.994,0,1,2
hsa-miR-145|SEPHS1,0.9977920265,-0.47570136,0.994,1,0,1
hsa-miR-20a|CHMP2B,0.983955048,-0.38319248,0.994,0,1,0
hsa-miR-199a|TP53,0.991927371,-0.41815493,0.994,0,1,4
hsa-miR-324-3p|SH3BP2,0.995391623,-0.44424725,0.994,3,2,8
HS_263.1|VPS13D,0.981961459,-0.37685642,0.994,0,2,1
hsa-miR-342|DDX17,0.9987388491,-0.4978097,0.994,0,1,2
hsa-miR-324-3p|TEX261,0.88737695,-0.2581171,0.994,0,1,5
HS_148|RBCK1,0.967909478,-0.34384546,0.994,0,1,0
hsa-miR-376a|ROBO1,0.971126467,-0.35014486,0.994,1,1,0
hsa-let-7g|MAST4,0.77090292,-0.19710085,0.994,0,1,0
hsa-miR-186|COL5A1,0.9997556717,-0.55515015,0.994,1,0,2
hsa-miR-181c|ZWINT,0.93813599,-0.30180714,0.994,0,1,1
hsa-miR-324-3p|IL6ST,0.9954253514,-0.44457617,0.994,0,1,4
hsa-miR-627|FZD4,0.5541069,-0.12566595,0.994,0,1,8
hsa-miR-93|HBP1,0.999975786093,-0.6214312,0.994,0,1,1
hsa-miR-98|CCPG1,0.996632584,-0.45801872,0.994,0,1,2
hsa-miR-196a|CD59,0.93472069,-0.2981183,0.994,1,0,2
hsa-miR-31|CNN2,0.6978014,0.16952501,0.994,0,1,3
hsa-miR-186|UBL3,0.974850252,-0.3582058,0.994,0,2,10
hsa-miR-214|PGF,0.343558,0.073525585,0.994,0,3,2
hsa-miR-378|ACAD8,0.9984809313,-0.49062595,0.994,0,1,2
HS_263.1|PLAGL2,0.76801828,-0.19590886,0.994,0,1,1
hsa-miR-146b|DNAJC6,0.9996027123,-0.53920066,0.994,0,1,5
hsa-let-7d|ABHD2,0.99998352642,-0.6311696,0.994,1,1,7
hsa-miR-20b|PURA,0.9998984635,-0.5820556,0.994,1,0,2
hsa-miR-594|ARNT,0.9949872913,-0.4404584,0.994,0,1,0
hsa-miR-655|SOCS5,0.29658353,-0.06295041,0.994,0,1,5
hsa-mir-454-3p|CUL3,0.9997364948,-0.5527231,0.994,0,2,9
hsa-miR-182|FAM20B,0.4438404,0.09718263,0.994,1,1,3
hsa-miR-342|CACNA1C,0.9276194,-0.2909115,0.994,1,1,10
hsa-let-7d|SLC26A2,0.35728055,0.07666838,0.994,0,1,2
hsa-miR-34a|ADAM22,0.91397719,-0.27849454,0.994,0,4,3
hsa-miR-485-3p|MAFG,0.9986436685,-0.49501917,0.994,0,1,2
hsa-miR-296|CSNK1G2,0.79604693,0.20795535,0.994,0,1,10
hsa-miR-582|CAMKK2,0.999946786073,-0.6004484,0.994,0,1,3
hsa-miR-17-3p|SYNPO,0.9970990536,-0.46437228,0.994,0,1,9
hsa-miR-30e-5p|CDK2,0.9985585125,-0.4926656,0.994,0,1,1
hsa-miR-569|MSR1,0.75554295,0.19086656,0.994,0,2,5
hsa-miR-324-5p|MPZL1,0.9985225637,-0.49170873,0.994,0,1,0
hsa-miR-491|TM4SF1,0.9948539115,-0.4392666,0.994,0,1,0
hsa-miR-576|UBR2,0.898837656,-0.2663888,0.994,0,2,2
hsa-miR-125b|NUP50,0.988111117,-0.3988939,0.994,0,1,5
hsa-miR-92|SV2B,0.903583094,-0.27002403,0.994,0,4,9
hsa-miR-96|CRTC3,0.995526762,-0.44557804,0.994,1,0,5
HS_243.1|TNPO2,0.9935972076,-0.42918485,0.994,0,1,4
hsa-miR-594|PAFAH2,0.999988549155,-0.6400695,0.994,0,1,0
hsa-miR-193b|TACC3,0.74617264,-0.18719217,0.994,0,1,2
hsa-miR-193b|ZXDC,0.99962474947,-0.54111475,0.994,1,0,2
hsa-miR-376a*|EIF2C4,0.97633447,0.36169696,0.994,0,2,3
hsa-miR-133a|ALDH1B1,0.974483732,0.35737008,0.994,1,0,0
hsa-miR-125a|GBP2,0.9964905323,-0.45623675,0.994,0,1,0
hsa-miR-569|TOB2,0.86983229,-0.24660762,0.994,1,0,0
hsa-miR-565|FOS,0.9998536579,-0.571137,0.994,0,1,0
hsa-miR-425-5p|ARMC8,0.45548975,-0.100049935,0.994,1,0,1
hsa-mir-454-3p|ZC3H14,0.51324075,-0.114728905,0.994,0,1,1
hsa-miR-210|H2AFY,0.995825932,-0.44865307,0.994,1,0,0
hsa-miR-326|PHF2,0.9985889449,-0.49349225,0.994,0,1,4
hsa-miR-96|IKBKE,0.88316381,-0.2552366,0.994,0,1,0
hsa-miR-320|PLXND1,0.999965758972,-0.61238146,0.994,0,1,0
hsa-miR-324-3p|FRY,0.99993989261,-0.5970654,0.994,0,1,1
hsa-miR-519b|PTPRD,0.0569215,0.011817424,0.994,1,2,5
hsa-miR-192|PYCRL,0.89433777,-0.2630601,0.994,1,1,1
hsa-miR-23b|B3GALT1,0.9994711015,-0.5294277,0.994,0,1,4
hsa-miR-30d|CXCL12,0.986192267,-0.39114776,0.994,0,1,1
hsa-miR-92b|HDLBP,0.998437006,-0.48951158,0.994,1,0,1
hsa-miR-484|PTGER3,0.99936966645,-0.5232856,0.994,0,1,2
HS_263.1|UROD,0.947480723,-0.31280145,0.994,1,1,0
hsa-miR-96|SMC6,0.92038613,-0.28412056,0.994,0,1,1
hsa-miR-328|NOTCH3,0.9972875274,-0.46719602,0.994,0,1,1
hsa-miR-30e-3p|ZNF238,0.9995633797,-0.536009,0.994,1,2,3
hsa-miR-486|SMAD1,0.993255254,-0.42673942,0.994,0,1,2
hsa-let-7e|GALNT1,0.997287357,-0.4671934,0.994,1,1,0
hsa-miR-23a|SNAP25,0.94666881,-0.31178683,0.994,0,3,1
hsa-miR-324-3p|CLN5,0.9937929194,-0.4306356,0.994,0,2,1
hsa-miR-195|ACP2,0.99945369567,-0.5283029,0.994,0,1,3
hsa-miR-656|DUSP3,0.80864066,0.21374515,0.994,0,1,2
hsa-miR-410|CMTM6,0.979305882,-0.36927277,0.994,0,4,3
hsa-let-7a|EVI2B,0.82620427,-0.22228768,0.994,0,1,0
hsa-miR-491|CRISPLD2,0.974944597,-0.35842255,0.994,1,1,1
hsa-miR-19b|PAFAH2,0.92978428,-0.29304722,0.994,1,0,0
hsa-miR-126*|CALML4,0.999997094589,-0.6712698,0.994,0,1,5
hsa-miR-218|NSFL1C,0.9994318813,-0.52693754,0.994,0,1,1
hsa-miR-27a|SMARCA1,0.995487427,-0.44518712,0.994,0,1,1
hsa-miR-18a|ADD3,0.9988585721,-0.5015974,0.994,1,0,0
hsa-miR-324-3p|CXCL12,0.999959737535,-0.6080527,0.994,0,2,6
hsa-miR-30b|CX3CR1,0.962964445,-0.3351063,0.994,0,2,3
hsa-miR-92|PPIC,0.999945421983,-0.5997486,0.994,0,1,0
hsa-let-7g|PPP1CB,0.995649945,-0.44682187,0.994,0,1,0
hsa-miR-500|MAP4K4,0.99989919433,-0.5822675,0.994,0,1,3
hsa-miR-24|GCAT,0.9964953193,-0.45629576,0.994,0,1,3
hsa-let-7e|SLCO2A1,0.9971064143,-0.4644795,0.994,1,1,2
hsa-miR-125a|HDLBP,0.993635737,-0.4294674,0.994,0,1,7
hsa-miR-186|CTSS,0.990824636,-0.41190395,0.994,0,1,6
hsa-miR-189|CDC2L6,0.969808873,-0.34749818,0.994,0,1,0
HS_243.1|HEMK1,0.941341344,-0.30541924,0.994,0,3,8
hsa-miR-133b|ESR1,0.89418993,-0.26295257,0.994,0,1,1
hsa-miR-146a|SCAMP1,0.6858662,-0.16545145,0.994,0,2,5
hsa-miR-382|SAMD9,0.16266775,-0.03397124,0.994,0,1,1
hsa-miR-374|LOX,0.99982037106,-0.5648424,0.994,0,1,1
hsa-miR-146b|HIC2,0.95472228,-0.32245776,0.994,1,1,1
hsa-miR-186|COL1A2,0.99984052937,-0.5685138,0.994,0,1,2
hsa-miR-146b|RALGDS,0.997530166,-0.47109586,0.994,1,0,1
hsa-miR-296|MYO9B,0.66779277,0.15946433,0.994,0,2,4
hsa-miR-92|KMO,0.83298083,-0.22574872,0.994,1,0,5
HS_243.1|IPO8,0.9990115735,-0.5069872,0.994,1,0,2
hsa-miR-431|SLC2A1,0.1801217,-0.03767425,0.994,0,2,1
hsa-miR-338|TWSG1,0.9971862724,-0.4656584,0.994,0,1,1
hsa-miR-193a|UNC13B,0.99916751013,-0.5133037,0.994,0,1,2
hsa-miR-30d|TBPL1,0.972981121,-0.35404465,0.994,0,1,2
hsa-miR-342|TMF1,0.99998899774,-0.6410305,0.994,0,1,1
hsa-miR-125a|PCTP,0.91358672,-0.27816242,0.994,1,1,0
hsa-miR-423|SLC6A8,0.88902434,0.25926557,0.994,0,1,1
hsa-miR-125a|IL2RB,0.9980034798,-0.47978488,0.994,2,1,2
hsa-miR-26b|IGSF3,0.5491848,-0.124320954,0.994,0,1,1
HS_22.1|ITM2A,0.9981791612,-0.48347795,0.994,0,1,1
hsa-miR-186|KDELR3,0.9976672032,-0.47344947,0.994,0,1,2
hsa-miR-18a|SAP18,0.9981241368,-0.48228872,0.994,0,1,0
hsa-miR-15b|ARF3,0.9975748758,0.4718509,0.994,0,2,2
hsa-miR-328|ENTPD1,0.999983689364,-0.6314166,0.994,1,0,4
hsa-miR-576|KIAA0247,0.965233676,-0.33898985,0.994,1,0,3
hsa-miR-185|YWHAZ,0.72103444,-0.17776035,0.994,0,1,3
hsa-miR-766|INPP5E,0.990040687,0.40784037,0.994,0,1,1
hsa-miR-324-3p|CACNG4,0.76602629,-0.1950916,0.994,1,0,2
hsa-miR-574|GATAD2A,0.96010268,-0.3304765,0.994,1,0,0
hsa-miR-425|AOC3,0.4456736,0.09763196,0.994,0,1,4
hsa-miR-582|SRP19,0.997203122,-0.46591088,0.994,0,1,2
hsa-miR-189|CDC7,0.934431165,-0.29781267,0.994,1,0,0
hsa-miR-15b|ARL6IP5,0.87866885,-0.25224838,0.994,1,0,0
hsa-miR-152|BCL7A,0.9989910356,-0.5062224,0.994,0,2,4
hsa-miR-194|PACSIN2,0.969916109,-0.34770998,0.994,0,1,2
hsa-let-7d|CREB3L1,0.989889038,-0.40708604,0.994,0,1,0
HS_22.1|MAPK10,0.9989612005,-0.50513566,0.994,0,1,0
hsa-miR-452*|SLC17A5,0.84531963,-0.23232014,0.994,0,2,2
hsa-miR-342|CIAPIN1,0.9987916513,-0.49943918,0.994,0,1,1
hsa-miR-369-3p|VPS13A,0.70934415,-0.17356344,0.994,1,1,4
hsa-miR-27a|SUMO3,0.80141638,-0.21039233,0.994,0,1,0
hsa-miR-25|ATN1,0.991469864,0.41547775,0.994,0,1,0
hsa-miR-214|CEACAM21,0.9955006214,-0.44531792,0.994,0,1,1
hsa-miR-339|SPTBN1,0.88194963,0.25442103,0.994,0,1,1
hsa-miR-146b|FLRT2,0.97096223,-0.3498096,0.994,0,1,2
hsa-miR-148b|KLF7,0.99985810166,-0.57207316,0.994,0,1,0
hsa-miR-296|PTPRE,0.9969393215,-0.46210214,0.994,0,1,0
hsa-miR-342|MPI,0.9996613261,-0.5445261,0.994,0,1,0
hsa-miR-130a|MAP3K14,0.9999940392363,-0.65536755,0.994,0,1,1
hsa-miR-27b|TBL2,0.996030309,-0.4508659,0.994,0,1,4
hsa-miR-19a|CARHSP1,0.96947476,-0.3468422,0.994,0,1,2
hsa-miR-221|SCML2,0.39982617,-0.0865906,0.994,0,1,2
hsa-miR-183|BRWD1,0.81050846,-0.21462648,0.994,0,1,3
hsa-miR-299-5p|STC2,0.9926778018,-0.42284235,0.994,0,1,4
hsa-miR-30e-3p|RHEB,0.74690723,-0.18747692,0.994,1,1,0
hsa-miR-125a|CD53,0.99974097384,-0.5532754,0.994,0,1,0
hsa-miR-374|IL13RA1,0.9980432228,-0.48059455,0.994,0,1,2
hsa-miR-542-3p|ATP9A,0.99999925373555,-0.6989378,0.994,0,2,1
hsa-miR-342|NKRF,0.99948951066,-0.5306539,0.994,0,1,0
hsa-miR-342|TNFAIP1,0.85666487,0.23870838,0.994,0,1,1
hsa-miR-15a|PURA,0.99948556,-0.53038746,0.994,0,2,1
HS_263.1|CEP164,0.9946791,-0.43774444,0.994,1,2,4
hsa-miR-192|CBFA2T2,0.1644636,-0.034351453,0.994,0,2,7
hsa-miR-30d|MAF,0.99984331024,-0.56905276,0.994,0,1,13
hsa-miR-7|GTF2F1,0.999920761344,-0.5892469,0.994,0,1,1
hsa-miR-326|LTBP4,0.9981257668,-0.4823235,0.994,0,2,2
hsa-miR-141|EGF,0.0850868,-0.01768264,0.993,0,1,1
hsa-miR-22|POLDIP3,0.986213695,-0.39122906,0.993,0,1,5
HS_71.1|OLFML2A,0.990817019,0.41186306,0.993,0,2,6
hsa-miR-16|ITIH5,0.79021221,-0.20535745,0.993,1,0,2
hsa-miR-335|ACBD4,0.70258355,-0.17118591,0.993,1,0,0
hsa-miR-99b|GPRC5B,0.956996944,-0.32574815,0.993,1,0,0
hsa-miR-28|RAP1GAP,0.9982353868,-0.48472628,0.993,0,1,6
hsa-miR-329|FOXN2,0.19577646,-0.041010957,0.993,0,1,3
hsa-miR-135a|CLASP2,0.937339894,0.30093312,0.993,0,1,2
hsa-miR-141|INADL,0.4012711,-0.08693272,0.993,0,1,4
HS_100|TRIM2,0.943021305,0.30737552,0.993,0,1,3
hsa-miR-125a|KIAA0494,0.9949403657,-0.440036,0.993,0,2,4
hsa-miR-25|ETNK1,0.24883646,-0.052449014,0.993,0,1,3
hsa-miR-512-3p|IL8,0.0960003,-0.019960633,0.993,0,1,0
hsa-miR-128a|FNTA,0.993500229,-0.42848012,0.993,0,1,0
hsa-miR-324-5p|GRB10,0.994676541,-0.4377225,0.993,0,1,2
hsa-miR-20b|CHD9,0.987676539,-0.39705127,0.993,1,1,3
hsa-miR-30b|TRAM2,0.97466311,-0.35777783,0.993,0,1,3
hsa-miR-149|ASNA1,0.8924287,-0.26168042,0.993,0,1,0
hsa-miR-324-3p|PEA15,0.999975704306,-0.62134445,0.993,0,1,2
hsa-miR-565|UBR2,0.93049381,-0.29375845,0.993,0,1,3
hsa-let-7f|COL4A2,0.995962654,-0.45012262,0.993,0,1,0
hsa-miR-9|ARL4C,0.974225193,-0.35678655,0.993,1,0,5
hsa-miR-409-3p|STX2,0.18706673,0.03915264,0.993,0,1,2
hsa-miR-19a|ARHGEF3,0.9943432002,-0.4349373,0.993,0,1,4
hsa-miR-324-3p|RXRA,0.72420415,0.17891796,0.993,2,1,7
hsa-miR-30b|TMCO1,0.9961673059,-0.45240536,0.993,0,1,3
hsa-let-7i|CTSF,0.95183062,-0.3184624,0.993,0,1,0
hsa-let-7f|FRMD4A,0.71581823,-0.17587386,0.993,0,1,3
hsa-mir-454-3p|KIAA0090,0.996637921,-0.45808694,0.993,0,1,0
hsa-miR-222|ATF3,0.9932080884,0.42641056,0.993,1,0,0
hsa-miR-766|CNN2,0.9974642075,-0.47000363,0.993,1,0,1
hsa-miR-374|RNF11,0.1062608,-0.022105632,0.993,1,1,6
hsa-miR-374|PPAP2B,0.99991948497,-0.58878857,0.993,0,2,3
hsa-miR-125a|RAB1A,0.9998096711,-0.5630421,0.993,0,1,0
hsa-miR-130b|ROD1,0.966529604,-0.3413017,0.993,0,1,2
hsa-miR-324-3p|PTRF,0.99988021043,-0.5771653,0.993,1,1,8
HS_263.1|BAZ2A,0.86700617,-0.24486394,0.993,1,0,0
hsa-miR-29a|APBB2,0.966920767,-0.34201393,0.993,0,1,1
hsa-miR-30d|CDC42BPA,0.99988865158,-0.57933646,0.993,1,0,3
hsa-miR-551a|GFER,0.982899839,-0.37976125,0.993,0,1,0
hsa-mir-454-3p|DCUN1D4,0.59868926,-0.13824357,0.993,0,2,4
hsa-miR-193a|ZFYVE16,0.987669274,-0.39702094,0.993,0,1,2
hsa-miR-652|TIMP3,0.74482659,-0.18667184,0.993,0,1,3
hsa-miR-29c|MRPL17,0.9996543027,-0.54384625,0.993,1,0,0
hsa-miR-218|BCL7A,0.6807195,-0.16372505,0.993,0,1,0
hsa-miR-328|HCK,0.9993027778,-0.5197017,0.993,1,0,1
hsa-miR-200a|ODZ4,0.5252857,0.117900126,0.993,1,1,4
hsa-miR-503|MAN2A2,0.99999917614633,-0.697023,0.993,0,1,2
hsa-miR-423|SLC11A2,0.9982713027,-0.48554218,0.993,0,1,0
HS_148|TTC23,0.9182188,-0.28217983,0.993,0,2,1
hsa-miR-20b|CAMTA2,0.9918897515,-0.41792995,0.993,0,1,0
hsa-miR-98|HLA-DPA1,0.973016744,-0.35412169,0.993,0,1,0
hsa-let-7a|CRY2,0.976026488,-0.36095786,0.993,0,1,1
hsa-miR-519b|HAND2,0.1613547,-0.033693355,0.993,0,1,0
hsa-miR-15a|TTLL5,0.987771748,-0.39745018,0.993,0,1,1
HS_100|DLG2,0.99993333325,-0.5941586,0.993,0,3,2
hsa-miR-30d|KLHL18,0.997996216,-0.47963843,0.993,0,1,4
hsa-miR-411|ELMO2,0.85419196,0.23728518,0.993,1,0,1
hsa-miR-328|DTX4,0.989386776,-0.40465477,0.993,1,2,4
hsa-miR-484|CTSF,0.996673517,-0.45854437,0.993,0,1,0
hsa-miR-7|DDX19A,0.99971470638,-0.55015105,0.993,0,1,0
hsa-miR-30d|TCF7L2,0.84964876,0.234716,0.993,0,1,2
hsa-miR-328|ANGPTL2,0.9984298953,-0.48933378,0.993,0,1,2
hsa-miR-582|PPP1CB,0.90415892,0.2704744,0.993,0,1,5
hsa-miR-338|SOX4,0.99986135424,-0.5727753,0.993,0,1,3
hsa-miR-487a|ALDH18A1,0.9974297169,-0.46944237,0.993,0,1,0
hsa-miR-432|PDE4DIP,0.9999963324258,0.6662174,0.993,1,0,2
hsa-miR-424|GALNT12,0.9987371034,-0.49775687,0.993,1,0,1
hsa-miR-342|LDLRAP1,0.36863565,-0.07928923,0.993,0,2,3
hsa-miR-361|ENC1,0.99957936947,-0.5372742,0.993,0,1,4
hsa-miR-328|YAF2,0.9982696263,-0.48550376,0.993,0,1,0
hsa-miR-135a|DDX18,0.75844826,0.192025,0.993,0,1,0
hsa-miR-768-3p|IMPAD1,0.9999967975268,-0.66917014,0.993,0,1,2
hsa-miR-130a|MAP4,0.953768983,-0.3211184,0.993,1,0,0
hsa-miR-28|PAFAH2,0.97344348,-0.35505122,0.993,1,0,0
hsa-miR-125a|GAS7,0.94422883,0.30881026,0.993,0,3,12
hsa-miR-15a|PTPRM,0.78329158,-0.20234023,0.993,0,1,0
hsa-miR-320|CAMK2N1,0.990152741,-0.40840408,0.993,0,1,1
hsa-miR-15a|LUZP1,0.87789177,-0.25174025,0.993,2,4,2
hsa-miR-151|ABHD2,0.999966463078,-0.6129321,0.993,0,1,4
hsa-miR-92|CYLD,0.9999993177342,-0.70066077,0.993,0,2,2
hsa-miR-212|YWHAB,0.6686718,0.15975076,0.993,0,1,0
hsa-miR-32|IL8,0.11341584,-0.023603516,0.993,0,2,0
hsa-miR-106b|RBPMS,0.4442619,-0.09728588,0.993,1,0,2
HS_22.1|TK2,0.999985837187,-0.6349021,0.993,0,1,6
hsa-miR-125b|PPT2,0.989356216,-0.40451002,0.993,0,1,2
hsa-miR-141|SEMA6A,0.168749,0.03525948,0.993,1,3,2
hsa-miR-15b|PLEKHA6,0.9075001,-0.2731295,0.993,0,1,5
hsa-miR-324-3p|PLXND1,0.999999965152668,-0.7516845,0.993,1,0,3
hsa-miR-382|DDX3Y,0.9994463001,-0.52783465,0.993,0,2,1
hsa-miR-17-5p|OPTN,0.999993619289,-0.65381134,0.993,1,0,0
HS_148|NAPA,0.982321935,-0.37795693,0.993,0,1,1
hsa-miR-148a|C1S,0.70449656,-0.1718551,0.993,0,1,1
hsa-miR-33|MIA3,0.78817655,-0.20446289,0.993,0,1,4
hsa-miR-27a|CDYL,0.988597987,-0.4010275,0.993,0,1,1
hsa-miR-186|ATP6V1A,0.71896198,-0.1770081,0.993,0,1,9
hsa-miR-183|TNPO1,0.85253344,-0.23634058,0.993,0,2,3
hsa-miR-340|ICAM1,0.981346542,-0.37502098,0.993,0,1,1
hsa-miR-130b|MYO1D,0.89634354,-0.2645302,0.993,1,0,2
hsa-miR-195|PPT2,0.66771543,-0.15943916,0.993,0,1,3
hsa-miR-22|BAT2D1,0.87215707,-0.2480632,0.993,1,1,0
hsa-miR-193a|SNX19,0.9988214811,-0.5003878,0.993,0,1,2
hsa-miR-675|DHRS12,0.984210446,-0.38405144,0.993,0,1,1
hsa-miR-96|ZCCHC14,0.9986329725,-0.4947165,0.993,0,1,4
hsa-miR-141|ZIC3,0.74165002,0.18545109,0.993,0,1,2
hsa-miR-29c|SLC11A2,0.988048863,-0.39862645,0.993,0,1,2
hsa-miR-485-3p|KIAA0494,0.7884119,0.204566,0.993,1,0,4
hsa-miR-339|MAN2A2,0.76191065,-0.19341792,0.993,1,1,3
hsa-miR-125a|MAPK13,0.9954233738,-0.44455683,0.993,0,1,0
hsa-let-7d|PDLIM2,0.99992077455,-0.5892517,0.993,0,1,4
hsa-let-7i|ATF7,0.9999990418568,-0.6940712,0.993,0,1,2
hsa-miR-199a*|KCNJ1,0.978368135,-0.36678904,0.993,1,0,2
hsa-miR-320|ZMYM2,0.91021678,-0.27534327,0.993,0,1,1
hsa-miR-146b|LSM4,0.99988588508,-0.578609,0.993,0,1,0
hsa-miR-136|PDE4B,0.954524297,0.32217774,0.993,0,1,4
hsa-miR-92|ACTR3,0.99957013945,-0.5365387,0.993,0,2,0
hsa-miR-143|ZCCHC8,0.984317882,-0.38441628,0.993,0,1,1
hsa-miR-768-3p|FGF1,0.9993077848,-0.51995915,0.993,0,2,1
hsa-miR-361|IL16,0.9970335085,-0.46342784,0.993,0,1,8
hsa-miR-129|MBNL1,0.997400599,-0.46897364,0.993,0,1,11
hsa-miR-125a|HLA-DRB1,0.9994756276,-0.5297256,0.993,0,1,0
hsa-miR-363*|ATP2A1,0.0424545,-0.008810764,0.993,0,1,2
HS_97|PDCD6,0.94215749,-0.30636397,0.993,0,2,5
hsa-miR-550|GLS,0.91332587,-0.2779412,0.993,0,1,4
hsa-miR-93|ZFYVE16,0.92565075,-0.28901246,0.993,0,1,2
hsa-miR-133b|STAP2,0.99930960726,-0.52005327,0.993,0,1,0
hsa-miR-517a|BACH2,0.3393388,-0.07256445,0.993,0,1,1
hsa-miR-320|CNP,0.8378299,-0.2282879,0.993,1,0,11
hsa-miR-429|TRIM52,0.88068919,-0.25358102,0.993,1,0,0
hsa-miR-591|TUBB2A,0.97891775,-0.3682336,0.993,1,0,0
hsa-miR-363|BICD2,0.0716231000000001,0.014876705,0.993,0,2,2
hsa-miR-28|UBE2H,0.9983137256,-0.48652536,0.993,0,1,1
hsa-miR-146b|GINS1,0.991132374,-0.41358066,0.993,1,0,1
hsa-let-7e|GPRC5C,0.999927455596,-0.59176636,0.993,0,1,0
hsa-miR-125b|ELMO2,0.9962924316,-0.45385388,0.993,0,1,1
hsa-miR-146b|ANKRD28,0.995703528,-0.4473725,0.993,1,0,2
hsa-miR-28|OLFM1,0.99985476033,-0.57136685,0.993,0,1,1
hsa-miR-214|DLG3,0.85872039,0.23990518,0.993,1,2,5
hsa-miR-342|MAPT,0.9982498824,-0.4850538,0.993,1,0,6
hsa-miR-146b|IRAK1,0.9942552648,-0.43422627,0.993,2,0,0
hsa-miR-324-3p|CDC14A,0.9930580445,-0.42537728,0.993,0,1,2
hsa-miR-801|DTX4,0.97644536,0.36196503,0.993,0,1,0
hsa-miR-582|TMPRSS2,0.56655458,0.1291041,0.993,1,3,0
hsa-miR-342|YPEL5,0.9966436843,-0.45816073,0.993,0,1,0
hsa-miR-92|TRAK1,0.982121224,-0.37734187,0.993,0,1,3
hsa-miR-324-3p|PTPRB,0.99940930615,-0.52557296,0.993,0,1,4
hsa-miR-455|TNFRSF1A,0.9936033827,-0.42923003,0.993,0,1,0
hsa-miR-146b|FAS,0.969740227,-0.3473629,0.993,0,2,1
hsa-miR-576|CEP63,0.985174019,-0.3874015,0.993,0,1,3
hsa-miR-146b|SNX19,0.95172707,-0.31832296,0.993,0,2,5
hsa-miR-519b|PLA2G4C,0.990861042,-0.41209978,0.993,0,1,0
hsa-miR-20b|AZIN1,0.66267458,0.15780583,0.993,0,1,7
hsa-miR-128b|PPFIA1,0.9984005899,0.48860845,0.993,0,1,0
hsa-miR-125b|FMR1,0.991071181,-0.41324332,0.993,0,1,2
hsa-miR-34a|NOTCH2,0.944576103,-0.30922747,0.993,1,1,4
hsa-miR-146a|USP9X,0.58062845,-0.13305807,0.993,0,1,3
hsa-miR-594|KLHL26,0.9967793142,-0.45992965,0.993,0,1,1
hsa-miR-17-3p|RNF7,0.982143529,-0.37740993,0.993,0,2,2
hsa-miR-30d|GIMAP4,0.9982274334,-0.4845476,0.993,0,1,2
hsa-mir-454-3p|TXNIP,0.9945455734,-0.4366107,0.993,1,0,1
hsa-miR-199b|SMARCC1,0.995036361,-0.44090375,0.993,0,1,3
hsa-miR-324-3p|ITGB1,0.999953743736,-0.6042932,0.993,0,1,0
hsa-miR-19a|CAMK2N1,0.86336163,-0.24265544,0.993,0,1,3
hsa-miR-582|AKAP8,0.994714142,-0.43804607,0.993,0,1,4
hsa-miR-142-3p|BCL2L1,0.9766596,-0.36248595,0.993,0,1,1
hsa-miR-9|QKI,0.9985201064,-0.49164408,0.993,0,2,2
hsa-miR-550|BTN3A2,0.999965077324,-0.6118581,0.993,0,1,1
hsa-let-7d|CCPG1,0.999979146949,-0.6252485,0.993,0,1,1
hsa-miR-197|YWHAB,0.982278882,-0.37782452,0.993,0,1,1
hsa-miR-22|PCDH1,0.46754926,-0.10304916,0.993,0,1,2
hsa-miR-363*|ALDH1B1,0.60501528,0.14009142,0.993,1,0,1
hsa-miR-660|HLA-G,0.965838388,-0.34005967,0.993,0,1,1
hsa-miR-494|PALLD,0.99976090662,-0.5558424,0.993,0,1,2
hsa-miR-598|DERL1,0.3496439,-0.07491618,0.993,1,1,0
hsa-miR-106b|KIAA0247,0.9997036547,-0.5489132,0.993,1,2,3
hsa-let-7g|PRRX1,0.78646635,-0.20371594,0.992,1,0,1
hsa-miR-128a|WDR1,0.34285426,0.073365115,0.992,0,1,2
hsa-miR-199a|EVI5,0.65444365,-0.15517086,0.992,0,1,6
hsa-miR-199b|TGIF2,0.99967671107,-0.5460606,0.992,0,1,2
hsa-miR-326|THRA,0.990806439,-0.41180632,0.992,1,3,7
hsa-miR-148b|PPAP2B,0.9999978422363,-0.6775846,0.992,0,1,1
hsa-miR-125b|ZNF706,0.87815772,-0.25191388,0.992,0,1,3
hsa-miR-196a|LPP,0.9988789416,-0.5022766,0.992,0,2,3
hsa-miR-143|ZNF197,0.99971398475,-0.5500689,0.992,0,1,2
hsa-miR-655|RAD51,0.0635498,-0.013196185,0.992,0,1,1
hsa-miR-326|PRPF4,0.986087074,-0.3907501,0.992,0,1,1
hsa-miR-126*|ZFR,0.94947797,-0.31535196,0.992,1,0,2
hsa-miR-409-3p|PLA2G12A,0.79850703,0.20906626,0.992,0,1,2
hsa-miR-505|SMAD3,0.54381695,-0.12286321,0.992,0,1,6
hsa-miR-223|EYA3,0.92660631,-0.28992924,0.992,1,2,3
hsa-miR-30d|DPYD,0.999970696834,-0.6164835,0.992,0,1,2
hsa-miR-296|KCNN3,0.985818345,-0.3897457,0.992,0,1,0
hsa-miR-342|ZNF329,0.9977751463,-0.4753904,0.992,1,1,1
hsa-miR-504|ARHGEF9,0.966707848,-0.3416254,0.992,0,1,4
hsa-miR-93|MED6,0.92246685,-0.28602287,0.992,1,1,1
hsa-miR-424|RAD52,0.51660573,-0.11561068,0.992,0,1,0
hsa-miR-18a*|CYB5B,0.900769964,-0.26785296,0.992,1,0,2
hsa-miR-199b|RANBP10,0.998628756,-0.49459776,0.992,0,2,3
hsa-miR-192|SLC24A1,0.86507337,-0.2436872,0.992,0,1,1
HS_263.1|CPT2,0.91064714,-0.2756987,0.992,0,1,1
HS_22.1|SSR1,0.961901486,0.33335367,0.992,0,1,2
hsa-miR-148b|CSPG4,0.982335882,-0.3779999,0.992,1,0,0
hsa-miR-377|FPGS,0.94461442,-0.30927363,0.992,0,1,1
hsa-miR-103|OSBPL3,0.931971684,-0.29525843,0.992,0,2,2
hsa-miR-591|PDE4DIP,0.9934187247,-0.4278948,0.992,0,1,1
hsa-miR-182|PLEKHG3,0.82127155,-0.21982872,0.992,0,1,1
hsa-miR-497|GLRX,0.972650664,-0.35333392,0.992,0,1,0
hsa-miR-424|SUPT6H,0.952495556,0.31936365,0.992,1,0,0
hsa-miR-200b|SYK,0.50663534,-0.113007106,0.992,0,1,0
hsa-miR-19a|CD164,0.986081305,-0.39072838,0.992,0,2,1
hsa-miR-144|COL10A1,0.44659173,-0.09785726,0.992,0,1,2
HS_176|TNRC6B,0.87408999,-0.24928856,0.992,0,3,10
hsa-miR-342|UMPS,0.9900303865,-0.40778884,0.992,0,1,1
hsa-miR-28|ADCY9,0.9933880563,-0.42767617,0.992,0,1,4
hsa-miR-487a|RANBP17,0.6909033,0.16715847,0.992,0,1,0
hsa-miR-181a|ARHGAP19,0.9978612629,-0.4769991,0.992,0,1,7
hsa-miR-493-3p|CLN5,0.81953096,0.2189726,0.992,0,1,3
hsa-miR-92b|CDKN1C,0.9973693239,-0.46847528,0.992,0,2,0
hsa-miR-142-3p|KHDRBS1,0.998572796,-0.49305165,0.992,0,1,0
hsa-miR-146b|KIAA0226,0.9989191159,-0.5036488,0.992,0,1,8
hsa-miR-192|TPD52L2,0.954576325,-0.32225123,0.992,0,1,0
hsa-miR-591|CPNE3,0.995249454,-0.44288328,0.992,0,1,1
hsa-miR-342|HOXB13,0.9983042676,-0.48630428,0.992,0,1,2
hsa-miR-18a|GOSR2,0.887464054,-0.25817752,0.992,1,0,5
hsa-miR-155|PTPN11,0.99987325336,-0.57547736,0.992,0,2,2
hsa-miR-15a|CCND2,0.999989389205,-0.6418989,0.992,1,2,4
hsa-miR-28|PHLDA1,0.938050892,0.3017133,0.992,0,1,4
hsa-miR-149|BRMS1,0.997834891,-0.4765005,0.992,1,0,2
hsa-miR-200a|AEBP1,0.425954,-0.09283414,0.992,0,1,0
hsa-miR-656|STOM,0.9964506116,-0.45574728,0.992,1,0,2
hsa-miR-550|DCX,0.99976190325,-0.55597574,0.992,0,2,5
hsa-miR-519b|DMP1,0.13261276,0.027631836,0.992,0,1,0
hsa-miR-324-3p|ARHGAP28,0.92848132,-0.2917557,0.992,0,1,3
hsa-miR-582|APP,0.9986658907,-0.49565482,0.992,0,1,3
hsa-miR-23a|MARCKS,0.87703642,-0.25118372,0.992,0,1,1
hsa-miR-22|CALCR,0.96737447,-0.34284872,0.992,1,0,3
hsa-miR-96|PPP1R13L,0.85845485,-0.23974985,0.992,0,1,2
hsa-miR-675|IRF7,0.0128666,-0.0026691698,0.992,1,0,1
hsa-miR-199b|WNT2,0.57009578,-0.13009214,0.992,1,0,0
hsa-miR-92|DST,0.99551174,-0.4454284,0.992,3,0,12
hsa-miR-328|WDR1,0.99999966890945,-0.7141288,0.992,0,1,0
hsa-miR-594|LRRC1,0.975118488,-0.35882384,0.992,0,1,1
hsa-miR-130a|RPS6KA2,0.20166945,-0.04227111,0.992,0,1,6
hsa-miR-194|TULP4,0.91508749,-0.27944535,0.992,0,1,4
hsa-miR-148b|TMEM97,0.73661932,-0.18353806,0.992,1,0,2
hsa-miR-199a|UBE2G1,0.2844281,-0.06025538,0.992,1,0,3
hsa-miR-594|RPL22,0.999988868336,-0.64074963,0.992,0,2,2
hsa-miR-93|LAMP2,0.980372282,-0.37221426,0.992,1,0,1
hsa-miR-26b|NUP54,0.92496141,-0.2883568,0.992,0,2,3
hsa-miR-181a|OSTM1,0.56304663,-0.12812974,0.992,1,0,7
hsa-miR-221|MC2R,0.9973783987,-0.46861935,0.992,0,1,3
hsa-miR-30e-5p|ENC1,0.9970046878,-0.46301833,0.992,0,1,3
hsa-miR-23a|TJP1,0.66411993,-0.1582726,0.992,0,1,6
hsa-miR-594|FOXJ3,0.999998563052,-0.6859735,0.992,0,1,3
hsa-miR-9|MYO5A,0.86431637,-0.24322973,0.992,1,2,5
hsa-miR-26a|SCD,0.99999905114464,-0.6942626,0.992,0,2,3
hsa-miR-136|RNF6,0.2589144,0.05464734,0.992,0,1,0
hsa-miR-320|CD84,0.9993114777,-0.52015007,0.992,0,2,2
hsa-miR-615|MAPK8IP1,0.90237962,-0.26908937,0.992,0,1,0
hsa-miR-768-3p|INCENP,0.9946137676,-0.4371867,0.992,0,1,1
hsa-miR-106b|CHRNB1,0.56289583,-0.12808794,0.992,1,0,0
hsa-miR-594|CASP9,0.999987740162,-0.6384202,0.992,1,0,5
hsa-miR-19a|IGF1R,0.52441567,-0.117669664,0.992,0,2,6
hsa-miR-320|RAC1,0.12808275,-0.026679922,0.992,1,2,1
hsa-miR-130b|THRA,0.976225624,-0.36143485,0.992,0,1,6
hsa-miR-125b|FEN1,0.7148313,-0.17551947,0.992,0,1,1
hsa-miR-542-3p|DDX17,0.79439989,0.20721681,0.992,1,0,0
hsa-miR-106a|IL25,0.3099688,0.06593686,0.992,0,1,1
hsa-miR-594|ARFGEF1,0.99986708107,-0.57404846,0.992,0,1,2
hsa-miR-768-3p|THBS1,0.990786333,-0.41169864,0.992,0,1,2
hsa-miR-625|CUL5,0.95428525,-0.32184094,0.992,0,1,1
hsa-miR-20b|MGEA5,0.9968858599,-0.46136546,0.992,1,1,4
hsa-miR-200c|SHOX2,0.980843294,0.37355626,0.992,1,0,2
hsa-miR-193a|LAT2,0.99975484805,0.55504245,0.992,1,1,2
hsa-miR-126*|FBXL5,0.990772552,-0.41162494,0.992,0,1,2
hsa-miR-660|STK4,0.995926135,0.44972593,0.992,0,1,3
hsa-miR-146b|ABCC5,0.88392707,-0.25575256,0.992,1,0,6
hsa-miR-18a*|NF1,0.973628389,-0.35545784,0.992,0,1,2
hsa-miR-106b|IL6ST,0.999955084062,-0.6050938,0.992,0,4,12
hsa-miR-17-5p|SP110,0.996064014,-0.4512403,0.992,1,0,3
hsa-miR-20b|SOCS5,0.9973570136,-0.46828055,0.992,0,1,0
hsa-let-7g|SPON1,0.93027708,-0.2935406,0.992,0,1,0
HS_22.1|MYO1D,0.2004423,-0.042008504,0.992,0,1,5
hsa-miR-30e-3p|SCP2,0.98694581,-0.39407375,0.992,2,1,3
hsa-miR-130b|SGK3,0.985230381,-0.38760307,0.992,1,0,1
HS_100|CDK10,0.96382134,-0.3365493,0.992,0,2,3
hsa-miR-142-5p|SP4,0.87377447,-0.24908759,0.992,0,1,15
hsa-miR-542-5p|HMGA1,0.99930980685,-0.5200636,0.992,0,1,1
hsa-miR-223|ZNF26,0.992023926,-0.41873652,0.992,0,1,0
hsa-miR-18a*|DDX19A,0.99970649288,-0.54922706,0.992,0,1,0
hsa-miR-768-3p|PRKAR2A,0.973717414,-0.35565445,0.992,0,1,1
hsa-miR-25|RAD50,0.9981968005,-0.4838659,0.992,0,1,0
hsa-miR-424|PKP1,0.93754512,-0.3011576,0.992,0,1,5
hsa-miR-25|TBC1D9B,0.989347747,-0.40446997,0.992,1,1,2
hsa-miR-594|VAMP3,0.9999956999704,-0.66271114,0.992,0,1,1
hsa-miR-199b|SART3,0.99989623368,-0.58141744,0.992,0,2,1
HS_263.1|ZNF500,0.969817063,-0.34751433,0.992,0,1,5
hsa-miR-194|LAMP2,0.89648769,-0.2646367,0.992,1,1,1
hsa-miR-19b|KIAA1704,0.999989789021,-0.64281654,0.992,0,2,1
HS_22.1|SP110,0.99963218963,-0.54178375,0.992,1,1,1
hsa-miR-30a-5p|RNGTT,0.83672865,-0.22770648,0.992,1,1,4
hsa-miR-377|APOM,0.950317703,-0.31644854,0.992,0,1,1
HS_22.1|FEM1C,0.992155731,-0.41954026,0.992,0,1,2
HS_176|RUSC1,0.984747588,-0.38589692,0.992,0,1,1
hsa-miR-500|WDR48,0.96072579,-0.33146098,0.992,0,2,1
HS_307_b|METTL7A,0.583532,0.13388303,0.992,0,1,2
hsa-miR-550|ZNF12,0.1364712,0.028443327,0.992,0,1,2
hsa-miR-29c|HTATIP2,0.69675106,-0.16916245,0.992,1,0,1
hsa-miR-194|CNTNAP2,0.70171535,0.1708831,0.992,3,1,4
hsa-miR-296|BCL2L1,0.917758025,-0.2817724,0.992,0,1,6
hsa-miR-186|MSR1,0.9987103208,-0.4969543,0.992,1,0,7
hsa-miR-143|PITPNA,0.942015257,-0.30619857,0.992,0,1,1
hsa-miR-193a|GPR172B,0.9957918497,-0.44829327,0.992,0,1,0
hsa-miR-199b|RXRB,0.9950097734,-0.44066197,0.992,0,1,2
hsa-miR-324-3p|TINAGL1,0.999991211699,-0.6463728,0.992,0,1,3
hsa-miR-193b|GGA2,0.985801459,-0.38968313,0.992,0,2,2
hsa-miR-218|OCRL,0.80549106,-0.21227264,0.992,0,2,1
hsa-miR-186|HEY1,0.9953402556,-0.44375026,0.992,0,2,2
hsa-miR-323|RNF128,0.999985835432,-0.6348991,0.992,0,1,1
hsa-let-7i|GPR107,0.929987505,0.29325035,0.992,0,1,5
hsa-miR-149|MRPL4,0.955774695,-0.32396308,0.992,1,2,3
hsa-miR-15a|PCSK6,0.9991584561,-0.5129093,0.992,0,1,0
hsa-miR-148b|CBFA2T2,0.9977175372,0.4743445,0.992,1,0,7
HS_22.1|RPL13,0.999952206268,-0.60340047,0.992,0,2,1
hsa-miR-512-3p|MFAP5,0.60191673,0.1391842,0.992,0,2,1
hsa-miR-598|AKT3,0.978950059,-0.36831948,0.992,1,0,2
hsa-miR-15b|PLK3,0.991578389,-0.41610146,0.992,0,1,13
hsa-miR-26b|PCMT1,0.77550127,-0.19902235,0.992,0,1,2
hsa-miR-96|ZNF160,0.94387716,-0.30838987,0.992,1,0,1
hsa-miR-181c|ATG5,0.9982025784,0.48399368,0.992,2,0,2
hsa-miR-574|ACBD4,0.922917776,-0.28644037,0.992,0,1,0
hsa-miR-93|EVC,0.84343992,0.23129506,0.992,0,3,3
hsa-miR-125a|LAMA4,0.99937744683,-0.52372426,0.992,0,1,2
hsa-miR-483|GADD45B,0.2412101,-0.050791364,0.992,0,2,3
hsa-miR-29c|MAP2K6,0.999987457057,-0.6378665,0.992,0,1,0
hsa-miR-431|LMNB1,0.77671084,-0.19953227,0.992,0,1,0
hsa-miR-34a|CD40,0.86109485,-0.24130373,0.992,0,1,1
hsa-miR-106b|LAMP1,0.96359855,-0.33617148,0.992,0,1,1
hsa-let-7i|STK10,0.4765553,0.1053105,0.992,0,1,0
hsa-miR-576|ACOX1,0.9934124644,-0.4278501,0.992,0,4,13
hsa-miR-200a|GLT25D2,0.16214305,0.033860177,0.992,0,1,2
hsa-miR-130b|GPI,0.999918063906,-0.5882859,0.992,0,1,1
hsa-miR-574|CAMSAP1,0.979830196,-0.37070274,0.992,0,1,1
hsa-miR-29b|CHFR,0.9984681889,-0.4902998,0.992,0,1,2
hsa-miR-93|MAT2B,0.982309302,-0.37791806,0.992,0,2,0
hsa-miR-374|RBPMS,0.98931432,-0.40431216,0.992,0,1,4
hsa-miR-200b|ITPR2,0.51209295,0.11442885,0.992,0,3,5
hsa-let-7f|CCPG1,0.99985415197,-0.5712398,0.992,0,1,2
hsa-miR-132|ITSN1,0.85201845,-0.23604885,0.992,0,1,1
hsa-miR-107|PHLDA1,0.99971469594,-0.55014986,0.992,0,1,4
hsa-miR-143|PDE4DIP,0.95275601,-0.31971943,0.992,0,2,4
hsa-miR-93|TNFRSF10B,0.416085,-0.09046127,0.992,1,0,3
hsa-miR-328|SLCO2A1,0.9951423393,-0.44187883,0.992,0,3,2
hsa-miR-214|CARS,0.6545609,0.15520811,0.992,0,1,0
hsa-miR-320|CYLD,0.995716462,-0.4475063,0.992,0,1,10
hsa-miR-145|ITK,0.9949985887,0.44056058,0.992,0,1,0
hsa-miR-301|ETV5,0.9955365537,-0.44567582,0.992,0,1,3
hsa-miR-15b|SPG7,0.978830272,-0.36800158,0.992,0,2,2
hsa-miR-92b|LOX,0.960087713,-0.330453,0.992,0,1,0
hsa-miR-30d|TMEM30A,0.1426207,0.029738013,0.992,0,1,7
hsa-miR-142-3p|CTNND1,0.9911975255,-0.413942,0.992,1,1,1
hsa-miR-30b|ANGPT2,0.92956801,-0.29283154,0.992,0,1,2
hsa-miR-107|SERPING1,0.99993545409,-0.59506893,0.992,0,1,0
hsa-miR-19b|ENC1,0.959298447,-0.32922417,0.992,1,0,4
hsa-miR-223|ERP29,0.977422459,-0.36437368,0.992,0,1,1
hsa-miR-143|HUS1,0.51439235,-0.11503032,0.992,0,1,1
hsa-miR-574|TCF25,0.98056561,-0.3727618,0.992,0,1,0
hsa-miR-26a|CPNE3,0.999944312483,-0.599191,0.992,0,1,3
hsa-miR-381|SLC6A8,0.921295404,-0.28494704,0.992,1,1,0
hsa-miR-19b|ARHGEF3,0.99991322897,-0.5866329,0.992,0,1,4
hsa-miR-324-3p|DGKZ,0.2751172,0.058201406,0.992,1,0,3
hsa-miR-125b|RRM2,0.85336787,-0.23681484,0.992,1,0,2
hsa-let-7f|SCHIP1,0.9993158119,-0.5203753,0.992,0,1,0
hsa-miR-26a|SFRS6,0.9997581729,-0.5554792,0.992,1,0,5
hsa-miR-200b|PVRL1,0.1863965,0.03900984,0.992,1,0,1
hsa-miR-27b|ZBED2,0.9986910268,-0.49638522,0.992,0,1,2
hsa-miR-183|DGCR2,0.900689706,-0.26779172,0.992,1,0,5
hsa-miR-200a|TJP1,0.85713334,0.23898003,0.992,0,2,3
hsa-miR-594|AATF,0.76862632,-0.19615927,0.991,1,0,0
hsa-miR-27a|ENTPD6,0.9997195091,-0.55070245,0.991,0,2,2
hsa-miR-143|ASB6,0.988655388,-0.40128413,0.991,1,1,6
hsa-miR-27b|GIT2,0.982828593,-0.37953606,0.991,1,1,3
hsa-miR-324-3p|CD34,0.99966857536,-0.5452412,0.991,1,0,1
hsa-miR-7|MRFAP1L1,0.984541252,-0.3851816,0.991,0,2,0
HS_256|PLAGL2,0.89111819,-0.26074407,0.991,2,2,8
hsa-let-7e|PLXNA2,0.9992955912,-0.5193351,0.991,1,0,6
hsa-miR-18a*|OSBPL9,0.9636678,-0.33628872,0.991,1,0,1
hsa-miR-582|INTS6,0.99939803465,-0.52490896,0.991,1,1,1
hsa-miR-126*|MECP2,0.999962749192,-0.6101381,0.991,0,2,0
hsa-miR-594|API5,0.99995523344,-0.6051843,0.991,1,0,1
hsa-miR-328|SYT1,0.81482881,-0.21668883,0.991,0,1,1
hsa-miR-125a|PTPRC,0.999974123368,-0.61971825,0.991,1,0,4
hsa-miR-26a|TAF2,0.9945630543,-0.43675774,0.991,1,0,0
hsa-miR-125a|SELPLG,0.99973036125,-0.5519803,0.991,0,1,0
hsa-miR-25|BIRC5,0.991506085,0.41568515,0.991,0,1,1
HS_97|ATXN10,0.51618046,0.115499064,0.991,0,1,2
hsa-miR-92b|FBN1,0.95144695,-0.31794694,0.991,2,1,4
hsa-miR-675|MBTPS1,0.975741055,-0.3602799,0.991,0,1,0
hsa-miR-92b|CDC42EP2,0.92388105,-0.28733867,0.991,0,1,1
hsa-miR-22|APBB2,0.970960362,-0.34980577,0.991,1,0,1
hsa-miR-26a|ASCC3,0.985716216,-0.3893682,0.991,0,1,3
hsa-miR-30d|TNPO1,0.85828666,0.23965158,0.991,0,5,13
hsa-miR-200a|LDB3,0.6897907,0.16677992,0.991,0,4,5
hsa-miR-19a|ITGB5,0.9988771973,-0.502218,0.991,0,1,2
hsa-miR-10a|CCDC69,0.95772161,-0.326826,0.991,0,1,2
hsa-miR-301|KIAA1704,0.96893579,-0.34579635,0.991,0,1,3
hsa-miR-495|PCYOX1,0.8011462,0.2102686,0.991,0,2,3
hsa-miR-128b|CREB1,0.76431192,0.19439203,0.991,0,1,0
hsa-miR-186|LPL,0.999976993813,-0.6227439,0.991,0,1,4
hsa-let-7e|THBD,0.9974830858,-0.47031367,0.991,0,1,0
hsa-miR-19b|ZFP161,0.9981209057,-0.48221985,0.991,1,0,2
hsa-miR-30d|ZBTB10,0.999995891582,0.6637205,0.991,0,1,0
hsa-miR-30b|GOLT1B,0.994931661,-0.439958,0.991,1,0,5
hsa-miR-183|HDLBP,0.87670839,-0.25097105,0.991,0,1,0
hsa-miR-101|ENPP2,0.9991555451,-0.5127833,0.991,1,0,0
hsa-miR-363|YWHAZ,0.94425638,-0.30884328,0.991,0,1,0
hsa-miR-20a|CARHSP1,0.986115382,-0.39085686,0.991,0,1,1
hsa-miR-30e-3p|PTPLAD1,0.80419143,-0.21166992,0.991,0,2,4
hsa-miR-22|NPHP4,0.7368743,-0.18363445,0.991,0,2,7
hsa-miR-369-3p|PTGER3,0.9979350762,0.47842392,0.991,1,1,21
hsa-miR-142-5p|DYRK4,0.99991650173,-0.5877424,0.991,1,0,0
hsa-miR-19b|PDE4D,0.956079613,-0.32440463,0.991,0,1,3
hsa-miR-425-5p|TRIM66,0.79310343,-0.20663838,0.991,0,1,1
hsa-let-7e|DISC1,0.987606535,-0.39675963,0.991,0,1,5
hsa-miR-16|BAT3,0.6366109,-0.14959037,0.991,0,2,5
hsa-miR-192|PITPNA,0.81329101,-0.21595088,0.991,0,1,3
hsa-miR-221|PLXND1,0.999993639731,-0.6538849,0.991,0,1,0
hsa-miR-26a|SERBP1,0.965673458,-0.33976635,0.991,1,2,6
hsa-miR-218|NFYA,0.8949374,-0.26349735,0.991,0,3,3
hsa-miR-576|INPP5A,0.997087407,-0.46420312,0.991,0,1,2
hsa-miR-193b|DKK2,0.0061871,-0.0012834644,0.991,1,0,1
hsa-miR-30b|NRP1,0.9999982708291,-0.68218744,0.991,0,3,5
hsa-miR-339|ATP10D,0.86213794,-0.2419237,0.991,0,1,2
hsa-miR-766|PDLIM2,0.998509063,-0.49135467,0.991,1,1,12
hsa-let-7a|YBX2,0.06663394,-0.013838009,0.991,0,1,1
hsa-miR-222|DDX3Y,0.9977277925,-0.47452897,0.991,1,1,2
hsa-miR-30d|ITGA4,0.84389341,-0.23154154,0.991,1,0,2
hsa-miR-196a|PBX3,0.9990620727,-0.50892943,0.991,0,1,0
hsa-miR-503|GPR35,0.4644711,-0.102280535,0.991,0,1,0
hsa-miR-99b|NXN,0.9939969857,-0.43219092,0.991,0,1,3
HS_145.1|IL24,0.09598833,-0.019958131,0.991,0,1,0
hsa-miR-103|CTDSP2,0.994699734,0.43792185,0.991,0,2,6
hsa-miR-146b|RASSF2,0.99987239916,-0.5752759,0.991,0,2,3
hsa-miR-326|MAN2A2,0.88648436,-0.25750014,0.991,1,2,4
hsa-miR-15a|TXNIP,0.85751654,-0.23920271,0.991,0,1,1
hsa-miR-28|NPY2R,0.88157497,-0.25417063,0.991,0,1,1
hsa-miR-342|PIAS1,0.99987258228,-0.575319,0.991,0,1,0
hsa-miR-26a|BDH2,0.962633643,-0.33455652,0.991,1,1,0
HS_100|ZNF304,0.97839605,-0.36686167,0.991,0,1,3
hsa-miR-25|PRPF4B,0.6902401,0.1669327,0.991,0,1,1
hsa-miR-20a|CCNG2,0.920273125,-0.28401837,0.991,1,0,2
hsa-miR-569|MBNL1,0.99985328827,-0.5710603,0.991,0,2,7
HS_96|UBE2G2,0.80515704,-0.21211746,0.991,0,2,1
hsa-miR-569|SLITRK5,0.48437786,0.107290275,0.991,0,1,0
hsa-miR-24|GRSF1,0.953157403,-0.32027087,0.991,0,1,1
hsa-miR-221|HOXB5,0.9987573111,-0.49837247,0.991,0,1,0
hsa-miR-625|KIAA1704,0.989573826,-0.4055485,0.991,1,0,4
hsa-miR-656|FOXN2,0.55524957,-0.12597935,0.991,1,1,9
hsa-miR-20b|MCFD2,0.67795146,0.16280375,0.991,0,1,3
hsa-mir-454-3p|CYLD,0.999971127294,-0.61687034,0.991,0,1,1
hsa-miR-339|RPL37,0.9999979574868,-0.6787332,0.991,0,1,0
hsa-miR-326|FZD1,0.79505974,-0.2075122,0.991,0,2,1
hsa-miR-18a*|PDCD1,0.1034202,0.021511449,0.991,0,3,6
hsa-miR-30b|TBC1D9B,0.85797445,0.2394694,0.991,0,1,0
hsa-miR-199b|DBT,0.979944134,-0.3710176,0.991,0,2,7
hsa-miR-576|APPBP2,0.97589879,-0.36065373,0.991,0,1,8
hsa-miR-125a|FLT1,0.9989174289,-0.5035903,0.991,0,1,3
hsa-miR-7|DNAJB4,0.99956702045,-0.5362934,0.991,0,1,1
hsa-miR-19a|VIM,0.985695975,-0.38929367,0.991,0,1,0
hsa-miR-186|GATM,0.7152229,-0.17565998,0.991,0,1,2
hsa-miR-182|TMEM50B,0.86514182,-0.24372867,0.991,1,0,1
hsa-miR-98|SUOX,0.987453308,-0.39612612,0.991,1,0,0
hsa-miR-92b|DYRK1A,0.60329658,0.1395877,0.991,0,2,4
hsa-mir-454-3p|ZCCHC14,0.85326332,0.23675531,0.991,1,0,3
hsa-miR-148b|AKAP11,0.954099692,-0.3215805,0.991,1,3,2
hsa-miR-134|EIF2C4,0.6207599,0.14476652,0.991,0,1,4
hsa-miR-30a-5p|NPC2,0.6476565,0.1530268,0.991,0,1,0
hsa-miR-30d|SEMA5A,0.99999986240199,-0.7295225,0.991,0,1,6
hsa-miR-768-3p|NT5DC3,0.989911881,-0.40719905,0.991,0,2,7
hsa-miR-134|PTPRK,0.87179723,-0.24783662,0.991,0,1,5
hsa-miR-569|PUM2,0.87648488,-0.2508264,0.991,0,1,3
hsa-miR-550|IGFBP3,0.99976121346,-0.5558834,0.991,0,1,2
hsa-miR-23b|SGPP1,0.944179494,-0.30875117,0.991,0,1,2
hsa-miR-20b|FBXL2,0.99985429923,-0.5712705,0.991,0,1,0
hsa-miR-20b|MYO1D,0.99957252952,-0.5367278,0.991,1,0,1
HS_22.1|WDR33,0.99941779644,-0.5260806,0.991,0,2,4
hsa-miR-576|KCTD2,0.9902669545,-0.40898433,0.991,0,1,0
hsa-miR-214|HMOX2,0.227241,-0.04776761,0.991,0,1,0
hsa-miR-101|COL5A2,0.942527175,-0.3067954,0.991,0,1,2
hsa-miR-483|PER1,0.92603296,-0.28937805,0.991,1,0,8
hsa-miR-200a|CEACAM7,0.990466584,0.4100126,0.991,0,1,3
hsa-miR-107|SSH3,0.85817371,0.23958562,0.991,0,1,0
hsa-miR-20b|MAP3K5,0.9968651577,-0.46108314,0.991,0,1,1
hsa-miR-148a|ETNK1,0.78476799,0.20297825,0.991,0,1,5
hsa-miR-185|PRDM2,0.95497126,-0.3228113,0.991,0,1,2
hsa-miR-193b|NPTXR,0.987116751,-0.3947574,0.991,0,3,6
hsa-miR-30e-5p|NOTCH2,0.94971106,-0.31565487,0.991,1,1,3
hsa-miR-627|MDFIC,0.80478562,0.21194515,0.991,0,1,2
HS_96|CAV1,0.15843505,0.033075757,0.991,0,1,0
HS_22.1|AP1S2,0.4541641,-0.09972219,0.991,0,1,1
hsa-miR-143|ZDHHC17,0.99946109706,-0.52877724,0.991,0,1,1
hsa-miR-183|PPAP2B,0.96178782,-0.33316863,0.991,0,1,1
hsa-miR-329|TPM1,0.973172039,-0.35445854,0.991,0,1,0
hsa-miR-155|SLC5A3,0.3671508,-0.078945436,0.991,0,1,16
hsa-miR-30b|EDNRB,0.994611709,-0.4371692,0.991,0,1,8
hsa-miR-18a*|F8,0.99948189635,-0.530142,0.991,1,0,1
hsa-miR-185|STK32B,0.6732123,-0.16123782,0.991,1,1,3
hsa-miR-769-5p|FZD5,0.78591478,0.20347592,0.991,0,1,2
hsa-miR-30d|MARCKS,0.99993367617,-0.59430397,0.991,0,1,5
hsa-miR-31|SLC7A1,0.93343553,0.2967697,0.991,0,2,6
hsa-miR-24|OTUB2,0.0181883,-0.0037733014,0.991,0,1,4
hsa-miR-409-3p|TRIM25,0.6498078,0.15370366,0.991,0,1,0
hsa-miR-125a|RAB8B,0.99991816444,-0.5883212,0.991,1,0,1
hsa-miR-186|KIAA1539,0.89923438,-0.26668766,0.991,0,1,2
hsa-miR-192|DNPEP,0.994389211,-0.43531317,0.991,0,1,2
hsa-miR-142-5p|PAICS,0.9961524934,-0.45223662,0.991,1,3,2
hsa-miR-200a|IGF2BP3,0.2945681,-0.06250247,0.991,1,0,1
hsa-miR-181a|SASH1,0.946207363,-0.31121567,0.991,1,0,2
hsa-miR-19b|EGF,0.9950735387,-0.44124374,0.991,0,1,2
hsa-miR-151|WDFY3,0.999976767655,-0.6224934,0.991,0,1,3
hsa-miR-497|STK17A,0.9922876596,-0.42035645,0.991,0,1,5
hsa-miR-18a|VPS13D,0.99973216938,-0.5521977,0.991,1,0,3
hsa-miR-338|PIK3R1,0.9972434496,0.4665206,0.991,0,1,2
hsa-miR-368|TAP2,0.996489146,-0.45621967,0.991,0,2,3
hsa-miR-484|KIAA0247,0.91092354,-0.27592766,0.991,1,2,7
hsa-miR-33b|CD97,0.3425397,-0.07329341,0.991,1,0,0
hsa-miR-450|GALNT12,0.9987235798,-0.49734977,0.991,0,1,1
hsa-miR-363*|CLIC5,0.0582371,0.012091015,0.991,0,1,2
hsa-miR-497|GLS2,0.85078567,0.23535353,0.991,1,0,0
hsa-miR-186|CYBB,0.995610292,-0.44641817,0.991,1,2,5
hsa-miR-363|SSH3,0.940656006,-0.30463398,0.991,0,1,0
HS_148|CGGBP1,0.9818782,-0.37660486,0.991,0,1,0
hsa-miR-370|COL4A6,0.5340715,0.12024005,0.991,0,1,1
hsa-miR-663|VPS13D,0.999198675,-0.514691,0.991,0,1,2
hsa-miR-594|FXR1,0.99952277253,-0.5329732,0.991,0,1,1
hsa-miR-196a|GSN,0.9995693078,-0.53647316,0.991,0,1,3
hsa-miR-342|GNB5,0.980240567,-0.3718438,0.991,0,1,1
hsa-miR-624|MTMR9,0.9977316405,-0.47459838,0.991,0,1,0
hsa-miR-423|SULT4A1,0.906467624,-0.27230126,0.991,0,1,0
hsa-miR-222|EFNB2,0.9978332587,-0.4764698,0.991,0,1,1
hsa-miR-576|CBR4,0.97591716,-0.3606974,0.991,0,2,3
hsa-miR-212|BCAP29,0.89485905,-0.2634401,0.991,0,1,2
hsa-miR-361|JAG1,0.987423122,-0.39600208,0.991,0,1,1
hsa-miR-31|MRPS16,0.82104048,-0.21971472,0.991,0,1,1
HS_100|DYNC1LI2,0.8625663,-0.2421793,0.991,0,3,3
hsa-miR-92|PAPSS2,0.987742096,-0.39732566,0.991,1,1,1
hsa-miR-95|NAV2,0.77739978,0.19982354,0.991,1,0,0
hsa-miR-421|ADD2,0.3037075,-0.064537354,0.991,0,2,0
hsa-miR-410|DAZAP2,0.9967517934,-0.45956552,0.991,0,1,2
hsa-miR-569|USP47,0.986584649,-0.392654,0.991,0,1,3
hsa-miR-323|KCNJ8,0.92416484,-0.28760502,0.991,0,1,1
hsa-miR-424|AMN,0.976181425,-0.3613287,0.991,0,1,2
hsa-miR-20b|GOLGA2,0.986849278,-0.39369106,0.991,1,0,0
hsa-miR-148b|FSTL1,0.9987973557,-0.49961895,0.991,0,1,1
hsa-miR-221|CERK,0.976055065,-0.3610261,0.991,0,1,0
hsa-miR-766|FAM3C,0.9916517325,-0.41652688,0.991,1,0,3
hsa-miR-363*|CHRNB2,0.3651748,-0.07848843,0.991,1,1,5
hsa-miR-517a|HFE,0.876167364,0.25062123,0.991,0,1,1
hsa-mir-454-3p|TOM1L1,0.99988327825,-0.5779379,0.991,0,1,0
hsa-miR-486|SPAST,0.997284208,-0.46714482,0.991,0,2,5
hsa-miR-92|MAN1A2,0.984353881,-0.384539,0.991,0,1,2
hsa-miR-218|TRIM45,0.88257272,-0.25483876,0.991,0,1,1
hsa-miR-7|CCND2,0.9925406063,-0.42195547,0.991,0,2,4
hsa-miR-320|WDTC1,0.971253589,-0.35040545,0.991,0,1,6
hsa-miR-26a|BET1,0.989287806,-0.4041873,0.991,0,1,5
hsa-miR-19a|PAM,0.88497792,-0.25646713,0.991,0,1,1
hsa-miR-17-5p|TYW1,0.91827488,-0.28222954,0.991,0,1,0
hsa-miR-594|AQP6,0.8203882,-0.21939349,0.991,0,2,0
hsa-miR-146b|MYO5C,0.91437262,-0.27883208,0.991,0,1,3
hsa-miR-142-3p|CA12,0.78822382,0.20448358,0.991,0,1,2
hsa-miR-142-3p|FNDC3A,0.997053356,-0.4637119,0.991,0,1,1
hsa-miR-25|DNAJB6,0.70791492,-0.17305787,0.991,0,1,0
hsa-miR-193a|CMAS,0.999179751,-0.513843,0.99,0,1,0
hsa-miR-29a|TNFRSF10B,0.9970785805,-0.4640753,0.99,1,1,2
HS_256|WARS2,0.9971115931,-0.46455508,0.99,0,2,2
hsa-miR-155|MAP3K2,0.5182356,-0.116038926,0.99,0,1,0
HS_100|THRA,0.9952688217,-0.44306698,0.99,1,2,4
hsa-miR-221|GPM6B,0.9923951696,-0.4210305,0.99,0,1,2
hsa-let-7a|CD74,0.79058479,-0.20552182,0.99,0,1,0
HS_188|PHF15,0.9991081863,-0.5107858,0.99,0,1,7
hsa-miR-28|SNX27,0.99992803763,-0.59199524,0.99,1,1,7
hsa-miR-188|NMNAT2,0.74153745,-0.18540803,0.99,0,1,3
hsa-mir-454-3p|NR6A1,0.75188372,-0.18942061,0.99,1,1,1
hsa-miR-30c|EEA1,0.85776788,-0.23934901,0.99,0,5,4
hsa-miR-324-5p|ARL4C,0.9999934288953,-0.6531365,0.99,0,1,3
hsa-miR-624|CDC2L6,0.8307466,-0.22459665,0.99,1,0,0
hsa-miR-16|VCL,0.941673115,-0.30580202,0.99,2,0,4
HS_176|UBAP2,0.9988012192,-0.49974117,0.99,0,1,7
hsa-miR-582|GLMN,0.9944341034,-0.43568245,0.99,1,0,1
hsa-miR-323|TTK,0.93132385,-0.29459777,0.99,0,1,0
hsa-miR-381|AGA,0.89997487,-0.2672479,0.99,0,1,2
hsa-miR-146b|LETM1,0.99959622463,-0.5386553,0.99,0,2,3
hsa-miR-23a|RIMS3,0.972781984,-0.3536155,0.99,0,1,3
hsa-mir-454-3p|SPAG16,0.976064963,-0.36104977,0.99,0,1,3
hsa-miR-15b|DDX3X,0.99980270788,-0.56191885,0.99,1,0,1
hsa-miR-625|CEP63,0.9981966539,-0.48386264,0.99,1,3,4
hsa-miR-25|ARL2BP,0.907017075,-0.27274114,0.99,1,0,0
hsa-miR-29b|ARHGEF5,0.53509837,-0.12051505,0.99,0,1,0
hsa-miR-130a|CASP7,0.990778366,-0.41165602,0.99,0,1,1
hsa-miR-15a|ADRBK1,0.94427505,-0.30886567,0.99,1,0,2
hsa-miR-126*|ZNF711,0.994737816,-0.4382508,0.99,0,1,2
hsa-miR-199b|UBOX5,0.99989604362,-0.5813636,0.99,0,1,2
hsa-miR-181a|NR3C1,0.56683946,-0.12918341,0.99,1,5,4
hsa-miR-542-3p|AP1S2,0.90675158,-0.27252835,0.99,0,2,1
hsa-miR-624|HFE,0.982646832,0.3789651,0.99,0,1,0
hsa-miR-181a|GNPDA1,0.999587892,-0.5379662,0.99,0,1,0
hsa-let-7f|SVEP1,0.9965027748,-0.45638782,0.99,0,1,1
hsa-miR-324-3p|LTBP1,0.999999992548091,-0.7741069,0.99,0,1,1
hsa-miR-374|LRRC17,0.99988176826,-0.57755536,0.99,0,3,1
hsa-miR-20b|ATP6V1C1,0.74102497,0.18521208,0.99,0,2,3
hsa-miR-381|MAP4,0.61049372,0.14170559,0.99,0,1,2
hsa-miR-363|TCP1,0.77817456,-0.20015186,0.99,0,1,1
HS_96|SULF1,0.1432131,-0.029862836,0.99,1,0,2
HS_192.1|RABL4,0.54901555,0.12427485,0.99,0,2,1
hsa-miR-625|KIAA1279,0.9949917644,-0.44049883,0.99,0,1,2
hsa-miR-486|ABHD2,0.9978425016,-0.47664383,0.99,0,2,2
hsa-miR-146b|CCNJ,0.9940596996,-0.43267807,0.99,1,0,1
hsa-miR-193a|CCND2,0.99973810758,-0.552921,0.99,0,3,2
hsa-miR-485-3p|SLC29A1,0.999993343323,-0.652839,0.99,0,1,1
hsa-miR-505|CYP19A1,0.905713506,-0.27170077,0.99,0,1,0
hsa-miR-485-3p|MYO9B,0.974446375,-0.35728547,0.99,0,1,0
hsa-miR-218|MTMR1,0.9985294321,-0.49188995,0.99,2,0,0
hsa-miR-29b|EIF4E2,0.9986654447,-0.49564198,0.99,1,0,1
hsa-miR-20a|KIAA0427,0.398844,-0.086358264,0.99,0,1,3
hsa-miR-92b|EGR1,0.0752567,-0.015633542,0.99,0,1,0
hsa-miR-186|SRPX,0.9992755541,-0.5183302,0.99,0,1,1
hsa-miR-125b|SFRS2IP,0.9929641057,0.4247401,0.99,0,1,1
hsa-miR-30c|USP46,0.2205673,0.046328474,0.99,0,3,9
hsa-miR-148a|CTDSPL,0.5220109,0.1170338,0.99,0,1,5
hsa-miR-494|LAMC1,0.92059492,-0.2843097,0.99,0,2,4
hsa-miR-361|ADAMTS5,0.999950646332,-0.60252094,0.99,1,3,8
hsa-miR-504|RANGAP1,0.76653603,-0.19530028,0.99,0,2,3
hsa-miR-324-3p|IGSF3,0.98915175,-0.40355062,0.99,0,1,4
hsa-miR-15b|IL6ST,0.99992983995,-0.59271485,0.99,0,2,9
hsa-miR-146b|CHRM2,0.996766257,0.45975655,0.99,0,1,1
hsa-miR-29c|PHYHIP,0.82766122,0.22302352,0.99,0,1,0
hsa-miR-9|CDV3,0.9961739534,-0.45248127,0.99,0,3,0
hsa-miR-328|VDR,0.99999073502,-0.64512604,0.99,0,2,3
hsa-miR-532|PCGF2,0.6258143,-0.14629146,0.99,0,2,0
hsa-miR-409-3p|VPS24,0.1088033,0.022637688,0.99,1,0,2
hsa-miR-19a|TRAK2,0.996518072,-0.45657724,0.99,1,2,0
HS_263.1|TEAD3,0.53201714,-0.11969082,0.99,0,1,1
hsa-miR-542-3p|TNPO1,0.74684986,-0.18745466,0.99,0,1,6
hsa-miR-324-3p|NRP1,0.999978891994,-0.6249399,0.99,0,1,2
hsa-miR-370|GCN1L1,0.9987342793,-0.49767154,0.99,0,1,1
hsa-miR-181c|KPNA1,0.976265324,-0.36153033,0.99,1,2,9
hsa-miR-126*|SNX1,0.950925376,-0.3172514,0.99,1,2,8
hsa-miR-342|BTG2,0.50053844,-0.11142834,0.99,0,1,3
hsa-miR-130a|FAM53B,0.981228072,-0.37467322,0.99,0,1,3
hsa-miR-27b|SNAP25,0.70805085,-0.17310588,0.99,0,3,3
hsa-let-7a|ANK3,0.59941354,0.13845429,0.99,0,1,0
hsa-miR-130b|NRBF2,0.987483515,-0.3962505,0.99,0,1,0
hsa-miR-484|UBR2,0.99298283,-0.42486653,0.99,1,2,0
hsa-miR-30e-3p|DBF4,0.87565379,-0.25029022,0.99,0,1,0
hsa-miR-30e-5p|CCDC25,0.24411136,-0.051421396,0.99,0,1,4
hsa-miR-181b|WSB1,0.57197332,-0.13061784,0.99,0,1,3
hsa-miR-495|FAM20B,0.91107301,-0.2760517,0.99,0,1,8
hsa-miR-410|UGDH,0.997037944,-0.46349117,0.99,0,1,1
hsa-miR-324-3p|RAPGEF1,0.47459704,0.10481719,0.99,0,2,5
hsa-miR-19a|PIGK,0.95426296,-0.32180962,0.99,0,2,2
hsa-miR-374|ETV1,0.95011489,0.31618235,0.99,0,3,9
hsa-miR-140|NTRK3,0.902628995,-0.2692823,0.99,2,2,11
hsa-miR-19a|RFX5,0.940808315,-0.30480787,0.99,0,1,1
hsa-miR-29c|FBXO41,0.9867322985,-0.39323047,0.99,0,1,2
hsa-miR-146b|SHANK2,0.987062306,-0.39453882,0.99,0,1,6
hsa-miR-18a|ESR1,0.978672529,-0.36758524,0.99,2,1,7
hsa-miR-768-3p|KCNAB1,0.8055025,-0.21227796,0.99,0,3,3
hsa-miR-369-3p|ATM,0.90333897,-0.2698337,0.99,0,3,7
hsa-miR-125b|GOLGA5,0.7073378,-0.17285417,0.99,0,1,0
hsa-miR-484|ZBED2,0.00386109999999995,8.0095214E-4,0.99,0,1,0
hsa-miR-30e-5p|TDG,0.61528388,-0.14312784,0.99,1,0,3
hsa-miR-222|KDR,0.99955271487,-0.535188,0.99,0,1,1
hsa-miR-30b|SPTBN1,0.960866027,0.3316843,0.99,0,1,3
hsa-let-7e|PRELP,0.95286207,-0.31986478,0.99,0,2,3
hsa-miR-22|TGIF2,0.975908345,-0.36067644,0.99,1,0,1
hsa-miR-22|ZMYM4,0.986005367,-0.390443,0.99,1,0,3
hsa-miR-582|PASK,0.999985272792,-0.63394177,0.99,0,1,0
hsa-miR-218|DDX18,0.991592092,-0.4161807,0.99,0,1,2
hsa-miR-92b|BMP5,0.262873,-0.055513356,0.99,0,1,0
hsa-miR-328|PALLD,0.99959767194,-0.5387763,0.99,1,0,1
hsa-miR-7|FBXO3,0.985404294,-0.38822922,0.99,0,2,4
hsa-miR-361|LOXL2,0.99314346,-0.4259631,0.99,0,1,0
hsa-miR-194|DR1,0.805861,0.21244472,0.99,0,2,1
hsa-miR-324-3p|PRODH,0.99976385573,-0.5562384,0.99,0,1,0
hsa-miR-96|RIOK3,0.972406892,0.35281417,0.99,0,1,2
hsa-miR-766|TSPAN9,0.9991987528,-0.5146945,0.99,1,1,6
hsa-miR-485-3p|TRIM2,0.42176795,-0.09182543,0.99,0,2,8
hsa-miR-569|SKAP2,0.1753325,-0.03665644,0.99,0,2,3
hsa-miR-214|PDE4B,0.988438227,-0.40031898,0.99,1,0,4
hsa-miR-324-5p|HSPA4,0.9982067219,0.48408556,0.99,0,1,1
hsa-miR-497|NFIB,0.995517481,0.44548553,0.99,0,1,4
hsa-miR-30e-5p|WDR1,0.9982275629,-0.4845505,0.99,1,0,1
hsa-miR-582|RUNX3,0.95732339,-0.32623187,0.99,1,1,4
hsa-let-7i|PDE7B,0.905700855,-0.27169073,0.99,0,1,4
hsa-miR-20b|VAPA,0.9955316363,-0.4456267,0.99,0,1,8
hsa-miR-324-3p|CD59,0.99998806644,-0.6390731,0.99,0,1,8
hsa-miR-144|SKAP2,0.3128323,0.066578396,0.99,0,1,3
hsa-miR-20b|FECH,0.6319504,-0.14815928,0.99,0,1,7
hsa-miR-139|TMEM30A,0.965101708,-0.3387584,0.99,0,1,3
hsa-miR-493-5p|VAMP2,0.975220902,-0.35906127,0.99,1,0,0
hsa-miR-15a|SLC45A2,0.9980582726,-0.48090494,0.99,1,0,1
hsa-miR-594|TLK1,0.979084887,-0.3686791,0.99,0,1,3
hsa-miR-30c|P4HA2,0.99973476783,-0.5525124,0.99,1,0,2
hsa-miR-379|MAFG,0.975253776,-0.35913765,0.99,0,1,0
hsa-miR-144|SYT11,0.04482776,-0.009303776,0.99,1,1,1
hsa-miR-24|FBXO21,0.99429947,-0.43458253,0.99,1,0,1
hsa-miR-374|TRPC1,0.9989624715,-0.5051814,0.99,0,1,6
hsa-miR-22|SIP1,0.9996981227,-0.548309,0.99,0,1,1
hsa-miR-107|RGS5,0.9976008984,-0.47229597,0.99,1,1,2
hsa-miR-194|ASPN,0.97827955,-0.3665591,0.99,0,1,0
hsa-miR-381|ATG5,0.63672212,0.14962466,0.99,0,1,2
hsa-miR-195|RER1,0.79119742,-0.20579255,0.99,1,0,3
hsa-miR-195|ARL2,0.9937999453,-0.4306884,0.99,2,2,1
hsa-miR-30e-5p|FAM49B,0.9965022593,-0.45638144,0.99,0,1,2
hsa-miR-30e-5p|TRPC6,0.9936748883,-0.42975605,0.99,1,0,3
hsa-miR-368|TJP1,0.99980977767,-0.56305957,0.99,0,1,2
hsa-miR-221|FCGRT,0.9999977892771,-0.67707556,0.99,0,1,0
hsa-miR-20b|RIOK3,0.916138515,-0.28035432,0.99,1,0,3
hsa-miR-655|MOCS2,0.9274614,-0.2907576,0.99,0,1,4
hsa-miR-141|THBS1,0.895734005,-0.26408118,0.99,0,1,4
hsa-miR-146b|MEGF9,0.0777595,-0.016155016,0.99,0,2,5
hsa-mir-454-3p|PRKACB,0.993493341,-0.4284304,0.99,0,2,1
hsa-miR-199a|PAX3,0.970227415,-0.3483284,0.99,0,1,0
hsa-miR-491|RPS6KA2,0.81470117,-0.2166274,0.99,0,1,9
hsa-miR-142-3p|ZMYM4,0.9989110902,-0.5033711,0.99,0,1,0
hsa-miR-125b|SLC7A8,0.9982229939,-0.48444816,0.99,1,0,6
hsa-miR-425-5p|SPTBN1,0.9986596792,-0.49547622,0.99,0,2,0
hsa-miR-423|PALLD,0.992610527,-0.4224057,0.99,0,2,0
hsa-miR-550|MKL2,0.999953453913,-0.6041229,0.99,0,1,4
hsa-miR-503|CDC34,0.97433143,-0.35702574,0.99,0,1,0
hsa-miR-10b|SCD,0.87548164,0.2501795,0.99,0,1,3
hsa-miR-361|HIP1,0.79609105,0.2079752,0.99,0,1,0
hsa-miR-23b|GPR137,0.970259234,-0.34839192,0.99,0,1,0
hsa-miR-98|PDGFB,0.56611916,-0.12898292,0.99,0,1,0
hsa-miR-484|SPEN,0.947979,-0.31343037,0.99,0,2,1
hsa-miR-30e-5p|SLC6A15,0.99980436546,-0.56218296,0.99,0,2,3
hsa-miR-26a|UQCRB,0.998976358,-0.50568426,0.99,0,1,2
hsa-miR-342|PEX19,0.975957448,-0.36079326,0.99,0,1,2
hsa-miR-130a|CAST,0.969794728,-0.34747028,0.99,2,0,2
hsa-miR-93|TMCC1,0.9997119187,-0.5498348,0.99,1,1,2
hsa-miR-101|HEY1,0.999898045986,-0.58193517,0.99,0,1,1
hsa-miR-19a|PTP4A1,0.88150468,-0.25412372,0.99,0,2,6
hsa-miR-92|METTL8,0.977447852,-0.36443743,0.99,0,1,0
hsa-miR-625|RIOK3,0.89980219,-0.26711696,0.99,1,0,0
hsa-miR-363|GOLGA8B,0.93378756,-0.29713705,0.99,0,1,1
hsa-miR-145|PDXK,0.91094747,-0.2759475,0.99,1,2,1
hsa-miR-23a|SMAD3,0.6403413,-0.15074383,0.99,2,0,2
hsa-miR-145|TLK2,0.970216444,-0.34830654,0.99,0,1,1
hsa-miR-374|PLN,0.99982274584,-0.56525505,0.99,2,0,2
hsa-miR-15b|WBP11,0.910069145,0.27522165,0.99,1,0,2
hsa-miR-143|RAB11FIP1,0.78103344,-0.20137016,0.99,1,0,5
hsa-miR-486|NCOA6,0.99933334225,-0.52129954,0.99,1,0,2
hsa-miR-23a|YWHAZ,0.63151342,0.14802565,0.99,0,1,3
hsa-miR-486|CIT,0.89970067,-0.26704007,0.99,1,0,1
hsa-miR-768-3p|ANK2,0.99963082743,-0.54166037,0.99,0,1,3
hsa-miR-199b|TCF3,0.994735689,-0.4382324,0.99,1,0,1
hsa-miR-660|NAV3,0.66040486,0.15707532,0.99,1,0,3
hsa-miR-801|INPP5E,0.0657476,0.013653545,0.99,0,1,0
hsa-miR-145|RERE,0.999979939348,-0.62622994,0.99,0,2,1
hsa-miR-151|GLS,0.3339643,-0.07134353,0.99,0,2,1
hsa-miR-296|NAGA,0.988862456,-0.40221918,0.99,0,1,0
hsa-miR-18a|ZNF576,0.8276045,-0.22299479,0.99,0,1,1
hsa-let-7f|CD200,0.92264669,-0.28618914,0.99,0,1,1
hsa-miR-130a|RAB31,0.962606404,-0.33451143,0.99,0,1,1
hsa-mir-454-3p|FYCO1,0.999956557273,-0.6059991,0.99,1,0,2
hsa-miR-143|NKRF,0.998354321,-0.4874868,0.99,0,1,0
HS_307_b|FAM57A,0.945097923,-0.30985832,0.99,0,1,1
hsa-miR-369-3p|TFCP2L1,0.90059302,-0.267718,0.99,0,1,5
hsa-miR-197|PDLIM4,0.99983267578,-0.5670363,0.99,0,1,2
hsa-miR-19a|NRIP1,0.999998164241,-0.6809521,0.99,0,1,2
hsa-miR-27b|ZNF384,0.9967914163,-0.4600906,0.99,0,1,0
hsa-miR-26a|PELO,0.9895671755,-0.4055165,0.99,0,1,1
hsa-miR-324-3p|TPCN1,0.69828218,-0.16969122,0.99,0,1,4
hsa-miR-627|MLL,0.89471371,-0.263334,0.99,1,1,12
hsa-miR-196a|GLTP,0.944592975,-0.3092478,0.99,1,0,0
hsa-miR-487a|RPS6KA2,0.970675442,-0.34922788,0.99,1,0,1
hsa-miR-214|PTPN11,0.989437645,-0.4048965,0.99,0,1,6
hsa-miR-18a|PTPLB,0.93014064,-0.2934037,0.99,0,1,2
hsa-miR-223|SYNGR1,0.62802824,-0.14696327,0.99,0,2,4
hsa-miR-212|IGSF3,0.43280077,-0.09449123,0.99,0,1,3
hsa-miR-200c|VAMP4,0.5912886,0.13610297,0.99,0,1,1
hsa-miR-150|TNPO1,0.984371524,-0.38459924,0.99,0,4,6
hsa-miR-495|ASPM,0.984126667,-0.38376838,0.99,0,1,0
hsa-miR-410|SULF1,0.9982332141,-0.4846774,0.99,0,1,3
hsa-miR-452*|MPZL1,0.9946216308,-0.4372535,0.99,0,2,2
hsa-miR-27a|ZNF12,0.986661683,-0.39295408,0.99,0,3,0
hsa-miR-191|HEY1,0.999944460822,-0.599265,0.99,1,0,0
hsa-miR-148b|MAF,0.99989888307,-0.5821771,0.99,1,1,5
hsa-miR-324-5p|RPS6KA3,0.9987780399,-0.4990132,0.99,0,1,6
hsa-miR-186|PDGFRL,0.9937481377,-0.4303002,0.99,0,1,0
hsa-miR-486|PUM2,0.99980996831,-0.56309086,0.99,0,3,3
hsa-miR-199a*|FLI1,0.883387975,-0.25538787,0.99,0,1,0
hsa-miR-766|C1S,0.9626014,-0.33450314,0.99,0,1,6
hsa-miR-23b|BICD2,0.2765752,-0.058522455,0.99,0,1,3
hsa-miR-29c|NCKAP1,0.82416534,-0.2212653,0.99,0,1,0
hsa-miR-320|SOX9,0.9968862832,0.46137124,0.99,0,1,4
HS_96|PTPRG,0.2054542,0.043081664,0.99,0,1,1
hsa-miR-299-5p|VPS24,0.96431525,0.3373938,0.99,0,1,3
HS_256|KRT4,0.68347338,0.16464661,0.99,0,2,0
hsa-miR-125b|SDHC,0.6057409,-0.14030446,0.99,0,2,2
hsa-miR-148b|RPS6KA2,0.985353675,-0.38804632,0.99,0,1,6
hsa-miR-542-3p|DDX27,0.9994001698,-0.5250339,0.99,0,1,1
hsa-miR-766|RHOD,0.988790682,-0.4018934,0.99,0,1,1
hsa-mir-454-3p|SMAP1,0.86393447,-0.24299966,0.99,0,1,1
hsa-miR-196a|LHFPL2,0.991426818,-0.41523224,0.99,1,0,2
hsa-miR-224|BNC2,0.987503965,-0.39633483,0.99,0,2,6
hsa-miR-93|LAPTM4A,0.995092432,-0.44141737,0.99,0,1,0
hsa-miR-421|MPZL1,0.67934006,0.1632653,0.99,0,1,2
hsa-miR-197|PITPNA,0.99985845841,-0.57214946,0.99,0,1,1
hsa-miR-199a*|TUBGCP5,0.966904815,-0.34198475,0.99,1,2,0
HS_256|CDH1,0.01694363,0.0035150498,0.99,0,1,2
hsa-miR-214|PEX5,0.998051396,-0.48076284,0.99,0,1,1
hsa-miR-134|PITPNA,0.978445275,0.36698994,0.99,0,1,4
hsa-mir-454-3p|PNRC1,0.9980654006,-0.48105267,0.99,0,1,5
hsa-miR-150|NPR3,0.996989538,-0.46280444,0.99,0,1,1
hsa-miR-15a|RBM12,0.987564578,0.3965855,0.99,1,1,2
hsa-miR-192|ARFGEF1,0.9997231263,-0.5511234,0.99,1,0,0
hsa-miR-766|OAT,0.999976353794,-0.6220406,0.99,0,1,0
hsa-miR-103|MKL2,0.9985563763,-0.49260816,0.99,0,1,4
hsa-let-7i|TRIM10,0.997149423,-0.46511084,0.99,0,1,1
hsa-miR-363|COIL,0.98663923,-0.39286646,0.99,0,1,0
hsa-miR-542-5p|SYT11,0.45533365,-0.10001132,0.99,0,1,2
hsa-miR-93|OPTN,0.999988014613,-0.6389683,0.99,1,0,0
hsa-miR-29c|CHIC2,0.99969154457,-0.5476034,0.99,0,2,0
hsa-miR-200b|INADL,0.66570488,0.15878588,0.99,0,1,2
hsa-miR-574|SPTLC2,0.980795728,0.3734195,0.99,0,1,2
hsa-miR-491|RASSF2,0.986185581,-0.3911224,0.99,0,1,2
hsa-miR-199a|MRPL2,0.999977241725,-0.6230211,0.99,1,0,0
hsa-miR-186|MMP2,0.988337271,-0.39987555,0.99,0,1,0
hsa-miR-19b|TMLHE,0.3792034,-0.08174569,0.99,0,1,1
hsa-miR-768-3p|VEZF1,0.9957361366,0.4477105,0.99,0,4,5
hsa-miR-148b|SMC1A,0.87082243,0.24722518,0.99,0,1,3
hsa-miR-195|SNRPA1,0.984921936,-0.38650772,0.99,0,1,0
hsa-miR-200b|ENTPD3,0.4304145,0.09391266,0.99,0,1,0
hsa-miR-493-5p|IQSEC1,0.90173064,-0.26858902,0.99,0,1,1
hsa-miR-361|CD302,0.9948503952,-0.43923554,0.99,0,1,5
hsa-miR-93|CDC37L1,0.981318487,-0.37493846,0.99,0,1,1
hsa-miR-148a|CYP3A43,0.2587474,0.054610826,0.99,0,1,0
HS_263.1|RXRB,0.992898537,-0.42429972,0.99,0,1,0
hsa-miR-92b|CDC42BPA,0.987694152,-0.39712486,0.99,0,1,1
hsa-miR-19a|PMM2,0.9958438454,-0.4488432,0.99,0,1,0
hsa-miR-20b|PPP3CA,0.885512024,-0.2568322,0.99,1,0,5
HS_100|HIPK2,0.955786128,-0.3239796,0.99,0,1,1
hsa-mir-454-3p|ZFYVE26,0.891119376,-0.2607449,0.99,0,1,1
hsa-miR-15b|TGFBR3,0.9975622827,-0.471637,0.99,0,2,2
hsa-miR-218|DYNC1LI2,0.264136,0.055789974,0.99,1,0,2
HS_263.1|GABBR1,0.80512825,-0.2121041,0.989,1,1,4
hsa-miR-423|RAB22A,0.79256466,-0.20639874,0.989,0,1,0
HS_256|EDC4,0.9980085837,-0.47988805,0.989,1,1,1
hsa-miR-139|STK24,0.88561574,-0.25690326,0.989,0,2,6
hsa-miR-512-3p|ASTN1,0.3298209,0.07040484,0.989,0,1,2
hsa-miR-199b|FANCA,0.975845454,-0.3605271,0.989,0,2,7
hsa-miR-342|CDV3,0.72602937,0.1795885,0.989,0,1,0
hsa-miR-194|TMEM43,0.97089818,-0.34967926,0.989,1,0,1
hsa-miR-30d|SDC2,0.9999934841917,-0.6533306,0.989,0,1,2
hsa-miR-320|IQSEC1,0.986196794,-0.39116493,0.989,1,0,1
hsa-miR-425-5p|STX7,0.99992749443,-0.59178156,0.989,0,2,2
hsa-miR-339|WDR70,0.93649912,-0.30001956,0.989,0,1,0
hsa-miR-199a*|GOLGA4,0.81695856,0.21771805,0.989,1,0,1
hsa-miR-125a|YRDC,0.71108213,-0.17418037,0.989,0,2,2
hsa-miR-497|YAF2,0.999953845985,-0.60435355,0.989,1,0,2
hsa-miR-195|PSME3,0.971620476,-0.3511629,0.989,0,2,1
hsa-miR-221|PROX1,0.91939269,-0.28322595,0.989,0,1,8
hsa-miR-628|PBX3,0.9987216973,0.49729338,0.989,0,1,1
hsa-miR-143|KLHL9,0.98214767,-0.37742257,0.989,0,1,0
hsa-miR-199a|GIT1,0.76538093,-0.19482784,0.989,1,0,3
hsa-miR-222|CASR,0.947239205,-0.31249833,0.989,1,0,0
hsa-miR-93|SERINC1,0.973582886,-0.35535756,0.989,1,0,3
hsa-miR-656|VAMP2,0.9967610096,-0.45968714,0.989,1,0,0
hsa-miR-200b|FGFR2,0.91223909,0.277025,0.989,0,1,2
HS_108.1|MARCKSL1,0.9995682453,-0.5363895,0.989,0,1,0
hsa-miR-342|AHI1,0.983987832,-0.3833021,0.989,0,2,3
HS_100|NUMA1,0.99999943984847,-0.70440876,0.989,1,1,0
hsa-miR-193a|KIAA0174,0.99980336415,-0.56202316,0.989,0,1,3
hsa-miR-582|ZNF532,0.99979797546,-0.56117564,0.989,0,1,2
hsa-miR-27b|MPP2,0.996997557,-0.46291754,0.989,0,1,6
hsa-miR-141|MPPED2,0.42321557,0.09217389,0.989,0,1,1
hsa-mir-454-3p|KRT37,0.901296735,-0.2682559,0.989,0,1,0
hsa-miR-331|ATRN,0.6563139,0.15576617,0.989,1,0,6
HS_97|PLEKHG3,0.580845,-0.13311948,0.989,0,4,4
hsa-miR-92|STS,0.992602457,0.42235354,0.989,1,2,1
hsa-miR-31|RASA1,0.9939026693,-0.4314665,0.989,0,1,3
hsa-miR-30b|GNPTAB,0.9306497,-0.29391548,0.989,0,1,3
hsa-miR-148a|RNF41,0.84026824,-0.22958551,0.989,0,1,4
hsa-miR-324-3p|NCK2,0.98995441,-0.40741003,0.989,0,1,2
hsa-miR-582|KIF3A,0.95089211,-0.31720725,0.989,0,1,10
hsa-miR-21|KRIT1,0.8680692,-0.24551655,0.989,2,0,1
hsa-miR-30c|TMF1,0.84496875,0.23212811,0.989,0,1,7
hsa-miR-624|CAMSAP1L1,0.97356292,-0.3553136,0.989,0,1,0
hsa-miR-324-5p|CYP1B1,0.9985498649,-0.49243352,0.989,0,1,1
hsa-miR-106a|ELK3,0.87208714,0.24801913,0.989,1,0,1
hsa-miR-323|HPCAL4,0.9995969154,-0.538713,0.989,0,1,1
hsa-miR-106b|YME1L1,0.9899262395,-0.4072702,0.989,2,0,0
hsa-miR-199b|PDE6B,0.999975252009,-0.6208696,0.989,0,1,1
hsa-miR-186|PTX3,0.6780387,-0.1628327,0.989,0,1,0
hsa-miR-365|MYST4,0.92137407,0.2850189,0.989,0,1,0
hsa-miR-768-5p|MAX,0.98722799,0.3952064,0.989,0,1,3
hsa-miR-28|CACNA1C,0.4859415,0.107687786,0.989,0,3,6
hsa-miR-801|STAM2,0.991589547,-0.41616598,0.989,1,0,1
hsa-miR-148a|CECR5,0.9924592576,-0.4214362,0.989,0,1,0
hsa-miR-26a|ERGIC2,0.307273,-0.06533375,0.989,0,1,3
hsa-miR-19b|DR1,0.6458665,0.15246554,0.989,0,1,2
hsa-miR-18a|ABL1,0.999939457928,-0.59686404,0.989,0,2,3
hsa-miR-342|POU3F1,0.92907717,-0.292344,0.989,0,1,0
hsa-miR-339|KCNAB2,0.91356281,0.27814212,0.989,1,4,4
HS_22.1|HNRPDL,0.9992480885,-0.5169923,0.989,0,1,2
hsa-miR-93|RARG,0.18483776,-0.038677838,0.989,0,1,0
hsa-miR-19a|EP400,0.995705462,0.4473925,0.989,0,2,1
hsa-miR-181a|MMP8,0.986750142,-0.3933005,0.989,0,2,1
hsa-miR-148b|UBL3,0.986097876,-0.39079082,0.989,0,2,0
hsa-miR-551a|LSM14A,0.68560714,-0.16536413,0.989,0,1,0
hsa-miR-26a|MCF2,0.9934082786,-0.42782024,0.989,0,1,1
hsa-miR-196a|GPR116,0.92915112,-0.2924173,0.989,0,1,0
hsa-miR-539|POU6F1,0.985504067,-0.3885913,0.989,0,1,4
hsa-miR-106a|TGDS,0.92625674,-0.28959277,0.989,0,1,0
hsa-miR-30e-3p|RPS6KA2,0.91124696,-0.27619627,0.989,0,1,4
hsa-miR-146b|SYNJ1,0.549228,-0.124332726,0.989,0,1,6
HS_307_b|LIPA,0.982290423,-0.37785998,0.989,0,1,0
hsa-miR-542-3p|KIAA0355,0.7116659,0.17438814,0.989,0,1,1
hsa-miR-338|VIL2,0.968664862,-0.34527627,0.989,0,2,2
HS_100|NAB2,0.9999004616,-0.5826383,0.989,0,2,0
hsa-miR-410|CD36,0.983227024,-0.38080564,0.989,0,1,1
hsa-miR-92|ITM2B,0.9999939699387,-0.655104,0.989,0,1,1
hsa-miR-801|DBT,0.9999924139083,-0.64981574,0.989,0,3,6
HS_256|DNPEP,0.9980849016,-0.48145935,0.989,0,1,0
hsa-miR-801|RABEP1,0.9901393615,-0.4083365,0.989,0,1,0
hsa-miR-320|SCRN1,0.9324966,0.29579738,0.989,0,1,4
hsa-let-7d|SIX2,0.9971654676,-0.46534848,0.989,1,0,0
hsa-miR-92b|QKI,0.85864969,-0.2398638,0.989,0,2,4
hsa-miR-29c|EXOC5,0.94683109,-0.31198862,0.989,0,1,2
hsa-miR-185|DDX31,0.71715072,0.17635362,0.989,0,1,3
hsa-miR-20b|FNDC3A,0.991792578,-0.4173529,0.989,1,2,1
hsa-miR-189|ATP2B3,0.2977978,0.06322051,0.989,0,1,0
hsa-miR-148b|CDH5,0.9993103647,-0.5200924,0.989,0,1,1
hsa-miR-150|SDHC,0.29872733,-0.063427374,0.989,0,1,4
hsa-miR-30b|OLFML2A,0.9998175222,-0.5643538,0.989,0,1,8
hsa-miR-15a|CEP350,0.91986936,-0.28365412,0.989,0,1,3
hsa-miR-30e-5p|PHKA1,0.9194154,-0.2832463,0.989,0,1,3
hsa-miR-484|ELK1,0.64051455,-0.15079756,0.989,1,0,2
hsa-miR-30d|THBS2,0.9999997840821,-0.7217501,0.989,0,1,3
hsa-miR-22|MPHOSPH9,0.941581547,-0.3056962,0.989,0,1,0
hsa-miR-19b|SYT1,0.93435809,-0.2977357,0.989,2,0,2
hsa-miR-494|OXTR,0.9977194786,-0.47437936,0.989,0,1,3
hsa-miR-200a|MET,0.50657278,-0.112990856,0.989,0,1,1
hsa-miR-10b|PCSK7,0.80052747,-0.20998572,0.989,0,1,1
hsa-let-7c|CDV3,0.83018355,-0.22430804,0.989,1,0,1
hsa-miR-432|FOXN2,0.14954615,-0.031198187,0.989,1,3,2
hsa-miR-801|ZFYVE9,0.99980211868,-0.56182545,0.989,0,1,0
hsa-let-7e|VCAM1,0.99908706767,-0.5099253,0.989,0,1,0
hsa-miR-29b|GAS7,0.957929257,-0.32713762,0.989,0,2,9
hsa-miR-519b|PDLIM5,0.4773262,0.10550496,0.989,0,3,2
hsa-miR-21|ASF1A,0.94761311,-0.31296808,0.989,0,1,0
hsa-miR-544|SLC7A8,0.89691355,0.26495194,0.989,0,1,1
hsa-miR-30c|CRMP1,0.9039084,-0.27027822,0.989,1,0,1
hsa-miR-188|RRAGD,0.91436451,-0.27882513,0.989,1,0,2
hsa-miR-146b|TM9SF2,0.1981573,-0.041519795,0.989,0,1,0
hsa-miR-132|SLC12A2,0.6097903,-0.1414976,0.989,0,2,2
HS_22.1|SSX2IP,0.9940325622,-0.43246675,0.989,0,2,3
hsa-miR-92b|SLC12A2,0.82003817,-0.21922146,0.989,0,1,3
hsa-miR-181a|PAM,0.37576693,-0.08094501,0.989,1,1,3
hsa-miR-328|TIMP3,0.916878246,0.2809994,0.989,0,2,4
hsa-miR-93|NDN,0.93260805,-0.29591224,0.989,0,1,1
hsa-miR-128b|GOLGA7,0.975386297,-0.35944644,0.989,0,1,0
hsa-miR-328|SLC6A6,0.5809787,-0.1331574,0.989,0,1,8
hsa-miR-23b|DUSP3,0.914375626,-0.27883464,0.989,0,1,4
hsa-miR-193a|PKNOX2,0.82181199,0.22009574,0.989,0,1,2
hsa-miR-324-5p|ITGAV,0.92134112,-0.2849888,0.989,0,1,0
hsa-miR-134|BICD2,0.014576,-0.0030238144,0.989,0,1,3
hsa-miR-342|RNF10,0.9940625704,-0.43270048,0.989,0,1,1
hsa-miR-495|KIAA0494,0.96231709,0.33403412,0.989,1,4,8
HS_243.1|PRMT2,0.994079412,-0.43283212,0.989,0,1,1
hsa-miR-421|SAE1,0.2146987,0.045065727,0.989,0,1,1
hsa-miR-576|EDNRA,0.983404547,-0.3813795,0.989,0,1,2
hsa-miR-29b|PDCD6,0.984219614,-0.3840825,0.989,0,1,2
hsa-miR-17-5p|SFRS2IP,0.6928159,-0.16781123,0.989,1,0,4
hsa-miR-25|RAB11FIP1,0.970286008,-0.34844542,0.989,1,0,0
hsa-miR-218|RNF103,0.9971595532,-0.46526074,0.989,1,0,0
hsa-miR-130b|MYH11,0.986568822,-0.39259252,0.989,1,1,2
hsa-miR-101|ANP32E,0.948645405,-0.3142791,0.989,0,2,2
hsa-miR-146b|ZNF652,0.84601255,-0.2327003,0.989,1,0,3
hsa-miR-96|WDR7,0.27950823,0.05916897,0.989,0,1,1
hsa-miR-185|CHD9,0.99994640111,-0.6002493,0.989,1,0,2
hsa-miR-15b|THUMPD1,0.999993174811,-0.6522633,0.989,1,2,0
hsa-miR-28|INCENP,0.99974318274,-0.55355096,0.989,1,0,1
hsa-miR-182|TBC1D2B,0.74447727,-0.1865371,0.989,1,0,0
hsa-miR-324-3p|RFTN1,0.9999993773396,-0.7024053,0.989,1,0,0
hsa-miR-181b|NMNAT2,0.60893905,0.14124618,0.989,0,1,5
hsa-let-7f|MGAT1,0.88917092,-0.2593684,0.989,0,1,1
hsa-miR-27a|MS4A1,0.9989655687,-0.505293,0.989,0,1,1
hsa-miR-34a|ETV5,0.57052296,-0.13021164,0.989,0,1,3
hsa-miR-197|HRH4,0.71481314,-0.17551295,0.989,0,2,2
hsa-miR-299-5p|SMG7,0.6320821,0.14819957,0.989,0,2,1
hsa-miR-15b|SLC13A3,0.36798215,0.079137884,0.989,1,2,3
hsa-miR-30c|PDGFRB,0.996521179,-0.4566158,0.989,0,1,0
hsa-miR-142-3p|ATP2A2,0.881078914,-0.25384003,0.989,0,1,0
hsa-miR-323|STX1A,0.9988550339,-0.5014805,0.989,0,1,1
hsa-miR-132|RGS5,0.955253635,-0.3232142,0.989,0,1,8
hsa-miR-130b|HBP1,0.9999959677457,-0.6641337,0.989,0,2,1
hsa-miR-26a|WAPAL,0.9985811219,-0.49327824,0.989,0,2,3
hsa-miR-193a|THRA,0.99986417682,-0.57339674,0.989,0,1,4
hsa-miR-491|GRB10,0.995205698,-0.4424706,0.989,0,1,1
hsa-miR-34a|CD44,0.926655464,-0.28997666,0.989,0,1,2
hsa-miR-24|SIRPA,0.56607497,-0.12897062,0.989,3,0,6
hsa-miR-20b|HEATR1,0.93404577,0.29740748,0.989,0,1,0
hsa-miR-15a|GOLGA8B,0.988187158,-0.39922217,0.989,0,1,2
hsa-miR-342|DZIP3,0.9991462637,-0.5123841,0.989,0,3,1
hsa-miR-486|CDC73,0.9991387181,-0.51206243,0.989,0,1,0
hsa-miR-145|LCMT2,0.9984278994,-0.489284,0.989,0,1,0
hsa-miR-199a|ORC5L,0.977713225,-0.3651072,0.989,0,1,1
hsa-miR-370|PCBP4,0.6451182,-0.15223141,0.989,1,0,2
hsa-miR-324-3p|GALNT1,0.99992901118,-0.5923819,0.989,0,1,1
hsa-miR-598|NEDD9,0.999906970086,-0.58461267,0.989,0,1,1
hsa-miR-503|DKC1,0.967619654,-0.34330383,0.989,0,1,1
hsa-miR-30d|ACTN1,0.99956268002,-0.5359546,0.989,0,1,0
hsa-miR-18a|FBXL4,0.99980752033,-0.5626913,0.989,0,1,2
hsa-miR-29b|H2AFY,0.9999986104309,-0.6866533,0.989,0,1,0
hsa-let-7i|KPNA1,0.94223081,0.30644935,0.989,0,2,2
hsa-miR-768-5p|MFAP3L,0.953447558,-0.32067186,0.989,1,1,2
hsa-miR-582|SMARCA4,0.974289207,-0.35693058,0.989,0,1,4
HS_100|CLCNKB,0.9962587813,-0.4534602,0.989,0,1,0
hsa-miR-199b|MLC1,0.9995845193,-0.5376908,0.989,1,1,2
hsa-miR-324-3p|LAMC1,0.999975966637,-0.6216236,0.989,0,1,4
hsa-miR-18a|CIRBP,0.9966939706,-0.45880917,0.989,0,1,0
hsa-miR-27b|POLDIP3,0.8929052,-0.26202303,0.989,0,1,1
HS_22.1|PARD3,0.996351049,-0.45454717,0.989,0,1,3
hsa-miR-29c|NUMB,0.921309665,-0.28496006,0.989,0,1,3
hsa-miR-30b|PXDN,0.95941616,-0.3294062,0.989,0,1,2
hsa-miR-199b|FBXL4,0.937654763,-0.30127776,0.989,0,1,0
HS_263.1|SIPA1L3,0.87520206,-0.24999991,0.989,1,3,4
hsa-miR-18a|SFXN3,0.63944972,-0.15046749,0.989,0,1,2
hsa-miR-361|NRIP1,0.982243659,-0.37771636,0.989,0,1,1
hsa-miR-27b|LRBA,0.61694503,-0.14362349,0.989,0,1,4
hsa-miR-768-5p|BMP1,0.9998575549,-0.5719566,0.989,0,1,6
hsa-miR-363|NSF,0.9975555015,-0.47152224,0.989,0,1,2
hsa-miR-148a|PAM,0.59023625,-0.13580039,0.989,0,1,1
hsa-miR-154|ITGA2,0.9982326592,-0.48466492,0.989,0,1,2
hsa-let-7i|MGAT1,0.9948305227,0.43906036,0.989,0,1,1
hsa-miR-361|PAPSS2,0.9985013284,-0.49115312,0.989,0,1,4
hsa-miR-199b|EZH1,0.74180564,-0.18551067,0.989,0,2,1
hsa-miR-30d|OLFML2A,0.99999983795439,-0.7267315,0.989,0,1,8
hsa-miR-186|APLP2,0.978526978,-0.36720335,0.989,0,1,4
hsa-miR-23a|ZC3H13,0.991731881,-0.41699547,0.989,0,2,2
hsa-miR-363|IFIT5,0.990541382,-0.41040263,0.989,0,1,1
hsa-miR-15a|PFKFB4,0.984188518,-0.38397723,0.989,2,0,3
HS_188|FAM119B,0.6321099,-0.14820808,0.989,0,1,5
hsa-miR-484|LZTFL1,0.82486661,-0.22161599,0.989,0,1,0
hsa-miR-30e-3p|JAM3,0.99979579223,-0.56083804,0.989,0,2,4
hsa-miR-25|TMEM9B,0.99984530485,-0.56944466,0.989,0,1,1
hsa-miR-17-5p|H6PD,0.5185278,0.116115786,0.989,0,1,9
hsa-miR-18a*|KIAA0494,0.987437989,-0.39606315,0.989,0,1,1
HS_22.1|RXRB,0.9996059391,-0.5394749,0.989,0,1,2
hsa-miR-185|MKL2,0.997929172,-0.47830832,0.989,0,4,7
hsa-miR-140|ULBP1,0.66610518,-0.15891576,0.989,1,0,5
hsa-miR-23a|COL1A1,0.31767124,-0.067664735,0.989,0,1,1
hsa-miR-106b|VDR,0.979422856,-0.36958915,0.989,0,1,1
hsa-miR-130a|IGFBP5,0.979740864,-0.37045693,0.989,1,0,1
hsa-miR-145|PPP3CA,0.973970037,-0.3562154,0.989,1,1,3
hsa-miR-139|PTGER3,0.9983563628,-0.48753572,0.989,0,1,7
hsa-miR-106b|MVK,0.49384916,-0.10970743,0.989,0,2,0
hsa-miR-92|MAF,0.82268769,-0.22052965,0.989,0,1,3
hsa-miR-569|PRKAR1A,0.997509469,-0.47075042,0.989,1,2,4
hsa-miR-494|KCNJ8,0.99542141,-0.44453764,0.989,0,1,0
hsa-miR-29b|RXRB,0.79029666,0.20539469,0.989,0,1,1
hsa-let-7f|THBS1,0.96201256,-0.33353493,0.989,0,1,0
hsa-miR-374|PTGER4,0.978259334,-0.36650673,0.989,0,2,1
hsa-miR-148a|AMPD2,0.9981742274,-0.48337004,0.989,0,1,0
hsa-miR-98|COL1A2,0.72944418,-0.18085092,0.989,1,0,0
hsa-miR-27a|PHGDH,0.999946274034,-0.60018384,0.989,1,0,0
hsa-miR-146b|YPEL1,0.999992260119,-0.64934856,0.989,1,0,4
hsa-miR-431|LPIN2,0.985305095,0.3878713,0.989,0,1,0
hsa-miR-146b|FRMD4A,0.96357244,-0.3361273,0.989,0,2,5
HS_22.1|PNPLA4,0.99981280722,-0.5635601,0.989,0,2,2
hsa-miR-197|KIRREL,0.83425632,-0.22641142,0.989,0,2,4
hsa-miR-200b|LDB3,0.57109463,0.13037166,0.989,0,1,2
hsa-miR-342|GGA1,0.9950349834,-0.4408912,0.989,1,0,1
hsa-miR-212|RBM38,0.96086003,0.33167472,0.989,0,1,2
hsa-miR-30b|TNS3,0.9974039167,-0.4690268,0.989,0,1,5
hsa-miR-106b|H6PD,0.87206708,-0.2480065,0.989,0,2,8
hsa-miR-342|PAFAH1B1,0.79584019,-0.20786242,0.989,0,3,6
hsa-miR-129|ATP2B4,0.81572656,-0.21712165,0.989,0,1,3
hsa-miR-30e-5p|SDC2,0.99915233697,-0.5126449,0.989,0,1,2
hsa-miR-491|PKP1,0.982972026,-0.37999022,0.989,1,1,3
hsa-miR-143|VPS4B,0.9908044925,-0.41179588,0.989,0,1,1
hsa-miR-139|SNAI2,0.85817404,-0.23958583,0.989,0,1,1
hsa-miR-365|KSR1,0.902922064,0.26950955,0.989,0,1,1
hsa-miR-18a|CTSF,0.9892863985,-0.40418068,0.989,1,0,2
hsa-miR-361|CD53,0.9964046907,-0.45519015,0.989,0,1,0
hsa-miR-16|GTPBP2,0.9136805,-0.27824208,0.989,0,2,6
hsa-miR-193a|OBSL1,0.99997324066,-0.6188493,0.989,0,1,2
HS_22.1|PTPRC,0.999978883072,0.6249292,0.989,0,2,3
hsa-miR-92|TRAK2,0.9953773273,-0.44410846,0.989,1,0,1
hsa-miR-15a|ATP2B2,0.2430035,-0.05118073,0.989,0,1,3
hsa-miR-766|APLP2,0.978383968,-0.36683023,0.989,0,1,0
hsa-miR-18a|PLEKHG6,0.90143571,-0.26836246,0.989,0,1,0
hsa-miR-342|GRSF1,0.9931886108,-0.4262753,0.989,0,2,0
hsa-miR-374|ATG4A,0.99946868385,-0.5292695,0.989,0,1,0
hsa-miR-106b|PDCD4,0.9985934523,-0.493616,0.989,1,3,1
hsa-miR-130a|ZNF544,0.9890728835,-0.40318468,0.989,0,1,1
hsa-let-7f|STAU2,0.961268533,0.3323289,0.989,0,1,0
hsa-miR-542-3p|LRBA,0.1200303,0.024989879,0.989,0,1,1
hsa-miR-370|CD300A,0.6400766,-0.15066174,0.989,1,1,0
hsa-miR-505|WWTR1,0.3789083,0.08167687,0.989,0,1,4
hsa-miR-324-3p|DOK1,0.35560834,0.07628399,0.989,1,0,2
hsa-miR-200c|NAV3,0.5150364,0.11519905,0.989,0,1,2
HS_148|PCGF2,0.9994251775,0.52652735,0.989,0,1,2
hsa-miR-192|GMFB,0.52939892,0.118992716,0.989,0,1,0
hsa-miR-484|KCNJ4,0.8387913,-0.22879784,0.989,0,1,1
hsa-miR-421|EXOSC2,0.982400456,0.37819916,0.989,0,1,1
hsa-miR-146b|DLL3,0.9987145205,-0.49707916,0.989,0,1,1
hsa-miR-324-3p|GPR44,0.86200076,0.24184197,0.989,1,0,6
hsa-miR-324-3p|COBL,0.988448092,0.4003625,0.989,1,0,0
hsa-miR-152|CEACAM1,0.9990233212,-0.50743103,0.989,0,1,0
hsa-miR-30e-5p|DLGAP1,0.963992942,-0.33684164,0.989,1,1,7
hsa-miR-199a|PMM2,0.995332762,-0.44367817,0.989,0,2,0
hsa-miR-493-3p|NPTXR,0.80490239,0.2119993,0.989,0,2,4
hsa-miR-96|TFAP4,0.62388724,-0.14570864,0.989,0,1,1
hsa-let-7e|HK2,0.1147532,-0.02388369,0.989,0,1,2
hsa-miR-423|EFHD2,0.9963826411,-0.45492485,0.989,0,1,1
hsa-miR-128b|MBNL2,0.67842913,-0.16296238,0.989,0,1,3
hsa-miR-93|MCL1,0.99477726,-0.43859375,0.989,1,0,1
hsa-miR-768-3p|DCUN1D4,0.38718665,-0.08361296,0.989,0,1,2
hsa-miR-25|PRKAR1A,0.979407536,-0.36954764,0.989,0,1,1
hsa-miR-103|USP24,0.4472303,-0.09801405,0.989,0,3,5
hsa-miR-148a|MCF2L,0.999978059432,-0.6239554,0.989,1,1,4
hsa-miR-551a|TBC1D5,0.978251068,-0.36648533,0.989,0,1,1
hsa-miR-377|STK17A,0.87642634,-0.25078854,0.989,0,2,5
hsa-miR-574|DHCR7,0.9991468454,-0.51240903,0.989,0,1,2
hsa-miR-125a|BMP1,0.982185109,-0.377537,0.989,0,2,4
hsa-let-7f|PTPRK,0.9947621613,-0.4384622,0.989,0,1,4
hsa-miR-320|STX2,0.6061046,-0.14041133,0.989,0,1,3
hsa-miR-150|QRSL1,0.87399746,-0.24922958,0.989,0,1,1
hsa-miR-221|GRM2,0.99922918074,-0.51609623,0.989,0,1,0
hsa-miR-27b|SLC13A3,0.9964700718,-0.45598528,0.989,1,0,2
hsa-miR-146b|NUP50,0.88713637,-0.25795045,0.989,0,1,0
hsa-miR-331|MAST4,0.99930607056,-0.5198708,0.989,1,0,1
hsa-miR-194|AP2B1,0.936162494,-0.29965648,0.989,0,1,0
hsa-miR-542-5p|HOXA9,0.57573503,0.13167499,0.989,0,1,0
HS_188|PEX14,0.97510316,-0.35878837,0.989,0,1,2
hsa-miR-361|MET,0.907514825,0.27314135,0.988,1,1,2
hsa-miR-222|RAB1A,0.983134177,-0.38050753,0.988,1,0,0
hsa-miR-410|PPP1R14B,0.964600768,-0.33788633,0.988,0,1,1
hsa-miR-185|GNE,0.69367182,-0.16810419,0.988,1,0,2
hsa-miR-199a*|FZD6,0.995735048,-0.4476992,0.988,0,3,0
hsa-miR-140|ASF1A,0.917922094,-0.28191727,0.988,0,2,1
hsa-miR-320|SNX24,0.2473502,0.052125577,0.988,0,3,0
hsa-miR-150|KIAA1704,0.41078484,0.08919433,0.988,0,1,1
hsa-miR-30d|OSBPL3,0.9935686546,-0.42897642,0.988,1,0,6
hsa-miR-370|UBE2O,0.983568538,-0.3819142,0.988,0,1,1
hsa-miR-93|CASP7,0.4111285,-0.089276314,0.988,0,2,2
hsa-miR-369-3p|NQO1,0.89555987,-0.26395327,0.988,0,1,2
hsa-miR-197|APOLD1,0.76633123,0.1952164,0.988,1,0,2
hsa-miR-326|RIN3,0.97766322,0.3649805,0.988,0,1,5
hsa-miR-29c|KPNA3,0.979713006,-0.37038046,0.988,0,1,1
hsa-miR-483|SLC28A1,0.92280374,-0.2863346,0.988,0,1,1
hsa-miR-95|ZNF264,0.4707801,0.10385823,0.988,0,1,5
hsa-miR-146a|FOXJ3,0.991995443,-0.41856432,0.988,0,1,3
hsa-miR-140|ACTN2,0.99950737244,-0.531882,0.988,1,0,1
hsa-miR-20b|PHF15,0.982870696,-0.37966904,0.988,0,2,2
hsa-miR-30e-5p|TTLL7,0.99958253832,-0.53753,0.988,1,0,0
hsa-miR-92b|CLTC,0.976326201,-0.36167702,0.988,0,2,2
hsa-miR-485-3p|CPD,0.87150678,-0.24765408,0.988,0,3,2
hsa-miR-342|DENND3,0.95369961,0.32102183,0.988,0,1,2
hsa-miR-218|NGLY1,0.984763005,-0.38595068,0.988,0,1,0
hsa-miR-28|SMARCD1,0.986840235,-0.39365533,0.988,0,1,4
hsa-miR-491|COL5A3,0.980718063,-0.37319678,0.988,0,2,6
hsa-miR-425-5p|CUL2,0.6921828,0.16759488,0.988,0,1,2
hsa-miR-130b|STK24,0.9933077837,-0.42710805,0.988,0,1,2
hsa-miR-425-5p|ITIH5,0.9968656073,-0.46108925,0.988,0,2,3
hsa-miR-484|MAX,0.9989552567,-0.50492245,0.988,1,0,1
hsa-miR-15a|MLH3,0.974263776,-0.35687333,0.988,0,1,2
hsa-miR-26a|SEC14L5,0.93362658,-0.29696888,0.988,0,1,3
hsa-miR-486|GPM6B,0.9936160403,-0.42932278,0.988,0,1,0
hsa-miR-223|TRIM2,0.9983693967,-0.48784918,0.988,0,1,7
hsa-miR-98|VCAM1,0.94356866,-0.30802283,0.988,0,1,0
hsa-miR-576|RIOK3,0.9295546,-0.2928182,0.988,1,0,1
hsa-miR-594|CDYL,0.55752778,-0.12660551,0.988,0,1,0
hsa-miR-30e-3p|YWHAZ,0.9996077243,-0.5396275,0.988,0,1,2
hsa-miR-221|OAS2,0.9992902149,-0.519063,0.988,0,1,1
hsa-miR-199a*|POLE,0.92478022,-0.28818527,0.988,0,1,0
hsa-miR-296|MED9,0.269771,0.057025936,0.988,0,2,2
hsa-miR-186|PHKA1,0.1732414,0.036212463,0.988,0,2,4
hsa-miR-17-3p|IQGAP1,0.86683622,-0.24475996,0.988,0,1,1
hsa-miR-369-3p|EPB41L3,0.9963829299,-0.4549283,0.988,0,1,4
hsa-miR-133b|LAMP1,0.8252391,0.22180265,0.988,0,1,1
hsa-miR-142-3p|PAPOLA,0.992231804,-0.42000943,0.988,0,1,0
hsa-miR-22|NEO1,0.9977067744,-0.47415167,0.988,1,0,0
hsa-miR-136|ACSL3,0.9979022425,-0.4777847,0.988,0,1,1
hsa-miR-200a|PTPRD,0.11796266,-0.024556335,0.988,1,1,0
hsa-miR-30c|CTSK,0.932346895,-0.29564333,0.988,0,1,2
hsa-miR-487a|SCP2,0.61928785,0.14432466,0.988,0,1,5
hsa-miR-192|RIOK3,0.969225416,-0.34635648,0.988,0,2,2
hsa-miR-15a|UTP14C,0.975676365,-0.36012715,0.988,0,1,2
hsa-miR-200b|STK38L,0.64374116,-0.15180135,0.988,1,1,5
hsa-miR-29c|LGALS8,0.973479733,-0.35513076,0.988,1,0,1
hsa-let-7e|PAPSS2,0.9994742528,-0.5296349,0.988,0,1,0
hsa-miR-594|PHF10,0.976587258,-0.3623096,0.988,0,1,1
hsa-miR-148a|E2F3,0.989793365,-0.4066151,0.988,0,1,0
hsa-miR-16|GNE,0.77773379,-0.19996499,0.988,0,1,2
hsa-miR-98|FOLR2,0.9938696427,-0.4312151,0.988,0,1,0
hsa-miR-18a|FAM46A,0.9999974122536,-0.6737456,0.988,1,0,3
hsa-miR-497|NFRKB,0.71180573,0.17443794,0.988,1,0,1
hsa-miR-483|CDK10,0.9991843761,-0.51404864,0.988,1,0,0
hsa-miR-92|SH3GLB1,0.9967601865,-0.45967627,0.988,0,1,2
hsa-miR-181c|DNAJC10,0.966794822,0.34178385,0.988,0,1,3
hsa-miR-27a|EPB49,0.9973998247,-0.46896124,0.988,0,1,0
hsa-miR-323|AUTS2,0.91237568,-0.2771397,0.988,0,2,2
hsa-miR-361|CYP1B1,0.99620348,-0.45281985,0.988,0,1,3
hsa-miR-425-5p|GNAZ,0.27326417,-0.057793666,0.988,0,1,0
HS_214.1|ELOVL2,0.87359841,-0.2489756,0.988,0,2,6
hsa-miR-490|TRAK1,0.9993438091,0.52186173,0.988,0,2,1
hsa-miR-146b|CNN3,0.963427216,-0.3358822,0.988,0,1,1
hsa-miR-29b|PPP2CA,0.91050669,-0.27558255,0.988,0,1,0
hsa-miR-134|APBA2,0.946933478,-0.3121162,0.988,0,1,0
hsa-miR-7|RAB11A,0.995218464,-0.44259068,0.988,0,1,2
hsa-miR-150|PRELP,0.65532714,-0.15545183,0.988,0,3,7
hsa-miR-140|RAB7L1,0.983738009,-0.38247153,0.988,1,0,2
hsa-miR-192|RAB11FIP1,0.9996223764,-0.54090387,0.988,0,2,1
hsa-miR-484|PPP1CB,0.9975745722,-0.47184572,0.988,0,2,1
hsa-miR-27a|NGFRAP1,0.933447115,-0.29678178,0.988,0,2,0
hsa-miR-324-3p|ARHGAP1,0.999953825933,-0.6043417,0.988,0,1,4
hsa-miR-200a|KLK13,0.962037906,0.33357635,0.988,0,1,1
hsa-miR-27a|SS18,0.9976007198,-0.4722929,0.988,1,3,3
hsa-miR-487a|TRIM2,0.953633018,-0.3209292,0.988,0,2,4
hsa-miR-142-3p|FAM46A,0.99930595554,-0.5198649,0.988,1,0,0
hsa-miR-324-3p|PHACTR2,0.999980451996,-0.6268839,0.988,1,0,3
hsa-let-7e|HLA-DPA1,0.92998074,-0.2932436,0.988,0,1,0
hsa-miR-30c|TPP2,0.9998670997,-0.5740527,0.988,1,1,1
HS_307_b|MPZL1,0.999953850125,-0.604356,0.988,0,1,3
hsa-miR-491|INPPL1,0.26999575,-0.0570753,0.988,0,2,1
hsa-let-7e|UTRN,0.65503222,-0.15535799,0.988,1,0,1
hsa-miR-26a|SPG20,0.981816554,-0.37641922,0.988,0,2,3
hsa-miR-186|LHFPL2,0.99977815164,-0.5582235,0.988,0,2,5
hsa-miR-218|USP6NL,0.9983323284,-0.48696336,0.988,0,1,0
hsa-miR-9|OSBPL2,0.486718,0.10788541,0.988,0,1,4
hsa-miR-148b|EMP1,0.99920006254,-0.5147539,0.988,2,0,0
hsa-miR-193a|NUMA1,0.999941279693,-0.59771675,0.988,0,2,1
hsa-miR-130b|FBXL5,0.9976830243,-0.47372895,0.988,1,0,1
hsa-miR-186|SDC1,0.99999955522108,-0.70872027,0.988,0,1,1
hsa-miR-20a|GNB5,0.970705412,-0.34928843,0.988,2,0,2
hsa-miR-22|ROBO3,0.949414615,-0.31526983,0.988,0,2,5
hsa-miR-186|GOLT1B,0.82139397,-0.21988915,0.988,1,2,9
hsa-miR-125b|TRAF6,0.924668886,-0.28808,0.988,0,1,0
hsa-miR-491|TJAP1,0.877332956,0.25137633,0.988,0,2,2
hsa-miR-22|DYRK3,0.97872018,-0.36771074,0.988,1,0,0
hsa-miR-542-3p|GINS1,0.80759272,-0.21325333,0.988,1,0,3
hsa-let-7f|COL1A2,0.997706253,-0.47414234,0.988,1,0,0
hsa-miR-193b|KLHL18,0.9989354316,-0.50421906,0.988,0,1,3
hsa-miR-7|RUNX3,0.982786762,-0.37940422,0.988,0,1,4
hsa-miR-28|KIAA1199,0.9975707124,-0.47178006,0.988,2,0,2
hsa-miR-504|SLC23A2,0.90090993,-0.26795986,0.988,1,0,6
hsa-miR-125a|ANGPTL2,0.986521189,-0.3924079,0.988,0,3,3
hsa-miR-342|SAMD9,0.2988145,0.063446775,0.988,0,1,2
hsa-miR-452*|PRRX1,0.86693084,-0.24481784,0.988,1,1,1
hsa-miR-483|NTSR1,0.3406949,-0.072873116,0.988,0,1,1
hsa-miR-30e-5p|GOLT1B,0.99975125337,-0.55457616,0.988,1,0,5
hsa-miR-193b|FASN,0.98893889,-0.40256807,0.988,1,0,1
hsa-miR-30e-5p|SRI,0.94495187,-0.30968127,0.988,0,2,1
hsa-miR-128b|PFKFB3,0.94553795,-0.31039402,0.988,0,1,3
hsa-miR-505|F2RL1,0.8493644,-0.23455709,0.988,0,1,0
hsa-miR-191|NOTCH2,0.99981536187,-0.5639879,0.988,0,2,1
HS_100|NPHP4,0.76865643,-0.19617169,0.988,0,2,9
hsa-miR-186|COL5A2,0.99705253,-0.46370003,0.988,0,2,2
hsa-miR-125b|VPS37C,0.96370012,-0.3363435,0.988,1,1,0
hsa-miR-328|ITGB5,0.6654705,-0.15870988,0.988,0,1,2
hsa-let-7i|CCT3,0.88299577,-0.25512335,0.988,0,1,2
hsa-miR-146b|SACS,0.999987308786,-0.63758105,0.988,0,1,1
hsa-miR-125a|GATA2,0.68261278,-0.16435808,0.988,0,1,3
hsa-miR-18a|CTNNA1,0.982729802,-0.3792251,0.988,0,1,1
hsa-miR-362|MLLT4,0.3655945,0.078585446,0.988,0,2,3
hsa-miR-199b|LGALS8,0.91137113,-0.2762996,0.988,0,1,3
HS_100|RAB3D,0.9997508924,-0.55452967,0.988,2,0,0
HS_256|VPS13D,0.999951595903,-0.6030533,0.988,0,1,2
hsa-miR-23b|GHITM,0.8912842,-0.2608622,0.988,1,1,0
hsa-miR-16|OTUD4,0.77288128,0.19792429,0.988,1,0,2
hsa-miR-23b|PAK2,0.879902944,-0.2530604,0.988,0,2,5
hsa-miR-30e-3p|LIMS1,0.999963017533,-0.6103313,0.988,0,1,3
HS_22.1|MGEA5,0.999971422763,-0.6171389,0.988,1,1,1
hsa-miR-9*|SSX2IP,0.997861447,-0.4770026,0.988,0,1,4
hsa-miR-93|TMEM30A,0.995211447,-0.44252464,0.988,1,0,4
hsa-miR-324-3p|WNK1,0.83113256,-0.22479488,0.988,0,2,3
hsa-miR-92b|HNMT,0.619325,0.1443358,0.988,1,1,1
hsa-miR-494|SKAP2,0.99951408946,-0.5323541,0.988,0,2,1
hsa-miR-130b|DZIP3,0.9999856616705,-0.6345998,0.988,0,1,0
hsa-miR-490|SLC2A4RG,0.939581133,-0.3034168,0.988,0,1,3
hsa-miR-200b|ATRNL1,0.89196488,0.26134804,0.988,0,1,7
hsa-miR-28|TRIM33,0.961843766,-0.33325964,0.988,0,1,3
hsa-miR-30b|POSTN,0.986700883,-0.39310735,0.988,0,1,3
hsa-miR-494|TMCO1,0.96386855,-0.33662963,0.988,0,2,3
hsa-miR-25|NF1,0.893307246,0.262313,0.988,0,2,0
hsa-miR-21|SP4,0.99985393992,-0.57119566,0.988,0,1,1
hsa-miR-125b|DENND3,0.98507324,-0.38704264,0.988,0,3,2
hsa-miR-141|GLT25D2,0.60916376,0.14131252,0.988,0,1,2
hsa-miR-26b|ATP5G3,0.37045676,0.07971133,0.988,1,0,2
hsa-miR-23a|MINA,0.86568208,-0.24405645,0.988,1,0,3
hsa-miR-594|YWHAE,0.986144017,-0.39096504,0.988,0,1,1
hsa-miR-193b|NCOA6,0.9922671113,-0.42022854,0.988,0,2,5
hsa-miR-21|SNX13,0.93457483,-0.2979642,0.988,0,2,1
hsa-miR-125a|PHYHIP,0.24293184,-0.051165167,0.988,0,2,3
hsa-miR-410|ZFP37,0.76837134,-0.1960542,0.988,1,1,2
hsa-miR-431|SMURF2,0.994236542,-0.4340761,0.988,0,1,0
hsa-miR-409-3p|BCLAF1,0.900526695,0.26766744,0.988,0,2,6
hsa-miR-323|ROBO1,0.9966515615,-0.45826173,0.988,0,1,2
hsa-miR-493-3p|FOXN2,0.97003414,-0.34794384,0.988,0,3,2
hsa-miR-125a|LHX6,0.962489408,-0.33431804,0.988,0,2,6
hsa-miR-148a|LDLR,0.91190111,0.2767419,0.988,1,1,3
hsa-miR-323|SULF1,0.9989727301,-0.5055523,0.988,1,0,2
hsa-miR-20a|ACOX1,0.98281006,-0.37947762,0.988,1,1,6
hsa-miR-185|KCTD7,0.999925890945,-0.59115916,0.988,1,0,2
hsa-miR-30e-3p|PHF10,0.96841153,-0.3447933,0.988,1,0,8
hsa-miR-15b|TRAPPC2L,0.67521557,-0.16189802,0.988,0,1,0
hsa-miR-569|NBN,0.72000414,-0.17738593,0.988,0,2,1
hsa-miR-574|TGIF2,0.99923225126,-0.5162404,0.988,0,1,0
hsa-let-7d|LIMS1,0.983540108,-0.3818212,0.988,0,1,0
hsa-miR-130a|IRF1,0.81710407,-0.21778868,0.988,1,0,1
hsa-miR-92b|ICAM1,0.81646545,0.21747899,0.988,0,1,1
hsa-miR-615|SUPT7L,0.85303338,-0.2366245,0.988,0,1,0
hsa-miR-212|GTSE1,0.90612829,0.2720306,0.988,0,1,1
hsa-miR-25|ZNF688,0.79818705,-0.20892122,0.988,1,0,3
HS_96|SYT1,0.81121619,0.21496202,0.988,1,0,6
hsa-mir-454-3p|DBT,0.98439296,-0.3846725,0.988,1,3,6
hsa-miR-125a|SELL,0.99926195166,-0.51766205,0.988,0,1,0
hsa-miR-519b|PTPN4,0.81636326,-0.2174295,0.988,1,0,0
hsa-miR-362|REEP1,0.96125848,-0.33231273,0.988,0,1,1
hsa-miR-199a|PTPN9,0.978533085,-0.36721933,0.988,1,0,1
hsa-miR-766|FSTL1,0.916146986,-0.28036168,0.988,1,1,3
hsa-miR-324-3p|TGFBR2,0.99996701636,-0.6133722,0.988,0,1,2
hsa-let-7f|SIX2,0.998253789,-0.48514247,0.988,0,1,0
hsa-miR-17-5p|NFYB,0.922253445,0.28582594,0.988,1,3,3
hsa-miR-15a|HOXD9,0.64873037,-0.15336435,0.988,0,1,3
HS_145.1|MB,0.02229244,0.004624921,0.988,0,2,0
hsa-miR-30c|ARL2BP,0.990034081,-0.40780732,0.988,0,1,1
hsa-miR-675|ACOX1,0.991656841,-0.41655663,0.988,0,1,0
hsa-miR-182|CDH11,0.83756933,-0.22815007,0.988,0,1,2
hsa-let-7g|CAMK2G,0.997416301,-0.46922582,0.988,0,1,2
hsa-miR-125a|HCK,0.99996736882,-0.6136561,0.988,0,1,0
hsa-miR-19a|HEY2,0.9947487465,-0.4383456,0.988,0,1,1
hsa-miR-424|OBSL1,0.967717327,0.34348592,0.988,0,1,2
hsa-miR-18a|TOMM70A,0.99992509469,-0.59085464,0.988,1,1,0
hsa-miR-128b|GNS,0.70718876,0.17280161,0.988,0,4,7
hsa-miR-374|MFAP5,0.98482414,-0.38616437,0.988,0,3,4
hsa-miR-17-5p|TSC22D1,0.984093584,-0.38365698,0.988,0,1,2
hsa-miR-192|SOS1,0.9977589867,-0.47509465,0.988,0,1,2
hsa-miR-550|DAP3,0.74776018,-0.18780823,0.988,0,1,1
hsa-miR-126*|PRKAR1A,0.996943112,-0.4621548,0.988,0,1,5
hsa-miR-29b|CCNF,0.88948027,-0.2595857,0.988,1,0,0
hsa-miR-342|RREB1,0.99967589206,-0.5459773,0.988,1,0,3
hsa-miR-146b|CARD8,0.9973134645,-0.46759796,0.988,0,2,11
HS_22.1|WDR19,0.9966775493,-0.45859647,0.988,0,1,2
hsa-miR-143|CRNKL1,0.99960494429,-0.53939015,0.988,0,1,2
hsa-miR-196a|CIZ1,0.70191172,0.17095155,0.988,0,1,0
hsa-miR-30d|MUT,0.36854386,-0.07926797,0.988,0,1,1
hsa-let-7a|CYLD,0.952590153,-0.3194927,0.988,0,2,2
hsa-miR-15a|MEF2D,0.97939163,-0.36950454,0.988,0,1,6
hsa-let-7b|IGSF3,0.8150933,-0.21681619,0.988,0,1,2
hsa-miR-146b|SOX11,0.99987916766,-0.57690674,0.988,0,2,8
hsa-miR-154|ACSL3,0.988054111,-0.39864895,0.988,0,1,5
hsa-miR-135a|AK2,0.5748713,0.13143179,0.988,0,2,1
hsa-miR-15a|COLQ,0.999972949821,-0.61856866,0.988,0,1,2
hsa-miR-192|DPY19L4,0.995201794,-0.44243395,0.988,0,1,0
hsa-let-7f|RPS6KA3,0.941899244,-0.3060639,0.988,0,2,4
hsa-miR-424|TMEM35,0.981111888,-0.37433395,0.988,0,1,1
hsa-miR-26a|SAR1A,0.87216724,-0.24806963,0.988,0,1,4
hsa-miR-484|VPS13D,0.996777617,-0.4599071,0.988,0,1,2
HS_22.1|ADRB1,0.9993661996,-0.52309173,0.988,0,2,2
hsa-miR-379|TAP2,0.9926139195,-0.42242762,0.988,0,1,2
hsa-miR-128a|HECA,0.2594737,0.054769594,0.988,1,0,5
hsa-miR-196a|MTUS1,0.980446707,-0.3724245,0.988,0,1,1
HS_22.1|CPNE3,0.99965861428,-0.5442621,0.988,0,1,3
hsa-miR-148b|LPP,0.99995202595,-0.6032975,0.988,0,2,6
hsa-miR-19a|ADIPOR2,0.99944062525,-0.5274791,0.988,1,0,0
hsa-miR-485-3p|FOXN2,0.76163255,-0.19330554,0.988,0,1,2
hsa-miR-224|PDLIM7,0.9934923127,0.428423,0.988,0,1,0
HS_96|TIA1,0.9978097382,-0.4760299,0.988,0,1,1
hsa-miR-182|IL6ST,0.959392566,-0.3293697,0.988,1,1,1
hsa-miR-323|FOXN2,0.3812897,-0.082232706,0.988,0,1,5
hsa-miR-519b|MFAP5,0.4530019,-0.09943517,0.988,0,1,3
hsa-miR-214|VPRBP,0.996498493,-0.45633492,0.988,1,1,6
hsa-miR-320|SPG7,0.85173544,-0.23588885,0.988,0,2,5
hsa-miR-221|CLDN1,0.99939940555,-0.5249891,0.988,0,1,3
hsa-miR-34a|PDE4A,0.978974048,-0.36838332,0.988,1,0,2
hsa-miR-497|RER1,0.989784483,-0.40657157,0.988,1,1,3
hsa-miR-17-5p|ESR1,0.99922983773,-0.51612705,0.988,2,0,6
HS_256|EDEM1,0.983924871,-0.38309175,0.988,0,1,2
hsa-miR-181c|TNK2,0.95873191,0.328354,0.988,0,1,1
hsa-miR-181b|SLC5A3,0.97959074,-0.37004587,0.988,1,5,11
hsa-miR-329|NKX3-1,0.978850748,-0.36805582,0.988,0,1,2
hsa-miR-148a|MSRB2,0.989343177,-0.40444836,0.988,0,1,2
hsa-miR-223|KATNB1,0.920742415,-0.28444353,0.988,0,1,0
hsa-miR-31|RTN4,0.2259346,0.047485635,0.988,0,2,2
hsa-miR-92|METTL7A,0.92942168,-0.29268593,0.988,2,0,2
hsa-miR-92|TESK1,0.963721856,-0.33638036,0.988,0,1,0
hsa-miR-532|LRRFIP1,0.86953394,-0.24642222,0.988,0,1,1
hsa-miR-342|CADPS2,0.98219884,-0.37757903,0.988,0,1,0
hsa-miR-324-3p|CHAF1A,0.9957161066,0.4475026,0.988,0,1,0
hsa-miR-30d|GULP1,0.97176286,-0.35145906,0.988,0,1,4
hsa-miR-155|ATXN10,0.70856464,-0.1732875,0.988,0,1,0
hsa-miR-148a|BAZ2A,0.955766577,0.32395136,0.988,0,2,2
hsa-miR-328|CDKN2A,0.968164384,-0.34432516,0.988,0,1,2
hsa-miR-20a|CETN2,0.993528513,-0.4286847,0.988,0,1,1
hsa-miR-30d|PDGFRB,0.99999987173939,-0.73071146,0.988,0,1,0
hsa-miR-197|GOSR2,0.988780817,-0.40184876,0.988,1,1,3
hsa-miR-494|OAS2,0.82385996,-0.2211129,0.988,0,1,1
hsa-miR-20b|PIAS4,0.91274089,-0.27744696,0.988,0,1,0
hsa-miR-30e-5p|NEUROD6,0.99943835224,-0.5273376,0.988,0,1,1
HS_256|AK2,0.9981184052,-0.48216662,0.988,1,0,2
hsa-miR-125a|CCNJL,0.961750932,-0.33310866,0.988,0,3,3
hsa-miR-140|OTUD3,0.97122159,-0.35033977,0.988,0,1,2
hsa-miR-342|ETV5,0.9982130004,-0.48422512,0.988,1,1,1
hsa-miR-485-3p|SMAD7,0.2855069,-0.06049393,0.988,1,0,3
hsa-miR-499|MAL,0.77358744,0.19821939,0.988,0,2,0
HS_307_b|DCHS1,0.967788424,-0.34361875,0.988,0,1,0
hsa-miR-30e-3p|PCNX,0.981791416,-0.37634367,0.988,1,0,1
hsa-miR-191|FXYD6,0.99975020526,-0.55444133,0.988,1,0,1
hsa-miR-224|PAPSS2,0.59909707,-0.13836218,0.988,0,2,0
hsa-miR-22|RAB36,0.977430847,-0.36439472,0.988,0,1,4
hsa-miR-342|YARS2,0.9999951226923,-0.65990204,0.988,0,1,1
hsa-miR-7|WDR45,0.994175974,-0.43359315,0.988,0,1,0
hsa-miR-503|RANGAP1,0.69173273,-0.16744123,0.988,0,1,4
hsa-miR-128b|SRP19,0.17040175,-0.035609957,0.988,0,1,0
hsa-miR-326|NARG2,0.996496189,-0.4563065,0.987,0,1,2
hsa-miR-223|WASF1,0.90671556,-0.2724995,0.987,0,1,1
hsa-miR-328|TRIM29,0.3455411,-0.073978156,0.987,0,1,0
hsa-miR-130a|CD151,0.9999982749608,-0.68223673,0.987,0,1,0
hsa-miR-107|CD59,0.991839113,-0.41762853,0.987,0,1,9
hsa-miR-30d|ITPK1,0.99910077924,-0.51048195,0.987,0,2,2
hsa-miR-144|PHF15,0.44773674,0.09813848,0.987,1,0,3
hsa-miR-195|HMOX2,0.86008109,-0.24070449,0.987,0,1,1
hsa-miR-193a|TNS1,0.84543441,0.23238303,0.987,0,1,2
hsa-miR-146b|PTBP2,0.93469949,-0.29809588,0.987,0,1,0
hsa-miR-19b|SLC38A4,0.939069204,-0.30284312,0.987,0,1,5
hsa-miR-374|DR1,0.65214112,0.15444064,0.987,1,0,6
hsa-miR-26a|SMC2,0.99548511,-0.4451642,0.987,0,1,5
hsa-miR-519b|MAP3K8,0.1755366,-0.036699783,0.987,1,0,1
hsa-miR-320|MARCKS,0.9968146281,-0.46040088,0.987,0,1,1
hsa-miR-125b|PIP5K1A,0.42350155,-0.09224278,0.987,0,1,3
hsa-miR-30b|CD99,0.78306668,-0.2022433,0.987,2,0,1
hsa-miR-361|CA12,0.69121152,0.1672635,0.987,0,1,3
hsa-miR-23a|STRN3,0.981234375,-0.37469167,0.987,0,3,3
hsa-miR-125b|RFC5,0.0187473,0.0038892955,0.987,1,0,2
hsa-miR-381|YES1,0.59307995,0.13661906,0.987,0,2,4
HS_22.1|CNOT4,0.99991094461,-0.5858807,0.987,1,1,3
hsa-miR-30e-5p|EIF2S1,0.83354716,-0.22604251,0.987,0,1,4
hsa-miR-193a|LPIN2,0.99987042602,-0.5748152,0.987,0,1,4
hsa-miR-125a|CYP1B1,0.9989625723,-0.505185,0.987,0,1,0
HS_100|ALDH5A1,0.996572951,-0.4572628,0.987,0,1,1
hsa-miR-200c|ETV1,0.49685115,-0.11047829,0.987,1,0,4
hsa-miR-135a|YKT6,0.9993365261,-0.5214697,0.987,0,1,2
hsa-miR-212|MTMR6,0.0534349,0.01109251,0.987,0,1,6
hsa-miR-140|ATF5,0.9968972753,-0.46152183,0.987,0,1,0
hsa-miR-301|HBS1L,0.49309975,-0.10951535,0.987,0,1,1
hsa-miR-660|GRAMD1C,0.95567281,0.3238161,0.987,0,1,0
hsa-miR-363|ILF3,0.705573,0.17223288,0.987,0,1,1
hsa-miR-192|TPM1,0.90745283,-0.2730914,0.987,1,0,0
hsa-miR-497|TYRO3,0.4988932,0.111003995,0.987,0,1,3
hsa-miR-141|TRPS1,0.2646819,0.055909567,0.987,0,1,4
hsa-miR-130b|SERINC3,0.99924492824,-0.5168411,0.987,0,1,2
hsa-miR-30b|AQP1,0.9927420015,-0.42326227,0.987,0,1,0
hsa-miR-34a|EPB41L3,0.78159605,-0.2016112,0.987,2,1,4
hsa-miR-615|ADAM10,0.941052675,-0.3050876,0.987,0,1,0
hsa-miR-15a|CD82,0.9974458828,-0.4697046,0.987,0,1,0
hsa-miR-29b|NUP160,0.91654564,-0.2807088,0.987,1,0,1
hsa-miR-199b|RABL4,0.62432235,-0.14584008,0.987,0,2,3
HS_96|SRR,0.83345799,-0.22599621,0.987,1,1,1
hsa-miR-324-3p|GINS1,0.993913056,0.4315458,0.987,0,1,1
hsa-miR-328|ITGA2,0.979947375,-0.37102658,0.987,0,1,2
hsa-miR-212|PDK1,0.938626204,0.30234978,0.987,0,2,3
hsa-miR-484|SLC3A2,0.954701602,0.32242846,0.987,0,1,0
hsa-miR-16|NPHP4,0.976915753,-0.363114,0.987,0,3,7
hsa-miR-93|FAM8A1,0.9998685693,-0.57438743,0.987,1,1,5
hsa-miR-500|NPAS2,0.9988839804,-0.5024463,0.987,0,1,0
hsa-miR-148a|FAM46A,0.9986537261,-0.49530572,0.987,0,1,0
hsa-miR-93|KPNA4,0.57335252,0.13100483,0.987,0,1,1
hsa-let-7d|STS,0.9920696225,-0.41901386,0.987,0,1,2
hsa-let-7a|RIOK3,0.86315998,-0.24253453,0.987,1,0,0
hsa-miR-324-5p|SPTLC2,0.999889472136,-0.5795554,0.987,0,1,3
HS_214.1|PPAP2B,0.951160207,-0.31756383,0.987,0,1,2
hsa-miR-185|MAFG,0.1778818,0.037198044,0.987,0,1,5
hsa-miR-296|HLA-DPB1,0.9976782699,-0.4736448,0.987,1,0,2
hsa-miR-424|RAB6B,0.974531436,-0.3574783,0.987,1,1,7
hsa-miR-495|SLC39A7,0.8400894,-0.22948986,0.987,0,1,1
hsa-miR-16|LUZP1,0.1458644,0.030421644,0.987,2,4,2
hsa-miR-28|KPNB1,0.99931411113,-0.5202868,0.987,1,0,0
hsa-miR-23b|MR1,0.9991673319,-0.5132959,0.987,0,1,1
hsa-miR-197|KCTD15,0.4816463,0.10659728,0.987,0,1,2
HS_263.1|HEMK1,0.99089334,-0.41227406,0.987,1,0,9
hsa-miR-494|H3F3B,0.99957675018,0.537064,0.987,1,0,2
hsa-miR-193b|LAMP1,0.7168017,0.17622781,0.987,1,0,3
hsa-miR-92b|UBE2O,0.51409826,-0.11495331,0.987,0,1,0
hsa-miR-9*|LDLRAP1,0.9950459413,-0.44099116,0.987,1,0,3
hsa-miR-16|UNC84A,0.78353618,-0.20244573,0.987,0,1,2
hsa-miR-30d|CD200,0.999989913651,-0.6431093,0.987,0,1,1
hsa-miR-1|TPM3,0.999999999999999,0.9103111,0.987,0,6,9
hsa-miR-452|TTBK2,0.986013322,-0.39047283,0.987,0,1,1
hsa-miR-130b|BAZ2A,0.953497387,-0.3207409,0.987,1,0,1
hsa-miR-519b|SATB2,0.5300587,0.119168445,0.987,0,1,4
hsa-miR-106b|PVRL1,0.9927950487,-0.42361167,0.987,0,1,1
hsa-miR-148b|JAM3,0.988022346,-0.3985129,0.987,0,1,2
hsa-miR-7|UQCRH,0.8576626,0.2392877,0.987,0,1,0
hsa-miR-197|TSR1,0.83412337,-0.22634217,0.987,0,1,3
hsa-miR-495|ABI1,0.4420925,0.09675486,0.987,1,1,2
hsa-miR-214|OTUB1,0.96162907,-0.33291093,0.987,0,1,9
hsa-miR-374|RCBTB2,0.10047096,-0.020894825,0.987,1,1,0
hsa-miR-129|ADD3,0.964674935,-0.3380148,0.987,0,2,4
hsa-miR-146b|RBPMS,0.97354631,-0.35527706,0.987,0,1,1
hsa-miR-15b|PPFIA3,0.905156374,-0.2712595,0.987,0,1,2
HS_256|PRKAR2A,0.37324774,-0.080359206,0.987,0,1,2
hsa-miR-486|TFAM,0.92648446,0.28981182,0.987,0,1,1
hsa-miR-491|SMARCD1,0.3723843,0.08015865,0.987,1,0,5
hsa-miR-146b|CSE1L,0.996600502,-0.4576106,0.987,0,1,0
hsa-miR-200b|METTL7A,0.35330194,0.07575448,0.987,0,1,1
hsa-miR-183|HECTD3,0.995096887,-0.4414584,0.987,0,1,0
hsa-miR-224|UNC84A,0.9856913835,-0.38927677,0.987,0,1,0
hsa-miR-340|ABCD4,0.75999945,-0.19264737,0.987,0,1,2
hsa-miR-28|SPOCK2,0.977505118,-0.3645814,0.987,1,1,7
hsa-miR-222|KPNA1,0.956030954,-0.324334,0.987,0,1,2
hsa-miR-224|CSRP1,0.9972423844,-0.4665044,0.987,0,1,0
hsa-miR-452*|SOX4,0.988350676,-0.39993423,0.987,0,2,4
hsa-miR-93|BCL10,0.993012779,-0.42506933,0.987,1,0,1
hsa-miR-20b|NKTR,0.58601573,-0.1345913,0.987,0,1,1
hsa-miR-199b|RUSC2,0.38078636,-0.08211515,0.987,0,1,0
hsa-miR-326|CHD9,0.9989371619,-0.50428,0.987,0,1,1
hsa-miR-9|FAM124B,0.99939720746,-0.5248607,0.987,1,0,3
hsa-miR-27a|MAGI1,0.90253944,-0.269213,0.987,0,1,3
hsa-miR-130a|KIAA0513,0.92671926,-0.29003823,0.987,0,3,5
HS_100|NCOA3,0.99986488478,-0.57355446,0.987,0,1,2
hsa-miR-328|BNC2,0.52260444,-0.117190585,0.987,0,1,3
hsa-let-7f|PDGFB,0.9928571796,-0.42402372,0.987,0,1,0
hsa-miR-16|SFRS2,0.948310062,-0.3138509,0.987,1,0,1
HS_22.1|CYP1A2,0.980263604,0.37190846,0.987,0,1,2
hsa-miR-450|CBFA2T2,0.945557322,-0.31041768,0.987,0,1,4
hsa-let-7i|GIT1,0.79411094,-0.20708768,0.987,0,1,2
hsa-miR-96|BRWD1,0.69174963,-0.167447,0.987,1,2,3
hsa-miR-181a|DIAPH1,0.989567229,-0.40551674,0.987,0,1,0
hsa-miR-31|SENP6,0.98084017,-0.37354726,0.987,0,1,2
hsa-miR-130a|CLCN3,0.9992273389,-0.51601,0.987,0,1,1
hsa-miR-660|MAPK8IP1,0.987136431,-0.39483657,0.987,0,1,0
HS_22.1|POLDIP3,0.78939225,0.20499639,0.987,0,1,4
hsa-miR-199b|SMAD3,0.99965915352,-0.54431444,0.987,1,1,2
hsa-miR-544|RPL10,0.900780074,-0.26786068,0.987,1,0,1
hsa-miR-30d|SEC31A,0.989814235,-0.4067175,0.987,0,1,2
hsa-let-7d|LRRC15,0.995975411,-0.45026195,0.987,1,0,2
hsa-miR-221|DDX3X,0.95120187,0.31761938,0.987,0,2,3
hsa-miR-323|SFXN1,0.50183144,-0.11176234,0.987,0,1,2
hsa-miR-185|CCT3,0.73538762,-0.18307339,0.987,0,1,3
hsa-miR-381|MIA3,0.8005726,-0.21000634,0.987,1,1,0
hsa-miR-594|KPNA5,0.99945376953,-0.5283076,0.987,0,1,1
hsa-miR-497|GRB10,0.6681586,-0.15958348,0.987,2,0,5
hsa-miR-30e-5p|SNTB2,0.966768976,-0.34173673,0.987,1,0,12
hsa-miR-27b|INHBC,0.9988832932,-0.5024231,0.987,0,1,1
hsa-miR-186|SETD8,0.74714425,0.1875689,0.987,1,0,1
hsa-miR-195|ELF4,0.994044463,-0.4325593,0.987,0,1,0
hsa-miR-425-5p|HEXIM1,0.9956735536,-0.44706374,0.987,0,1,1
hsa-miR-342|HOMER1,0.88236056,-0.25469634,0.987,0,1,3
hsa-miR-30b|ZMYM2,0.60383847,0.13974638,0.987,1,1,9
hsa-miR-16|IGSF3,0.67740256,-0.16262165,0.987,1,1,5
hsa-miR-193a|NAB2,0.9999989412466,-0.69210005,0.987,0,1,0
hsa-miR-324-5p|ANGPTL2,0.99985239442,-0.5708755,0.987,0,1,1
hsa-miR-374|SULF1,0.995428222,-0.44460428,0.987,0,1,2
hsa-miR-195|SF3A1,0.77981775,0.20085077,0.987,1,0,2
hsa-miR-497|SMAD7,0.9989213306,-0.50372577,0.987,0,1,0
hsa-miR-223|TMEM176B,0.9942246517,0.43398094,0.987,0,1,0
hsa-miR-103|ADRBK1,0.86279428,-0.24231558,0.987,0,1,3
hsa-miR-655|PLAU,0.99728157,-0.46710417,0.987,1,0,1
hsa-miR-361|IFT57,0.68585026,0.16544609,0.987,0,1,2
hsa-miR-193b|DDX18,0.81955065,-0.21898225,0.987,0,1,0
hsa-miR-150|NRXN2,0.999966348892,-0.6128421,0.987,0,1,3
hsa-miR-342|SETX,0.99965282646,-0.5437049,0.987,0,1,4
hsa-miR-19b|PDCD6,0.75680856,0.19137006,0.987,0,1,2
hsa-miR-19a|MAPK1,0.2596888,-0.05481663,0.987,1,0,6
hsa-miR-150|NELL2,0.2103389,-0.04412927,0.987,0,1,0
hsa-miR-369-3p|KIF11,0.3998896,-0.086605616,0.987,0,2,2
hsa-miR-130a|GALNT6,0.994658504,-0.43756798,0.987,0,1,2
hsa-let-7e|PTPRK,0.981452331,-0.3753331,0.987,0,2,4
hsa-miR-186|POMP,0.97216678,-0.35230592,0.987,0,1,2
hsa-miR-22|HSP90AB1,0.997347407,-0.46812913,0.987,0,1,4
hsa-miR-594|ASIP,0.99953272118,-0.5336949,0.987,0,1,0
hsa-miR-323|TDG,0.41692626,-0.09066282,0.987,0,1,0
hsa-miR-125a|PLCB1,0.997841572,-0.4766263,0.987,0,1,0
hsa-miR-382|DICER1,0.87732985,0.2513743,0.987,0,1,4
hsa-miR-328|MKI67,0.991103668,-0.41342217,0.987,0,1,4
hsa-miR-504|SRGAP3,0.5082988,-0.1134396,0.987,0,1,5
hsa-miR-15b|LAMP1,0.965020325,-0.33861604,0.987,1,0,1
hsa-miR-497|NUDT4,0.982717393,-0.37918615,0.987,0,1,5
hsa-miR-365|ROD1,0.85788961,-0.23941992,0.987,0,1,2
hsa-miR-186|PLEKHC1,0.995412562,-0.4444512,0.987,0,1,1
hsa-miR-512-3p|IGF2BP3,0.1587219,-0.033136413,0.987,0,2,4
hsa-mir-454-3p|ACBD3,0.7054816,0.17220077,0.987,1,0,2
hsa-miR-574|GABBR1,0.4751168,-0.10494804,0.987,1,1,0
hsa-miR-223|ZNF587,0.97477604,-0.35803577,0.987,0,2,3
hsa-miR-183|ZFYVE21,0.973722734,-0.35566622,0.987,0,2,1
hsa-miR-101|ST3GAL6,0.8469267,-0.23320377,0.987,0,2,2
hsa-miR-493-3p|TAP2,0.943842277,-0.3083483,0.987,0,3,1
hsa-miR-594|CRKL,0.99913074553,-0.51172525,0.987,0,1,2
hsa-let-7d|NAGA,0.76079929,-0.19296934,0.987,0,1,2
hsa-miR-9*|PCSK6,0.9924471914,-0.4213596,0.987,0,1,1
hsa-miR-193a|CNNM4,0.974138474,-0.3565919,0.987,0,1,3
hsa-miR-340|SLC6A8,0.92705254,-0.29036057,0.987,0,2,0
hsa-miR-92b|FNDC3B,0.90442699,-0.27068478,0.987,2,1,4
hsa-miR-141|CLIC5,0.1223502,-0.025476515,0.987,0,3,4
hsa-miR-195|RAB31,0.936597876,-0.30012637,0.987,0,1,0
hsa-miR-9|ESR1,0.99988487708,0.57834786,0.987,0,2,6
hsa-miR-19a|APH1B,0.9987450528,-0.497998,0.987,0,1,0
hsa-miR-148b|CPLX3,0.32010037,-0.06821112,0.987,0,1,1
hsa-miR-324-3p|MYO1F,0.9982008012,-0.48395434,0.987,0,1,1
hsa-miR-92|ARHGAP28,0.97881987,-0.36797404,0.987,0,1,2
hsa-miR-130a|VAMP1,0.994855349,-0.4392793,0.987,0,1,2
hsa-miR-594|CLCN6,0.77288893,-0.19792747,0.987,0,2,9
HS_22.1|RBL2,0.99956147146,-0.5358608,0.987,0,1,2
hsa-miR-625|FGFR1,0.946199782,0.3112063,0.987,0,1,4
hsa-miR-490|OGT,0.89574401,0.26408854,0.987,0,1,2
hsa-miR-181c|DCUN1D4,0.87088038,0.24726143,0.987,0,2,8
hsa-miR-20a|NR3C1,0.78120135,-0.20144206,0.987,0,1,6
hsa-miR-222|DTNA,0.84467351,-0.23196678,0.987,0,1,0
hsa-miR-483|POU2F1,0.2848416,-0.0603468,0.987,0,1,10
hsa-miR-328|IGSF3,0.999955251285,-0.60519516,0.987,0,2,3
hsa-miR-9*|OGFOD1,0.89104149,-0.26068953,0.987,0,1,1
hsa-miR-421|CD55,0.72475442,-0.17911981,0.987,0,1,2
hsa-miR-424|PGLS,0.9931065883,0.42570946,0.987,1,0,2
hsa-miR-106b|RUNX1,0.87650938,-0.25084224,0.987,1,0,5
hsa-miR-221|SFXN1,0.1981218,-0.0415122,0.987,0,1,2
hsa-miR-142-3p|TFAP2B,0.79777962,-0.20873679,0.987,0,1,2
hsa-miR-192|ITGAV,0.989513418,-0.4052584,0.987,0,1,3
hsa-miR-18a|PIGG,0.69178632,-0.16745952,0.987,0,2,0
hsa-miR-26b|SNX7,0.81208779,-0.21537648,0.987,0,1,0
hsa-miR-93|ACCN1,0.971649682,-0.35122356,0.987,0,1,0
hsa-miR-130a|HYAL1,0.9942839947,-0.43445754,0.987,0,1,3
hsa-miR-410|CREB3L2,0.77979541,-0.20084125,0.987,1,1,6
HS_22.1|ELK1,0.9981431108,-0.48269528,0.987,0,1,6
hsa-miR-130a|MYO1D,0.963644013,-0.33624843,0.987,1,0,2
hsa-miR-197|ACACB,0.944179174,-0.30875078,0.987,0,2,7
hsa-miR-342|AP2M1,0.92639914,-0.28972968,0.987,0,1,1
hsa-miR-491|ARHGEF11,0.7312097,-0.18150772,0.987,2,1,3
hsa-miR-486|RIMBP2,0.967748594,-0.3435443,0.987,0,1,1
hsa-miR-24|RAB36,0.7365981,-0.18353005,0.987,1,1,1
hsa-miR-370|DCUN1D2,0.477224,-0.105479166,0.987,0,2,5
hsa-miR-20a|SLC17A5,0.7338114,-0.1824808,0.987,1,0,4
hsa-miR-550|GPSM3,0.945930455,-0.3108748,0.987,0,1,3
hsa-miR-379|PSIP1,0.76386328,0.19420952,0.987,0,1,0
hsa-miR-19b|RUNX1,0.72894183,-0.18066455,0.987,0,1,3
hsa-miR-425-5p|PLA2G6,0.5162799,0.11552516,0.987,0,1,0
hsa-miR-189|E2F3,0.74784184,-0.18783998,0.987,3,0,1
hsa-miR-299-5p|KCNJ15,0.990089415,-0.40808484,0.987,0,1,0
hsa-miR-592|KIAA0319L,0.83929247,-0.22906452,0.987,1,1,0
hsa-miR-199a|SYT1,0.9993983455,-0.52492714,0.987,0,2,2
hsa-miR-324-3p|EHD2,0.99991657032,-0.58776605,0.987,0,1,0
hsa-miR-221|SPARC,0.993073909,-0.4254856,0.987,0,1,1
hsa-miR-377|GLS,0.9996012915,0.53908056,0.987,2,4,3
hsa-miR-128a|SLC17A3,0.1735508,-0.036278136,0.987,1,0,1
hsa-miR-144|CBLL1,0.4165048,0.09056184,0.987,1,0,0
hsa-miR-186|MAFG,0.962074187,-0.3336357,0.987,1,1,5
hsa-miR-497|ANP32E,0.9993243122,-0.5208208,0.987,0,1,0
hsa-miR-328|NAGA,0.993206106,-0.4263968,0.987,0,2,2
hsa-miR-16|TCF3,0.85230319,-0.23621006,0.987,0,2,6
hsa-miR-23a|FGF23,0.902135275,-0.2689007,0.987,0,1,0
hsa-miR-494|HFE,0.9964090257,-0.45524248,0.987,1,0,0
hsa-miR-362|BRF1,0.951757777,0.3183643,0.987,0,1,1
hsa-miR-92|ME1,0.999984591137,-0.63282573,0.987,1,0,1
hsa-miR-18a*|SH2B1,0.91638967,-0.28057283,0.987,0,1,2
hsa-miR-801|PAX9,0.7389652,-0.1844271,0.987,0,2,1
hsa-miR-98|TAF5,0.9872690365,0.3953729,0.987,0,1,1
hsa-mir-454-3p|PRKD3,0.71069118,0.17404139,0.987,1,0,0
hsa-miR-125a|MGLL,0.99986106188,-0.5727116,0.987,0,2,9
hsa-miR-17-5p|SCAMP1,0.67062628,0.16038932,0.987,1,0,8
hsa-miR-189|MLC1,0.9989625342,-0.50518364,0.987,0,1,0
hsa-miR-200a|KCNQ1,0.3619056,-0.0777336,0.987,0,1,0
hsa-miR-30e-5p|FASLG,0.947834603,-0.31324762,0.987,0,1,2
HS_263.1|SLC25A37,0.98210347,-0.37728775,0.987,0,2,0
hsa-miR-491|HMOX1,0.88775867,-0.25838208,0.987,0,1,1
hsa-miR-495|CH25H,0.29096514,0.061702784,0.987,1,2,0
HS_100|CASP7,0.9963600454,-0.45465443,0.987,0,1,2
hsa-miR-134|TRAPPC3,0.63873574,0.1502465,0.987,0,1,0
hsa-miR-30b|EMP1,0.99988742964,-0.57901317,0.987,0,2,1
hsa-miR-582|BHLHB9,0.83186372,-0.22517131,0.987,0,2,2
hsa-miR-101|PLEKHA5,0.56158808,-0.12772587,0.987,0,1,0
hsa-miR-663|USP11,0.85382448,-0.23707521,0.987,1,2,0
HS_96|CAMK2B,0.65743056,0.15612257,0.987,0,1,0
hsa-miR-519b|PNPLA2,0.2514249,-0.053012773,0.987,0,1,0
hsa-miR-9|SNAP23,0.9994566473,-0.5284914,0.987,0,2,1
HS_214.1|RUNX1,0.99977034742,-0.55712605,0.987,0,1,3
hsa-miR-329|EPB41L3,0.991933832,-0.41819367,0.987,0,1,3
hsa-miR-20b|ABCA5,0.9996153836,-0.5402893,0.987,0,1,3
hsa-miR-26a|PRPF4B,0.99943117163,-0.5268939,0.987,0,1,4
hsa-miR-182|TNS1,0.99381537,-0.43080452,0.987,0,1,1
hsa-miR-582|NAP1L1,0.98075705,-0.37330848,0.987,1,3,3
hsa-miR-15a|SOCS5,0.64437145,0.15199807,0.987,1,0,3
hsa-miR-92|GM2A,0.9986755827,-0.495935,0.987,0,1,4
hsa-miR-23b|LZTFL1,0.989807958,-0.4066867,0.987,0,1,1
hsa-miR-625|HEMK1,0.99950196187,-0.5315058,0.987,0,2,12
hsa-miR-15a|ZNF536,0.9121572,-0.27695635,0.987,0,1,1
hsa-miR-625|KPNA1,0.99909081944,-0.5100769,0.987,1,1,4
hsa-miR-320|GPM6B,0.7779801,-0.20006938,0.987,0,2,2
hsa-miR-494|TPP2,0.9988372817,-0.5008989,0.987,0,1,2
hsa-miR-518a|ELN,0.89385515,0.26270953,0.987,0,1,0
hsa-miR-195|NEBL,0.998812403,-0.50009686,0.987,1,0,2
hsa-miR-495|AMD1,0.950988658,0.3173355,0.987,0,3,5
hsa-mir-454-3p|ASB8,0.955953784,-0.32422212,0.987,1,0,2
hsa-miR-148b|AKT3,0.9978781512,-0.47732124,0.987,0,2,4
hsa-miR-569|KRIT1,0.82972297,-0.22407247,0.987,1,0,0
hsa-miR-329|VPS24,0.2086991,0.043777395,0.987,0,1,6
hsa-miR-219|TBC1D1,0.9196698,0.28347462,0.987,0,1,1
hsa-miR-143|GIT2,0.970048359,-0.34797207,0.987,0,1,8
hsa-miR-19b|VAMP4,0.86875084,-0.24593708,0.987,0,2,3
hsa-miR-768-5p|HAP1,0.96682667,-0.34184197,0.987,0,2,2
hsa-miR-145|TRIO,0.942788094,0.30710122,0.987,0,1,2
hsa-miR-149|SLC25A6,0.90459875,-0.2708198,0.987,0,1,0
hsa-miR-425-5p|KIAA0430,0.958897904,-0.32860795,0.987,0,2,2
hsa-miR-222|KSR1,0.6176466,-0.14383319,0.987,0,1,0
hsa-miR-550|PCSK2,0.985898618,0.39004403,0.987,0,1,1
hsa-miR-576|GATAD1,0.98889739,-0.40237838,0.987,0,1,7
hsa-miR-192|CHRM2,0.0408243,-0.008472156,0.987,0,1,0
hsa-miR-92b|FGL1,0.7570798,-0.1914782,0.987,0,1,1
hsa-miR-296|GJA4,0.99947101047,-0.52942175,0.987,1,0,1
hsa-miR-143|MATR3,0.90127302,-0.2682377,0.987,0,1,2
hsa-miR-655|MBD2,0.9662967,-0.34088087,0.987,0,1,2
hsa-miR-22|PTPRN2,0.70724538,-0.17282158,0.987,0,3,1
hsa-miR-335|ZMYM2,0.76703465,-0.19550471,0.987,0,1,6
hsa-miR-96|MAF,0.9982725319,-0.48557037,0.987,0,2,2
hsa-miR-199a|G6PC3,0.46118367,-0.10146199,0.987,0,1,1
hsa-miR-486|HDAC2,0.56039986,-0.12739742,0.987,1,0,4
hsa-miR-424|CYB561,0.995075483,-0.4412616,0.987,1,4,6
hsa-miR-363*|TTN,0.4495825,-0.098592386,0.987,0,2,9
hsa-miR-532|KIF3A,0.79580526,-0.20784673,0.987,0,1,1
HS_100|CCND1,0.85562393,-0.23810713,0.987,0,1,1
hsa-miR-565|ANXA11,0.96729174,-0.3426958,0.987,0,2,8
hsa-miR-103|LAMP1,0.9953125063,-0.44348377,0.987,0,1,1
hsa-miR-323|TLL2,0.8201803,-0.21929128,0.987,0,2,4
hsa-miR-186|YWHAZ,0.65553185,-0.155517,0.987,0,1,2
hsa-miR-106a|MSR1,0.39311147,0.08500543,0.987,0,1,2
hsa-miR-130b|MXD4,0.9976048341,-0.47236365,0.987,0,1,3
hsa-miR-654|YWHAH,0.72425628,-0.17893708,0.987,0,1,2
hsa-miR-26a|WDR3,0.999968047257,-0.6142105,0.987,0,1,1
hsa-miR-125b|PROX1,0.63191164,0.14814742,0.987,0,1,1
hsa-miR-301|ARNT,0.87546658,-0.2501698,0.987,0,1,1
hsa-miR-195|CYP27B1,0.9961179406,-0.4518452,0.987,0,1,0
hsa-miR-107|NPC2,0.989509821,-0.40524116,0.987,0,1,0
hsa-miR-197|EIF2S1,0.96214636,-0.33375385,0.987,0,1,3
hsa-miR-107|TXNDC5,0.986439006,-0.39209062,0.987,0,1,0
hsa-miR-363|ARHGEF9,0.83559239,-0.22710954,0.987,0,1,1
hsa-miR-16|PGD,0.2404963,0.05063647,0.987,0,1,2
hsa-miR-194|UBE2W,0.88016914,-0.25323638,0.987,0,2,4
hsa-miR-532|DYRK2,0.82850924,0.22345386,0.987,0,1,0
hsa-miR-17-5p|CERK,0.83815831,0.22846185,0.987,1,2,3
hsa-miR-20a|BMPR1A,0.9964810857,-0.4561205,0.987,0,1,1
hsa-miR-30e-5p|PMM2,0.89829824,-0.2659839,0.987,0,1,0
hsa-miR-29c|CACNB1,0.88584128,0.2570579,0.987,0,1,1
hsa-miR-329|TRIM2,0.91841951,-0.28235787,0.987,0,1,3
hsa-miR-627|ZNF394,0.722892,0.1784377,0.987,0,1,0
hsa-miR-93|EXT2,0.991958606,-0.4183424,0.987,0,1,2
hsa-miR-494|PCOLCE,0.998086772,-0.48149854,0.987,0,1,0
hsa-miR-363|PDCD6IP,0.974585665,-0.3576015,0.987,0,2,1
hsa-miR-26a|RHEB,0.97117028,-0.35023457,0.986,0,1,2
hsa-miR-146b|SLC29A1,0.999971268357,-0.61699826,0.986,0,1,1
hsa-miR-142-3p|TIMP3,0.88853783,-0.25892508,0.986,0,1,4
HS_148|STYXL1,0.990267592,-0.40898758,0.986,0,1,0
hsa-let-7d|EPS15,0.61663523,-0.14353095,0.986,0,2,4
HS_307_b|THY1,0.994302571,-0.4346076,0.986,0,1,2
hsa-miR-154*|PSG1,0.91310016,-0.2777502,0.986,0,1,0
hsa-miR-106b|TRIM8,0.92155441,-0.28518382,0.986,1,0,0
HS_96|MFNG,0.53849584,0.12142725,0.986,0,1,1
hsa-miR-30e-5p|ADAM12,0.78987351,-0.20520818,0.986,0,3,3
hsa-miR-766|ZNF500,0.90389027,0.27026403,0.986,2,1,5
hsa-miR-197|SNAPC5,0.96323811,-0.33556417,0.986,0,1,0
hsa-miR-411|HLF,0.9951352654,0.44181317,0.986,0,1,1
hsa-miR-221|KDR,0.9989108222,-0.5033619,0.986,0,1,4
hsa-miR-335|CASP10,0.5285498,-0.118766755,0.986,1,1,5
hsa-miR-146b|CAMSAP1,0.925712235,-0.28907117,0.986,0,1,4
hsa-miR-142-5p|LSM8,0.97835919,-0.3667658,0.986,0,1,3
HS_166.1|CLEC4M,0.52899182,-0.118884355,0.986,0,1,0
hsa-miR-20b|SHMT2,0.4406648,-0.09640592,0.986,0,1,0
hsa-miR-569|BMI1,0.5807231,-0.13308491,0.986,0,1,3
hsa-miR-146b|FAM20B,0.980599895,-0.37285936,0.986,0,1,6
hsa-miR-320|ATP2B1,0.78490005,-0.20303547,0.986,0,1,5
hsa-miR-494|MTMR9,0.9786008,0.36739677,0.986,1,5,5
hsa-miR-497|SP1,0.9926165976,-0.42244494,0.986,0,1,4
hsa-miR-542-3p|DGCR2,0.77827139,0.20019294,0.986,0,1,0
hsa-miR-130b|PBXIP1,0.994748976,-0.4383476,0.986,0,1,1
hsa-miR-497|BTG2,0.987633847,0.39687324,0.986,2,0,4
hsa-miR-505|RAE1,0.987457199,0.39614213,0.986,0,1,0
HS_243.1|WAC,0.9991824689,-0.5139637,0.986,0,1,1
hsa-miR-199a|LARP4,0.984200604,-0.38401812,0.986,2,2,3
hsa-miR-342|DNAJC9,0.876353964,-0.25074175,0.986,1,0,0
hsa-miR-149|CEACAM7,0.64051917,-0.15079899,0.986,1,0,1
hsa-miR-106b|MR1,0.988396414,-0.40013492,0.986,1,0,0
hsa-miR-20a|NEK9,0.27126396,-0.057353918,0.986,1,1,1
hsa-miR-16|TAF15,0.75822315,-0.19193491,0.986,0,1,1
hsa-miR-324-3p|IL13RA1,0.999988812574,-0.64062953,0.986,1,0,2
hsa-miR-582|PITX1,0.99263377,0.42255616,0.986,0,1,0
hsa-miR-625|WSB1,0.85449634,-0.2374594,0.986,0,1,0
hsa-miR-565|PUM1,0.9991956817,-0.5145557,0.986,1,0,0
hsa-miR-23b|PKNOX2,0.991820126,-0.4175159,0.986,0,1,3
hsa-miR-197|LPHN1,0.9971303863,-0.46483037,0.986,0,1,4
hsa-miR-550|PHLDA1,0.996881218,-0.461302,0.986,0,2,6
HS_263.1|LOXL2,0.9994604589,0.5287361,0.986,0,1,0
HS_97|SFRS14,0.986082314,-0.39073217,0.986,1,0,4
hsa-miR-26b|ATP8A2,0.987756046,-0.3973842,0.986,0,1,3
hsa-miR-93|CCNG2,0.90843769,-0.27388778,0.986,0,1,0
hsa-miR-30b|TOMM20,0.21740943,0.04564868,0.986,1,0,7
hsa-miR-22|CBX4,0.959077694,-0.32888395,0.986,0,1,0
hsa-miR-382|TRIM2,0.9945349484,-0.4365215,0.986,0,1,1
HS_188|LPIN2,0.991547981,-0.415926,0.986,0,2,5
hsa-miR-182|CEP250,0.2764024,-0.0584844,0.986,1,0,0
hsa-miR-27b|RBM12B,0.4696363,-0.10357153,0.986,0,1,6
hsa-miR-27a|TRPM6,0.93832115,-0.3020117,0.986,0,1,1
hsa-miR-146b|SERINC1,0.42148894,-0.09175832,0.986,1,0,1
hsa-miR-335|RPL22,0.5865282,-0.13473774,0.986,0,2,4
hsa-miR-421|QKI,0.88153531,-0.25414416,0.986,0,4,5
hsa-miR-9*|KIAA0494,0.999990779899,-0.6452409,0.986,0,1,3
hsa-miR-143|LRBA,0.999950858517,-0.6026391,0.986,0,2,1
hsa-miR-181c|MBNL1,0.91853097,0.28245687,0.986,0,1,7
hsa-miR-185|ZNF443,0.972866034,-0.3537963,0.986,0,1,0
hsa-miR-363|LIG4,0.994592354,-0.43700513,0.986,0,1,0
hsa-miR-20b|COLQ,0.9568636,-0.32555142,0.986,1,0,2
hsa-miR-142-5p|RTF1,0.87586107,-0.2504237,0.986,0,1,4
HS_22.1|MAP3K12,0.4779253,-0.10565618,0.986,0,1,2
HS_263.1|TNK1,0.9980004216,-0.47972316,0.986,1,0,0
hsa-miR-30e-5p|SNRPD3,0.9247379,-0.28814524,0.986,0,1,0
hsa-miR-424|CAPN6,0.55318692,-0.12541395,0.986,0,1,1
hsa-miR-194|TRAF4,0.4982424,-0.110836335,0.986,0,1,0
hsa-miR-18a|ARF6,0.82918859,-0.22379972,0.986,0,1,0
hsa-miR-143|MEGF9,0.69391224,0.16818658,0.986,1,1,3
hsa-miR-222|TFRC,0.967541613,-0.34315866,0.986,1,0,2
hsa-miR-494|HNMT,0.1400553,0.0291977,0.986,1,3,1
hsa-miR-9*|LASS6,0.87987817,-0.25304404,0.986,0,4,9
hsa-miR-20b|RFC1,0.9945860216,-0.43695158,0.986,0,1,1
hsa-miR-194|TNFAIP1,0.83268408,-0.22559507,0.986,0,1,1
hsa-miR-29c|MKLN1,0.9989821301,-0.5058951,0.986,0,1,4
hsa-miR-20a|WDFY3,0.941665795,-0.30579355,0.986,0,1,4
hsa-miR-410|SPCS2,0.967234522,-0.3425902,0.986,0,2,7
hsa-miR-625|PFKFB3,0.84015946,-0.22952732,0.986,1,1,1
hsa-miR-30d|FRMD4A,0.99999996515961,-0.7516875,0.986,0,2,4
hsa-miR-192|SAR1A,0.98806492,-0.39869532,0.986,0,1,0
hsa-miR-324-3p|COL8A2,0.999987904259,-0.63874656,0.986,0,1,6
hsa-miR-224|HSPA14,0.3386857,-0.07241589,0.986,0,1,0
hsa-miR-486|DDX46,0.989380453,-0.4046248,0.986,0,1,3
hsa-miR-153|STARD13,0.0470642999999999,-0.009768468,0.986,0,1,5
hsa-miR-199b|GTF2F1,0.99913336406,-0.5118357,0.986,0,1,3
hsa-miR-22|ANAPC5,0.984611343,-0.3854237,0.986,0,3,2
hsa-miR-485-3p|FBLN1,0.87616616,-0.25062045,0.986,0,1,0
hsa-miR-125b|SUV39H1,0.9975091058,-0.47074437,0.986,1,0,2
hsa-miR-452*|ADAM17,0.94589798,-0.3108349,0.986,0,1,1
hsa-miR-125a|CDR2L,0.9975024557,-0.47063392,0.986,1,0,6
hsa-miR-93|CPOX,0.88880064,-0.25910887,0.986,0,3,0
HS_148|AMOTL2,0.9972523293,-0.4666559,0.986,0,2,1
hsa-miR-25|SLC24A1,0.96793646,-0.3438961,0.986,1,0,3
hsa-miR-30e-5p|BAALC,0.90597943,-0.2719121,0.986,0,2,3
hsa-miR-155|PDLIM5,0.49985474,-0.11125192,0.986,1,1,5
hsa-miR-129|ETV5,0.993043334,-0.42527702,0.986,0,2,4
hsa-miR-491|IL1R1,0.99056687,-0.41053614,0.986,1,2,4
hsa-miR-17-5p|TRAF3IP2,0.9992056651,-0.51500875,0.986,2,0,1
hsa-miR-484|RHOBTB2,0.53262842,-0.11985411,0.986,0,2,3
hsa-miR-491|DPT,0.9989774291,-0.5057233,0.986,1,0,1
hsa-miR-193a|ATXN2,0.9980881556,-0.48152757,0.986,0,1,1
hsa-miR-30d|TNS3,0.999999984190357,-0.7634782,0.986,0,1,5
hsa-miR-96|RHOQ,0.77134119,-0.19728285,0.986,0,2,1
hsa-miR-30e-3p|NOTCH2,0.99950579175,-0.5317717,0.986,0,2,5
hsa-miR-27a|RYBP,0.971164912,-0.35022357,0.986,1,1,5
hsa-miR-504|PPP1R1A,0.9956595027,-0.44691965,0.986,0,1,1
hsa-miR-130b|IQCK,0.992017662,-0.4186986,0.986,1,0,1
hsa-miR-15b|OTUB1,0.86042292,0.2409062,0.986,0,1,6
hsa-miR-181a|DCUN1D4,0.88678901,0.2577103,0.986,0,2,8
hsa-miR-141|KLK13,0.963569105,0.33612168,0.986,0,1,1
hsa-miR-199b|ZCCHC4,0.990609421,-0.41075972,0.986,0,1,0
HS_108.1|FARP1,0.63736022,0.14982149,0.986,0,1,0
hsa-miR-328|CSF1,0.9949953114,-0.44053093,0.986,0,1,4
hsa-miR-328|KPNA1,0.996033357,-0.45089963,0.986,0,1,0
hsa-mir-454-3p|UROD,0.9949881393,-0.44046605,0.986,0,1,1
hsa-miR-193a|MATR3,0.9962109425,-0.45290577,0.986,0,1,3
hsa-miR-22|GNAS,0.996813132,-0.46038082,0.986,1,0,1
hsa-miR-324-3p|THBS1,0.99998388284,-0.63171285,0.986,0,3,2
hsa-miR-491|DTX4,0.988578579,-0.40094098,0.986,1,0,7
hsa-miR-146b|USP3,0.988302303,-0.3997227,0.986,1,0,0
hsa-miR-484|SPTBN1,0.906165816,-0.27206048,0.986,0,1,3
hsa-miR-195|ARFGAP1,0.451998,-0.099187486,0.986,0,1,6
hsa-miR-320|FAM69A,0.73635584,-0.18343854,0.986,0,1,0
hsa-miR-30e-5p|ATG12,0.9999597851,-0.6080845,0.986,2,2,2
hsa-miR-27b|GLP1R,0.94940273,-0.31525442,0.986,0,2,3
hsa-miR-140|ATP6V0A2,0.91236036,-0.27712682,0.986,0,1,1
hsa-miR-141|NRCAM,0.08152664,0.016940223,0.986,1,0,3
hsa-miR-594|PBXIP1,0.999982687606,-0.62993234,0.986,0,1,1
hsa-mir-454-3p|WAC,0.99948339205,-0.530242,0.986,0,2,3
hsa-miR-22|PCNT,0.37887776,-0.081669755,0.986,1,11,17
hsa-miR-146b|BAI3,0.9977838383,-0.47555026,0.986,0,1,1
hsa-miR-200a|EPB41L3,0.25335956,0.053434525,0.986,0,2,2
HS_148|LPHN1,0.92334095,-0.2868339,0.986,1,1,3
hsa-miR-26b|MTUS1,0.977762507,-0.36523232,0.986,0,3,6
hsa-miR-452|SNX1,0.89363542,-0.26255032,0.986,0,1,5
hsa-miR-594|NUDT21,0.99999932170465,-0.7007725,0.986,0,1,3
hsa-miR-221|CXCL12,0.999979302313,-0.6254382,0.986,0,1,3
hsa-miR-326|AHI1,0.985653973,-0.38913926,0.986,0,2,3
hsa-miR-328|PCSK7,0.9971328364,-0.46486637,0.986,0,1,3
hsa-miR-625|LIN7C,0.99934984226,-0.52218944,0.986,0,1,2
hsa-miR-18a*|PLXNA1,0.59513438,-0.13721254,0.986,0,2,3
hsa-miR-22|DCX,0.33649784,0.071918614,0.986,0,2,5
hsa-miR-142-3p|RAB3A,0.971338686,-0.35058042,0.986,1,0,0
HS_243.1|SSBP2,0.982768545,-0.37934688,0.986,0,1,0
hsa-miR-132|LAPTM4B,0.96374933,-0.33642697,0.986,0,1,1
hsa-mir-454-3p|TGOLN2,0.92953867,-0.29280233,0.986,2,1,5
hsa-miR-135a|TFAP2A,0.999975564842,0.62119716,0.986,0,2,2
hsa-miR-425-5p|PTTG1IP,0.875704445,-0.25032282,0.986,0,1,1
hsa-miR-576|DPYSL3,0.8147549,-0.21665326,0.986,0,1,2
HS_96|CD200,0.31551975,-0.067181386,0.986,0,1,1
hsa-miR-30b|SUB1,0.71785292,-0.17660703,0.986,0,2,7
hsa-miR-424|NFATC3,0.53234842,0.1197793,0.986,0,1,0
hsa-miR-432|DISC1,0.20504904,0.04299485,0.986,0,1,5
hsa-miR-197|IFT57,0.9939873023,-0.4321161,0.986,0,1,1
hsa-miR-382|FOXN2,0.52627188,-0.11816163,0.986,2,0,4
hsa-miR-576|TULP4,0.989229308,-0.40391272,0.986,2,0,5
hsa-miR-425|GLT25D2,0.41687953,0.090651624,0.986,0,1,1
hsa-miR-134|MBNL2,0.5863068,0.13467446,0.986,0,1,1
hsa-miR-582|ABI2,0.990970787,-0.41269416,0.986,0,2,7
hsa-let-7i|NFATC2IP,0.99489167,-0.43960124,0.986,0,1,0
hsa-miR-193a|EIF4B,0.999980163326,-0.6265138,0.986,0,1,4
hsa-miR-181b|SLC35E3,0.65019572,-0.15382597,0.986,0,1,0
hsa-miR-25|PRKCA,0.49624103,-0.11032144,0.986,0,1,2
hsa-miR-224|GPR107,0.990871773,-0.41215762,0.986,1,2,6
hsa-miR-421|RRBP1,0.84783386,-0.23370554,0.986,0,1,0
hsa-miR-339|HIP1,0.970548175,0.34897122,0.986,0,1,7
hsa-miR-193a|FAT4,0.9965151981,-0.4565416,0.986,1,0,1
hsa-miR-30e-5p|RUNX1,0.83158807,-0.22502926,0.986,1,1,10
hsa-miR-20b|ICK,0.999994725308,-0.65814054,0.986,0,1,3
hsa-miR-18a|YTHDC1,0.952628326,-0.31954482,0.986,0,1,0
hsa-miR-22|IPO4,0.99990607396,-0.58433354,0.986,0,1,0
hsa-miR-148b|TTC33,0.79366311,0.20688778,0.986,0,1,3
hsa-miR-361|FAS,0.4653585,-0.10250189,0.986,1,0,3
hsa-miR-484|UBL3,0.9987914574,-0.49943307,0.986,0,2,0
hsa-miR-31|SCP2,0.94452511,0.30916607,0.986,0,2,2
hsa-miR-768-3p|DPP4,0.999959488778,-0.60788685,0.986,0,1,0
hsa-miR-195|ZNF292,0.96317959,0.33546603,0.986,0,1,0
hsa-miR-143|BRD2,0.9991744569,-0.5136089,0.986,1,1,0
hsa-miR-195|BTG2,0.970475433,0.34882495,0.986,1,1,3
hsa-miR-424|SLC38A1,0.9989216696,-0.50373757,0.986,1,1,4
hsa-miR-421|NUTF2,0.05275977,0.010952157,0.986,0,1,1
hsa-miR-27a|MB,0.80964324,0.21421745,0.986,0,1,0
hsa-miR-382|CYB5B,0.945969235,0.31092244,0.986,0,1,4
hsa-miR-374|RGS4,0.86232162,-0.24203323,0.986,1,2,8
hsa-miR-22|TH1L,0.990388727,-0.4096094,0.986,0,1,1
hsa-miR-92|KCTD12,0.9995021549,-0.5315192,0.986,0,1,2
hsa-let-7f|DCN,0.995415814,-0.44448295,0.986,0,1,0
hsa-miR-29b|KIAA0101,0.947864845,-0.31328586,0.986,0,1,1
hsa-miR-106b|BCAP29,0.3886218,0.08394974,0.986,0,1,2
hsa-miR-186|TPM1,0.997423212,-0.46933725,0.986,0,1,0
hsa-miR-296|LAPTM5,0.99999943415196,-0.70421785,0.986,0,1,0
hsa-miR-125b|BNIP3L,0.927352965,-0.29065213,0.986,0,1,0
hsa-miR-361|F13A1,0.990809475,-0.4118226,0.986,0,1,2
hsa-miR-221|SLC4A4,0.9997638195,-0.5562335,0.986,0,1,5
hsa-miR-130b|CDV3,0.965005253,-0.3385897,0.986,1,0,1
hsa-miR-424|TBC1D5,0.6338702,0.14874747,0.986,0,1,2
hsa-miR-30d|RGS5,0.99992825177,-0.5920799,0.986,0,3,3
HS_256|CES2,0.99992654585,-0.5914119,0.986,0,1,0
hsa-miR-15a|KIF3B,0.955632042,-0.32375735,0.986,0,2,4
hsa-miR-16|LRRFIP2,0.94411917,0.30867895,0.986,0,1,1
hsa-miR-129|MFAP4,0.9971701882,-0.46541864,0.986,1,0,1
HS_108.1|TRIM33,0.9912038455,-0.41397718,0.986,0,1,2
hsa-miR-146b|FAM98A,0.9941973407,-0.43376303,0.986,0,1,1
hsa-miR-193a|CLASP2,0.6559819,-0.15566035,0.986,0,1,4
hsa-miR-141|EPB41L3,0.723649,0.17871459,0.986,0,2,2
hsa-miR-132|TYR,0.1933489,0.040492516,0.986,0,1,0
hsa-miR-193b|SFRS3,0.83799192,-0.22837369,0.986,0,2,0
hsa-miR-106b|NAGK,0.65774179,-0.15622202,0.986,1,0,0
HS_166.1|SLITRK5,0.4311571,0.0940926,0.986,0,1,0
hsa-miR-17-3p|SAR1A,0.9991634709,-0.51312727,0.986,0,1,2
HS_214.1|LAMA2,0.995628936,-0.4466076,0.986,0,1,0
hsa-miR-34a|TGM2,0.960135475,-0.330528,0.986,0,1,3
hsa-miR-183|MICAL2,0.82044655,-0.21942219,0.986,0,1,1
hsa-miR-96|AKAP9,0.987025689,-0.39439225,0.986,1,1,1
hsa-miR-768-3p|RAP2A,0.997650986,-0.4731647,0.986,0,1,3
hsa-miR-655|OSTM1,0.84005271,-0.22947024,0.986,0,4,8
hsa-miR-324-3p|SIGLEC1,0.9983088588,-0.48641145,0.986,1,1,3
hsa-miR-143|PPP2R2A,0.9998052866,-0.5623306,0.986,1,0,1
hsa-miR-369-3p|TXNIP,0.984284272,-0.38430193,0.986,1,0,0
hsa-miR-328|MCAM,0.999973605309,-0.61920506,0.986,1,1,2
hsa-miR-30d|FKBP1A,0.61524823,-0.14311722,0.986,0,1,0
HS_176|ATXN7,0.981078027,-0.3742354,0.986,0,2,4
hsa-miR-654|LRP8,0.4784562,-0.105790235,0.986,1,0,1
hsa-miR-185|PCGF2,0.99995811571,-0.6069877,0.986,2,1,1
hsa-miR-221|CYP1B1,0.99961310753,-0.5400914,0.986,0,2,6
hsa-miR-150|KIF3C,0.982767504,-0.3793436,0.986,0,1,5
hsa-miR-377|HDAC6,0.49495304,-0.10999061,0.986,1,0,3
hsa-miR-594|NSUN3,0.7755218,-0.199031,0.986,0,1,0
hsa-let-7e|NUAK1,0.998307408,-0.48637757,0.986,0,1,2
hsa-miR-411|SDC2,0.9982217177,-0.4844196,0.986,0,1,0
hsa-miR-27b|MTMR8,0.958041042,-0.32730588,0.986,1,0,1
hsa-miR-485-3p|RASL12,0.5913887,-0.13613178,0.986,0,1,0
hsa-miR-181c|ZNF207,0.966086544,-0.3405032,0.986,2,4,19
hsa-miR-15a|CYP2D6,0.9963420583,-0.4544402,0.986,0,1,3
hsa-miR-425-5p|VPS13D,0.9994800146,-0.53001654,0.986,0,1,1
hsa-miR-212|OSBPL11,0.920686185,-0.28439248,0.986,0,2,3
hsa-miR-569|PURA,0.953375366,-0.3205719,0.986,0,2,3
hsa-miR-768-3p|PDGFRA,0.94902941,-0.3147722,0.986,0,1,2
hsa-miR-324-3p|ELMO1,0.9988700832,-0.5019799,0.986,1,0,1
hsa-miR-154|ABI1,0.6499778,0.15375724,0.986,0,1,1
hsa-miR-142-3p|BMPR2,0.9993719888,-0.52341604,0.986,0,1,8
hsa-miR-125b|CNNM4,0.8533513,-0.23680541,0.986,0,3,3
HS_97|PPA1,0.97605614,-0.36102867,0.986,0,1,1
hsa-miR-126*|CRISP1,0.5530869,0.12538657,0.986,1,0,0
HS_100|PDCD1,0.924537,-0.2879555,0.986,0,1,2
hsa-miR-342|THUMPD1,0.78128423,-0.20147756,0.986,0,1,3
hsa-miR-18a|DIP2C,0.990123726,-0.4082576,0.986,0,1,1
hsa-miR-132|MPP5,0.931352355,0.29462674,0.986,0,1,4
hsa-miR-199a*|UBE2D1,0.26701015,-0.056420006,0.986,0,4,2
hsa-miR-19b|OMD,0.7646466,-0.19452833,0.986,0,1,1
hsa-miR-96|ACVRL1,0.84187314,-0.23044746,0.986,1,0,1
hsa-miR-106b|CX3CL1,0.9938513953,-0.4310767,0.986,0,1,0
hsa-miR-19b|ETV5,0.998244322,-0.4849279,0.986,2,0,0
HS_22.1|SLC43A1,0.187125,0.03916506,0.986,0,1,0
hsa-miR-9|PHACTR2,0.987832883,-0.39770773,0.986,1,0,9
hsa-miR-142-5p|CTDSPL,0.9999946426774,-0.6577896,0.986,0,1,2
hsa-miR-136|EIF4G1,0.9992591474,-0.5175257,0.986,0,1,3
hsa-miR-135a|RAB31,0.11912197,0.024799403,0.986,0,1,4
hsa-miR-139|TRIM9,0.948719017,-0.3143734,0.986,0,1,4
hsa-miR-222|GRM2,0.91791703,-0.2819128,0.986,0,1,0
HS_263.1|ZNF638,0.994250915,-0.43419135,0.986,1,0,0
hsa-miR-491|CTSK,0.983254597,-0.38089442,0.986,0,2,0
hsa-miR-143|PRPF4B,0.94318858,-0.3075728,0.986,0,2,3
hsa-miR-551a|F11R,0.99928090494,-0.5185961,0.986,0,1,0
hsa-miR-494|TJP1,0.99988245275,-0.5777282,0.986,0,2,5
hsa-miR-200b|CCNE2,0.13051,0.027189855,0.986,0,2,1
hsa-miR-493-5p|RAB27A,0.54647467,-0.12358379,0.986,0,1,2
hsa-miR-576|MAP3K5,0.9996375394,-0.5422723,0.986,0,1,0
hsa-miR-768-3p|KIF14,0.990777938,-0.41165373,0.986,0,1,0
hsa-miR-150|CYLD,0.65598127,0.15566015,0.986,0,3,9
hsa-miR-146a|ITM2A,0.9972139408,-0.4660737,0.986,0,1,1
hsa-miR-30b|PMM2,0.9988603692,-0.5016569,0.986,0,1,0
hsa-miR-497|DGCR8,0.976604024,-0.36235043,0.986,0,1,3
hsa-miR-409-3p|FAT4,0.32541883,-0.06940994,0.986,0,1,1
hsa-miR-15b|SP110,0.9983681946,-0.48782018,0.986,0,1,3
hsa-miR-199b|SPG7,0.493085,-0.10951157,0.986,0,1,1
hsa-miR-26a|TOMM20,0.23101217,-0.04858237,0.986,0,1,7
hsa-miR-505|IGF2R,0.959843166,-0.33007017,0.986,1,0,1
HS_256|CUL3,0.954795104,-0.322561,0.986,0,1,2
hsa-miR-425-5p|TIA1,0.9914000295,-0.41507998,0.986,0,1,2
hsa-miR-199a|CXCL14,0.5863023,0.13467318,0.986,0,1,1
hsa-miR-146b|ZNF654,0.99940411496,0.52526575,0.986,0,1,1
hsa-miR-410|RNF128,0.9986643443,-0.4956103,0.986,0,1,1
hsa-miR-592|ZNF292,0.56045347,-0.12741223,0.986,0,1,2
hsa-miR-484|SREBF2,0.990752433,0.41151753,0.986,1,0,2
hsa-miR-569|CLK1,0.9991958786,-0.5145646,0.986,0,1,0
hsa-miR-145|ZCCHC4,0.9999988472132,-0.69040805,0.986,0,1,1
hsa-miR-582|ZNF281,0.999984871842,-0.63327974,0.986,0,1,0
hsa-mir-454-3p|RRAGD,0.950056322,-0.31610563,0.986,1,1,1
hsa-miR-30d|PALLD,0.999999081289,-0.69489616,0.986,0,2,3
hsa-miR-30d|EMP1,0.9999987656735,-0.68904084,0.986,0,2,1
hsa-miR-328|PLXNA1,0.9993711418,-0.5233684,0.986,0,4,7
hsa-miR-126*|MAPT,0.92949478,-0.29275864,0.986,0,2,1
hsa-miR-20a|MORF4L1,0.90211303,-0.26888353,0.986,0,1,0
hsa-miR-194|CTNND1,0.979482234,-0.36975032,0.986,0,1,3
hsa-miR-101|SKAP2,0.900352515,-0.26753482,0.986,0,1,1
hsa-miR-186|RAB21,0.7740757,0.1984238,0.986,0,1,1
hsa-miR-487a|CCPG1,0.892850645,0.26198375,0.986,0,1,4
HS_214.1|TBC1D12,0.5962217,0.13752735,0.986,0,1,2
hsa-miR-143|TRIM23,0.980545845,-0.3727056,0.986,0,1,1
hsa-miR-539|ARHGAP24,0.81414871,0.21636193,0.986,0,1,4
hsa-miR-17-5p|KCTD20,0.2515372,-0.05303725,0.986,2,2,4
hsa-miR-422b|RERE,0.69127956,-0.16728668,0.986,0,1,0
hsa-miR-146b|NFIB,0.999965030016,-0.6118221,0.986,0,2,3
hsa-miR-339|YME1L1,0.995436624,-0.4446866,0.986,0,1,2
hsa-miR-329|CLCC1,0.4553587,-0.10001751,0.986,1,1,0
hsa-miR-569|CDH1,0.999960848258,-0.60880476,0.986,0,1,1
hsa-miR-222|DFFA,0.9964586075,0.45584494,0.986,0,1,0
hsa-miR-140|SLC11A2,0.942166273,-0.3063742,0.986,0,1,1
hsa-miR-655|SMAD7,0.1753115,0.036651988,0.986,0,2,1
hsa-miR-296|ASAH1,0.974939113,-0.35840994,0.986,0,1,0
hsa-miR-222|CTSE,0.95998735,-0.33029565,0.986,1,0,0
hsa-miR-7|SGCB,0.932821795,-0.29613292,0.986,0,1,3
hsa-miR-324-3p|HLA-DOA,0.9249103,-0.28830838,0.986,0,1,3
hsa-miR-199a*|USP24,0.177599,-0.03713796,0.986,0,1,4
hsa-miR-19b|TRIM44,0.4314187,0.09415601,0.986,0,1,0
hsa-miR-185|WDR19,0.99909202306,-0.51012564,0.986,0,1,1
hsa-miR-329|DKK3,0.976617396,-0.362383,0.986,1,0,3
hsa-miR-431|PGK1,0.77584016,0.19916503,0.986,0,1,0
hsa-miR-21|HNMT,0.989841983,-0.40685394,0.986,1,0,2
hsa-let-7a|VPS37C,0.92703965,-0.29034808,0.986,0,1,0
hsa-miR-130b|KIAA1199,0.6745647,-0.16168323,0.986,0,1,2
hsa-miR-324-3p|AKT3,0.999976272495,-0.62195253,0.986,2,0,0
hsa-miR-148a|PGRMC1,0.99986704494,-0.5740403,0.986,0,1,1
hsa-miR-326|MAP3K2,0.62869194,-0.14716513,0.986,0,1,1
hsa-miR-193a|ZMYM1,0.0445392,-0.009243833,0.986,0,1,0
hsa-miR-132|SNN,0.997646884,-0.47309294,0.986,0,1,4
hsa-miR-194|PRR7,0.43246144,-0.09440889,0.986,0,1,0
hsa-miR-10b|MPZL1,0.9978114616,0.476062,0.986,0,1,2
HS_263.1|MPP5,0.64186987,-0.15121853,0.986,0,1,1
hsa-miR-768-3p|CEACAM1,0.76314689,-0.19391859,0.986,0,1,0
hsa-miR-92b|MARK3,0.950020485,-0.31605873,0.986,0,1,2
hsa-miR-197|CORO1C,0.78019114,-0.2010101,0.986,1,1,1
hsa-miR-92|CCDC28A,0.79283158,-0.20651741,0.986,0,1,0
hsa-miR-324-3p|IGF2,0.999951192774,-0.6028261,0.986,2,0,4
hsa-miR-143|SEL1L,0.963666048,-0.33628574,0.986,1,0,6
hsa-miR-9*|CYP1B1,0.59707633,-0.13777512,0.986,0,1,4
hsa-miR-143|CPSF6,0.9986868445,-0.49626282,0.986,0,1,0
hsa-miR-186|LIMS1,0.87057123,-0.24706817,0.986,1,1,10
hsa-miR-768-5p|CXXC1,0.92569411,-0.28905386,0.986,0,1,0
hsa-miR-181a|MED9,0.90350534,-0.26996338,0.986,0,1,1
HS_301|SNN,0.93318379,0.29650795,0.986,0,1,2
hsa-miR-455|RPS6KB1,0.970120663,-0.34811574,0.986,1,0,1
hsa-miR-30c|CORO1C,0.9985336607,-0.4920019,0.986,0,1,4
hsa-miR-223|NTRK3,0.96639266,-0.34105396,0.986,0,3,18
hsa-miR-495|CD47,0.977620829,0.36487326,0.986,0,6,5
hsa-miR-126*|ATN1,0.98215394,-0.37744173,0.986,0,1,0
hsa-mir-454-3p|ZKSCAN1,0.7344293,-0.18271282,0.986,0,1,4
hsa-miR-19a|GNAI3,0.7390393,-0.18445526,0.986,0,1,3
hsa-miR-342|EVI5,0.9964995855,-0.45634842,0.986,0,1,3
hsa-miR-19a|MPHOSPH9,0.61502165,-0.14304972,0.986,0,1,1
hsa-miR-20b|MAPK14,0.4035802,0.08748018,0.986,0,1,0
hsa-miR-768-3p|WDHD1,0.5883615,0.13526244,0.986,1,0,0
hsa-miR-146b|SLC7A6,0.9997582303,-0.5554868,0.985,0,1,3
hsa-miR-654|CSK,0.704233,-0.17176273,0.985,0,2,2
hsa-miR-135a|OAZ1,0.9993196812,-0.5205775,0.985,0,1,0
hsa-let-7a|MIA3,0.82734028,-0.22286104,0.985,1,0,1
hsa-miR-29a|SNX1,0.991395505,-0.41505432,0.985,0,1,6
hsa-miR-663|KIRREL,0.62718505,-0.14670713,0.985,0,1,1
hsa-miR-544|GNPAT,0.0459252,-0.009531783,0.985,0,1,2
hsa-miR-130b|ACOX1,0.948257755,-0.31378433,0.985,0,1,4
hsa-miR-30e-3p|EPHB2,0.78044634,-0.20111908,0.985,0,1,3
hsa-miR-23a|CAPZA2,0.4871708,-0.10800073,0.985,1,0,0
hsa-miR-139|RNF11,0.989083445,-0.40323356,0.985,0,2,0
hsa-miR-28|CTSH,0.78134033,0.2015016,0.985,0,1,1
hsa-miR-20a|PROSC,0.92782454,-0.2911117,0.985,1,0,2
hsa-miR-130a|ADD3,0.97164242,-0.35120848,0.985,0,2,0
hsa-miR-146b|MTCH2,0.9976539079,-0.47321588,0.985,0,1,1
hsa-miR-27b|ALDH3A2,0.9930992727,0.42565927,0.985,0,1,5
hsa-mir-454-3p|CBFB,0.901187316,-0.26817206,0.985,1,0,5
hsa-miR-92|HEXIM1,0.92161797,0.28524202,0.985,0,1,0
hsa-miR-130b|IL8,0.97756328,-0.36472794,0.985,0,1,0
hsa-miR-185|FGFR1,0.9938314734,-0.43092602,0.985,0,3,3
hsa-miR-296|ZFP36L2,0.9997095633,-0.5495697,0.985,0,2,1
hsa-miR-93|PEX19,0.978691146,-0.36763424,0.985,0,1,5
hsa-mir-454-3p|RUNX3,0.984759081,-0.385937,0.985,1,0,3
hsa-miR-329|IGF2R,0.11497414,-0.023929982,0.985,0,1,8
hsa-miR-103|FZD3,0.4389616,-0.09599019,0.985,0,1,0
hsa-miR-148b|RHOQ,0.992856582,-0.42401972,0.985,0,1,1
hsa-miR-301|PTGER3,0.982281083,-0.37783128,0.985,2,1,1
hsa-miR-30d|PLXNA1,0.99997597193,-0.62162924,0.985,1,0,3
hsa-miR-143|PAICS,0.86951466,-0.24641025,0.985,0,2,3
hsa-miR-149|CNNM2,0.7524692,-0.189651,0.985,0,1,4
hsa-miR-532|CERK,0.54439744,-0.1230204,0.985,0,1,0
hsa-miR-30d|MAFG,0.99930399895,-0.51976436,0.985,1,1,3
hsa-miR-30e-3p|TCF4,0.9936558474,-0.42961547,0.985,0,1,0
hsa-miR-324-5p|SYNJ2,0.9989345879,-0.5041894,0.985,0,1,3
hsa-miR-22|ROCK2,0.20607173,0.04321401,0.985,0,1,4
hsa-miR-768-3p|DPYSL2,0.32382065,0.069049336,0.985,0,2,1
hsa-miR-212|DPYSL3,0.914497286,-0.27893874,0.985,1,0,3
hsa-miR-222|MYO10,0.1847658,-0.03866252,0.985,0,1,0
hsa-miR-15b|DST,0.992291849,-0.42038256,0.985,0,2,7
hsa-miR-22|ZNF710,0.91503858,-0.27940327,0.985,0,1,0
hsa-miR-339|MACF1,0.972787097,-0.3536265,0.985,1,1,15
hsa-miR-30e-3p|CYFIP2,0.99936952844,-0.5232779,0.985,0,2,4
hsa-miR-654|VPS24,0.97305487,0.35420424,0.985,0,1,1
hsa-miR-591|ASF1B,0.4405012,0.096365966,0.985,0,1,1
hsa-miR-20a|KIAA0776,0.942326806,-0.3065613,0.985,0,1,2
hsa-miR-193a|BCCIP,0.912857525,-0.2775453,0.985,0,1,1
hsa-miR-15b|CCND2,0.999967769847,-0.6139825,0.985,1,2,4
hsa-miR-193a|ASXL1,0.99985624109,-0.57167804,0.985,0,2,2
hsa-miR-92|ATXN1,0.9978864447,-0.47748026,0.985,1,2,7
hsa-miR-324-3p|SRPX2,0.948935047,-0.31465074,0.985,1,0,0
hsa-miR-15a|CALU,0.91129436,0.2762357,0.985,0,1,1
hsa-miR-92b|APOL1,0.56950894,-0.1299281,0.985,1,1,1
hsa-miR-15b|ABCD4,0.9988711916,-0.5020169,0.985,0,1,3
hsa-miR-130a|HPRT1,0.9962362454,-0.45319825,0.985,0,1,0
hsa-miR-323|SLC6A15,0.971984025,-0.3519215,0.985,0,1,2
hsa-miR-106a|PDE4DIP,0.71660802,0.17615804,0.985,0,1,4
hsa-miR-154*|SCD,0.928591974,-0.29186466,0.985,0,1,2
hsa-miR-497|IFRD1,0.83803548,0.22839676,0.985,0,1,1
hsa-let-7f|PBX3,0.9973035497,-0.4674439,0.985,1,1,3
hsa-miR-598|DOK4,0.991499847,0.41564938,0.985,0,1,1
hsa-miR-495|IFIT5,0.913548835,0.27813026,0.985,1,3,5
hsa-miR-484|MN1,0.999995469917,-0.6615525,0.985,0,1,5
hsa-miR-130a|CDH11,0.68398118,-0.1648171,0.985,1,0,5
hsa-miR-128b|ATP6V1H,0.9991634599,-0.5131268,0.985,0,1,1
hsa-miR-140|DPY19L1,0.67733526,-0.16259934,0.985,1,1,1
hsa-miR-342|MLC1,0.9989161832,-0.50354713,0.985,2,0,2
hsa-miR-768-3p|SF3A1,0.9924779185,0.4215549,0.985,0,1,2
hsa-miR-99a|NUP188,0.879961856,-0.25309932,0.985,0,1,0
hsa-miR-487a|KLF9,0.8451511,-0.23222786,0.985,0,1,3
hsa-miR-15a|SLC2A4,0.73256707,0.18201461,0.985,0,2,1
hsa-miR-365|EIF4B,0.968837598,0.34560743,0.985,0,1,1
hsa-miR-339|YIPF2,0.988569282,0.4008996,0.985,1,0,3
hsa-miR-320|OGFOD2,0.577426,0.1321519,0.985,0,1,1
hsa-miR-126*|FRZB,0.24043715,-0.050623644,0.985,0,1,0
hsa-miR-27b|EXOSC2,0.972758321,-0.35356468,0.985,0,1,4
hsa-miR-125a|COL1A1,0.992073646,-0.41903836,0.985,0,1,1
hsa-miR-539|TRIM2,0.9948253897,-0.4390152,0.985,1,5,5
hsa-miR-222|CLEC1A,0.977911146,-0.36561108,0.985,0,1,0
hsa-miR-320|BGN,0.76984598,-0.19666292,0.985,0,1,2
hsa-miR-594|RMND5A,0.9990177881,-0.5072214,0.985,0,1,1
hsa-miR-144|CTSS,0.20484656,0.042951465,0.985,0,1,3
hsa-miR-107|MYO5C,0.9979810934,-0.479335,0.985,1,0,0
hsa-let-7f|RNF7,0.22979337,-0.04831893,0.985,0,1,3
hsa-miR-30e-3p|FBXO11,0.9956211112,-0.44652802,0.985,0,1,3
hsa-miR-15a|MGAT5,0.942589395,-0.30686823,0.985,0,1,0
hsa-miR-323|CALCRL,0.97340235,-0.3549611,0.985,0,1,3
hsa-miR-519b|MAPRE3,0.25474846,-0.05373751,0.985,1,0,1
hsa-miR-374|CTSK,0.84679124,-0.23312902,0.985,0,1,0
hsa-miR-141|MET,0.634259,-0.14886682,0.985,0,1,1
hsa-miR-296|RABL4,0.6419372,0.15123947,0.985,0,3,11
hsa-miR-200c|EPS8L2,0.6625839,0.15777658,0.985,0,1,0
hsa-miR-130b|SLC5A7,0.88862022,-0.25898266,0.985,0,2,3
hsa-let-7e|COL14A1,0.983733688,-0.38245726,0.985,0,1,0
hsa-miR-196a|CALCRL,0.56803867,-0.12951763,0.985,0,1,1
hsa-miR-425-5p|ALDH4A1,0.98169206,-0.37604594,0.985,1,0,0
hsa-miR-181c|ATP1B2,0.35567755,-0.07629989,0.985,0,2,3
hsa-miR-148a|LRP4,0.94998248,0.316009,0.985,0,1,3
hsa-miR-410|AKAP7,0.999899708324,-0.5824174,0.985,0,1,3
hsa-miR-151|MCF2L,0.966837686,-0.34186208,0.985,0,1,1
hsa-miR-30e-3p|ETV1,0.9977654119,-0.475212,0.985,0,1,6
hsa-miR-22|SELPLG,0.972181614,-0.3523372,0.985,1,0,0
hsa-miR-342|VPS13D,0.884447366,-0.25610575,0.985,0,1,7
hsa-miR-320|TMEM9B,0.990310215,-0.40920562,0.985,0,1,2
hsa-miR-106b|GOSR1,0.23736805,-0.049958136,0.985,1,3,0
hsa-miR-106b|BTG1,0.937559735,-0.3011736,0.985,0,2,0
hsa-miR-374|KAL1,0.9983246942,-0.4867831,0.985,1,4,10
hsa-miR-16|PTPRM,0.70670575,-0.17263138,0.985,0,1,0
hsa-miR-655|GPC1,0.96595159,-0.34026167,0.985,0,1,0
hsa-miR-768-3p|ADAM19,0.99984470388,-0.5693261,0.985,0,1,3
hsa-miR-320|CNOT4,0.998575124,-0.4931149,0.985,0,1,3
hsa-miR-181a|GOT1,0.927482255,-0.2907779,0.985,0,1,0
hsa-miR-582|CDC2L6,0.90913762,-0.27445778,0.985,1,0,11
hsa-miR-194|PPP1R3C,0.981777856,-0.37630296,0.985,0,1,1
hsa-miR-222|RGS5,0.999882942655,-0.5778525,0.985,0,2,2
hsa-miR-582|BRPF1,0.987214288,-0.3951509,0.985,0,1,2
hsa-miR-576|SAR1B,0.42404413,-0.092373505,0.985,0,1,1
hsa-miR-95|EN1,0.82892548,0.22366565,0.985,0,1,0
HS_97|BMP1,0.78140758,-0.20153041,0.985,0,1,6
hsa-miR-199b|CBFA2T2,0.9999047391,-0.5839222,0.985,1,1,4
hsa-let-7f|AFF2,0.4795361,0.10606316,0.985,0,2,5
hsa-miR-7|IQGAP1,0.9953010636,-0.44337428,0.985,0,2,1
hsa-miR-582|MASP1,0.77354918,-0.19820338,0.985,1,0,1
hsa-miR-133b|SP3,0.980631588,-0.3729497,0.985,0,1,0
hsa-miR-768-5p|TOMM40,0.99984406648,-0.5692008,0.985,1,0,2
hsa-miR-154*|SLC9A8,0.84284227,0.23097102,0.985,0,1,2
hsa-miR-512-3p|PSD3,0.96782866,-0.34369403,0.985,0,3,9
HS_243.1|TMCO1,0.99996685126,0.6132402,0.985,0,1,1
hsa-miR-363*|TFAP2B,0.63836047,-0.15013045,0.985,0,1,4
hsa-miR-30e-5p|SUB1,0.991764008,-0.41718438,0.985,0,2,7
hsa-miR-132|BMX,0.4056177,-0.08796402,0.985,0,1,2
hsa-miR-186|DUSP6,0.96827076,-0.3445263,0.985,0,2,5
hsa-miR-33b|HAPLN1,0.46693224,-0.10289492,0.985,0,1,0
hsa-miR-485-3p|TAX1BP1,0.0226508399999999,0.004699304,0.985,0,1,1
hsa-miR-146b|ENPP4,0.9998282922,-0.5662385,0.985,0,2,0
HS_166.1|GOLGA5,0.966407746,-0.34108123,0.985,1,0,0
hsa-miR-296|PLEKHJ1,0.69712454,-0.16929129,0.985,0,2,3
hsa-miR-145|ADNP,0.9992434799,-0.51677203,0.985,0,2,2
hsa-miR-129|ZNF395,0.9989625989,-0.50518596,0.985,0,1,5
hsa-miR-18a|TSPYL1,0.9949610177,-0.44022146,0.985,0,1,2
hsa-miR-98|EIF2S2,0.99973634136,0.55270433,0.985,1,0,0
hsa-miR-106b|LYPLA1,0.97113114,0.35015443,0.985,0,1,0
hsa-miR-143|GSR,0.82218018,-0.220278,0.985,0,1,2
hsa-miR-222|PRR13,0.46341693,-0.10201779,0.985,0,1,0
hsa-miR-18a|USP6,0.45406324,-0.09969728,0.985,0,2,4
hsa-miR-143|KLHL22,0.70686585,0.17268778,0.985,0,1,0
hsa-miR-25|ANKRD46,0.988049693,-0.39863002,0.985,0,1,1
hsa-miR-139|CACYBP,0.9873795565,-0.39582354,0.985,0,2,1
hsa-miR-26a|MXI1,0.981112372,-0.37433535,0.985,1,0,3
HS_22.1|ACTR3B,0.91465537,-0.27907416,0.985,1,0,0
hsa-miR-452*|IMPAD1,0.40185744,-0.08707164,0.985,0,1,2
hsa-miR-22|GEMIN4,0.999885968755,-0.57863075,0.985,0,1,1
hsa-miR-432|DERL1,0.6091418,0.14130604,0.985,0,1,0
hsa-miR-10b|DERL1,0.9951822124,-0.44225046,0.985,0,1,1
hsa-miR-107|SLC4A4,0.9912014855,-0.41396406,0.985,0,1,1
hsa-miR-369-3p|DAB2,0.999983641083,-0.6313432,0.985,0,1,2
hsa-miR-106b|EIF4B,0.73732284,-0.18380412,0.985,0,1,0
hsa-miR-452*|MTF1,0.9975852126,-0.47202718,0.985,1,0,4
hsa-miR-484|SPTLC2,0.74670044,-0.1873967,0.985,1,2,13
hsa-miR-15b|SPSB3,0.99927669164,-0.5183866,0.985,0,1,1
hsa-miR-30e-3p|PDIA3,0.9995643325,-0.5360832,0.985,0,1,2
hsa-miR-214|ZNF589,0.996071321,-0.45132184,0.985,0,1,2
hsa-miR-505|SH3BP4,0.79614396,0.20799899,0.985,0,1,3
hsa-miR-24|ZNF337,0.94329432,-0.30769777,0.985,0,1,1
hsa-miR-20b|DIAPH2,0.972032133,-0.3520225,0.985,0,2,5
hsa-miR-20b|NUP62,0.79379283,-0.20694566,0.985,1,0,2
hsa-miR-192|ZC3HAV1,0.989032658,-0.4029989,0.985,2,1,1
hsa-miR-185|DDX18,0.88938879,-0.2595214,0.985,1,0,1
hsa-miR-484|USP24,0.9993127613,-0.52021664,0.985,0,2,1
hsa-miR-296|EMP1,0.9993471162,-0.522041,0.985,0,1,2
hsa-miR-93|CYLD,0.9998455839,-0.56949985,0.985,0,1,3
hsa-miR-505|PTRF,0.9976292902,-0.47278643,0.985,0,1,0
hsa-miR-191|PDLIM5,0.995592575,-0.44623882,0.985,0,1,1
hsa-miR-421|ARL4C,0.72883233,0.18062396,0.985,0,1,6
hsa-miR-199a|EIF2C1,0.996808743,-0.46032202,0.985,0,1,6
hsa-miR-92b|ITGA6,0.93977779,-0.3036382,0.985,1,0,1
hsa-miR-146a|RAP2B,0.9995592509,0.53568906,0.985,0,2,4
hsa-miR-93|MTAP,0.81345288,-0.21602835,0.985,1,1,0
hsa-let-7f|PTPRB,0.85494126,-0.23771454,0.985,0,1,3
hsa-miR-146b|ARHGEF10,0.995255786,-0.44294327,0.985,0,1,3
hsa-miR-195|EIF2S2,0.983606819,-0.38203967,0.985,0,1,2
hsa-miR-185|GABBR1,0.97795858,-0.3657324,0.985,0,1,8
hsa-miR-26a|RNF170,0.99954476842,-0.53458756,0.985,0,1,1
hsa-miR-139|SENP6,0.9979444325,-0.4786077,0.985,0,1,1
hsa-miR-145|DZIP3,0.93890562,-0.3026606,0.985,0,1,1
hsa-miR-125a|WWTR1,0.9923872957,-0.42098084,0.985,0,1,0
hsa-miR-30b|PDGFRB,0.993604737,-0.42923996,0.985,0,1,0
hsa-miR-30c|SMAD1,0.59566957,0.13736743,0.985,0,2,4
hsa-miR-20b|ASF1A,0.998992389,-0.5062724,0.985,0,2,1
hsa-miR-107|PHACTR2,0.999976101688,-0.62176836,0.985,0,1,3
hsa-miR-483|RB1CC1,0.75226822,-0.18957187,0.985,1,0,1
hsa-miR-92|MAP2K4,0.99991507087,-0.58725256,0.985,2,0,0
HS_22.1|ENTPD3,0.990989254,0.41279477,0.985,0,1,2
hsa-miR-149|CYFIP2,0.9992296902,0.51612014,0.985,0,1,3
hsa-miR-23b|ESM1,0.9659243,0.3402129,0.985,1,0,3
hsa-miR-594|PEX3,0.944053136,-0.30859998,0.985,0,1,2
hsa-miR-106a|CDH11,0.989602484,-0.40568665,0.985,0,1,4
hsa-miR-30c|CLTC,0.992301046,-0.42043993,0.985,0,1,7
hsa-miR-627|RTF1,0.982662702,-0.37901476,0.985,0,2,1
hsa-miR-218|GOSR2,0.81323454,-0.21592386,0.985,0,1,1
hsa-miR-18a*|RNF4,0.2015703,0.04224988,0.985,1,1,3
hsa-miR-142-5p|PPIG,0.6844047,0.16495942,0.985,0,1,1
hsa-miR-20b|PSD,0.982015857,-0.3770213,0.985,0,1,0
hsa-miR-30d|RAI14,0.999911058745,-0.5859179,0.985,1,0,6
hsa-miR-22|CAMK2B,0.6090527,0.14127973,0.985,1,0,5
hsa-miR-148a|TMEM47,0.60347566,0.13964012,0.985,0,1,2
HS_100|MTMR1,0.9946840755,-0.43778718,0.985,0,1,0
hsa-miR-324-3p|RPS6KA2,0.9998688155,-0.5744438,0.985,0,2,5
hsa-miR-26a|CYCS,0.96258767,-0.33448043,0.985,0,3,9
hsa-miR-328|CALU,0.98523875,-0.38763306,0.985,1,0,2
hsa-miR-323|HEMK1,0.959526926,0.3295779,0.985,0,2,3
HS_145.1|CEACAM21,0.11486524,0.023907159,0.985,0,1,0
hsa-miR-17-3p|DNAJC15,0.9956022818,-0.446337,0.985,0,2,1
hsa-miR-484|ZMAT4,0.78088282,-0.2013057,0.985,0,1,3
hsa-miR-425-5p|CUL4B,0.963082734,0.33530387,0.985,0,3,2
hsa-miR-582|KPNB1,0.9989735914,-0.5055836,0.985,0,1,1
hsa-miR-519b|ATG12,0.975825612,-0.36048004,0.985,1,1,2
hsa-miR-29c|UMPS,0.99960354058,-0.5392709,0.985,1,0,0
hsa-miR-15a|RAB8B,0.148379,-0.030951943,0.985,0,2,1
hsa-miR-151|OLFML1,0.9985704784,-0.49298877,0.985,0,1,0
hsa-miR-539|PHF3,0.98645954,0.39216974,0.985,1,1,1
hsa-miR-370|EML1,0.948489364,-0.31407958,0.985,0,1,0
hsa-miR-26a|COPS6,0.93719985,-0.3007803,0.985,1,0,0
hsa-miR-185|COL14A1,0.994400417,0.4354051,0.985,0,1,1
HS_263.1|AP1G1,0.995815343,-0.44854102,0.985,1,2,3
hsa-miR-200a|RARB,0.70063487,-0.17050706,0.985,1,0,1
hsa-let-7d|LIMK2,0.99982408267,-0.56548953,0.985,0,1,1
hsa-miR-22|MVD,0.93096763,-0.2942366,0.985,1,0,2
hsa-miR-328|BRPF1,0.9315666,-0.29484475,0.985,0,3,1
hsa-miR-582|CAND1,0.9947569985,-0.43841732,0.985,1,0,5
hsa-miR-138|TNNI1,0.0785899,-0.016328076,0.985,0,3,8
hsa-let-7e|CPE,0.79023533,-0.20536762,0.985,0,1,0
hsa-miR-96|PLEKHG3,0.97738553,-0.3642811,0.985,0,1,3
hsa-miR-660|TACC1,0.99959586246,-0.53862506,0.985,0,1,2
hsa-miR-10a|CDH1,0.02703303,0.005608773,0.985,0,1,1
hsa-miR-491|LAMP1,0.6202815,-0.14462282,0.985,0,2,1
HS_100|ULK2,0.99984993486,-0.5703722,0.985,0,1,1
hsa-miR-663|ECH1,0.9965760058,-0.45730126,0.985,0,1,0
hsa-miR-148a|SOX11,0.9992168085,-0.51552045,0.985,0,1,2
hsa-miR-182|CDC42EP1,0.68334478,-0.16460347,0.985,0,1,0
hsa-miR-503|TBC1D8,0.95852137,-0.3280331,0.985,0,1,0
hsa-miR-183|SPTBN1,0.897402845,-0.26531538,0.985,0,3,3
hsa-miR-15b|WDR6,0.966486543,-0.34122372,0.985,0,1,1
hsa-miR-421|MEF2A,0.61673576,-0.14356098,0.985,1,1,2
hsa-miR-29c|DBF4,0.988193619,-0.39925015,0.985,0,1,1
hsa-let-7f|ATP2B4,0.71898198,0.17701535,0.985,0,2,1
hsa-miR-503|FGFR1,0.9907561205,-0.4115372,0.985,1,1,7
hsa-miR-210|HIF3A,0.993769564,0.43046042,0.985,1,0,1
hsa-miR-7|TRIM23,0.981107233,-0.3743204,0.985,1,0,0
hsa-miR-183|AKAP13,0.942492116,-0.30675438,0.985,0,1,3
hsa-miR-26a|EPS15,0.994890751,-0.43959305,0.985,1,2,2
hsa-miR-363|SOX4,0.971400822,-0.35070845,0.985,1,1,0
hsa-miR-370|NFATC1,0.75562598,0.19089954,0.985,0,1,3
hsa-miR-320|CPD,0.947588332,-0.31293687,0.985,1,3,5
hsa-miR-107|THBS1,0.99986649987,-0.57391703,0.985,0,1,3
hsa-miR-107|TAX1BP3,0.975060558,-0.3586899,0.985,0,3,0
hsa-miR-512-3p|FMO1,0.20290214,-0.042534992,0.985,1,0,1
HS_22.1|METTL3,0.91555109,-0.2798452,0.985,0,1,0
hsa-miR-18a|WDTC1,0.95890201,-0.32861423,0.985,1,1,0
hsa-miR-195|STRN3,0.54120937,0.12215841,0.985,0,1,0
hsa-miR-660|LRP8,0.23538107,-0.04952769,0.985,0,1,3
hsa-miR-194|AMMECR1,0.0461784,0.0095843915,0.985,0,1,1
hsa-miR-17-5p|IMPAD1,0.6252267,0.14611356,0.985,0,1,2
hsa-miR-381|TJP1,0.999991521853,-0.6472177,0.985,0,1,4
hsa-miR-15b|TK2,0.987862515,-0.39783293,0.985,2,1,6
hsa-miR-192|ENAH,0.993067103,-0.42543912,0.985,0,1,7
hsa-miR-30a-5p|GNL3L,0.99959576956,-0.5386173,0.985,0,1,6
hsa-miR-19a|STK38L,0.80894399,-0.21388786,0.985,0,1,0
HS_22.1|COG4,0.9365,-0.30002052,0.985,0,1,0
hsa-miR-363|ATRN,0.995187059,-0.44229582,0.985,0,1,4
hsa-miR-181a|TMF1,0.97175887,-0.35145074,0.985,1,3,10
hsa-miR-450|TNPO1,0.4954867,-0.110127635,0.985,0,1,5
hsa-miR-223|KPNA3,0.98174788,-0.37621304,0.985,2,0,6
hsa-miR-324-3p|SGSH,0.49845606,-0.11089137,0.985,0,1,3
hsa-miR-26a|DNAJB5,0.71916655,-0.1770822,0.985,1,0,1
hsa-miR-15a|KCNA1,0.70066047,-0.17051595,0.985,0,2,3
hsa-miR-27a|ARF3,0.9970558654,-0.46374792,0.985,1,2,0
HS_97|PPP4C,0.80835588,-0.2136113,0.985,1,0,1
hsa-miR-224|DDX28,0.997650772,-0.47316095,0.985,1,0,1
hsa-miR-30a-5p|USP22,0.952057645,-0.31876898,0.985,1,1,4
hsa-miR-324-3p|ACTR1A,0.952489376,-0.31935522,0.985,0,1,2
hsa-miR-146b|PHKB,0.95001802,-0.3160555,0.985,1,1,0
hsa-miR-143|TMEM47,0.956380155,-0.32484227,0.985,0,2,6
hsa-miR-96|MCL1,0.93104753,0.29431748,0.985,0,1,1
hsa-miR-188|GP2,0.922865555,0.2863919,0.985,0,1,3
hsa-miR-374|LPL,0.99963245235,-0.5418076,0.985,1,0,3
hsa-miR-148a|PAQR4,0.2373552,0.049955342,0.985,0,1,2
hsa-miR-200a|TMEM100,0.10013974,-0.020825598,0.985,1,0,0
hsa-miR-20b|NPEPL1,0.983442297,-0.38150218,0.985,0,1,0
hsa-miR-9|LILRB2,0.88405693,-0.2558406,0.985,0,1,2
hsa-miR-7|KIAA0430,0.9973372482,-0.46796954,0.985,1,0,4
hsa-miR-519b|ADD2,0.28134286,0.059573803,0.985,0,1,3
hsa-miR-183|RBPMS,0.4794799,-0.10604895,0.985,0,1,2
hsa-miR-324-3p|LEPR,0.9961140517,-0.45180133,0.985,1,0,1
HS_100|NUDT4,0.954017814,-0.32146585,0.985,0,2,4
hsa-miR-125a|CDH5,0.99997525858,-0.62087643,0.985,1,1,2
hsa-miR-328|RASL12,0.993992672,-0.43215758,0.985,0,1,3
hsa-miR-766|FSD1,0.966712218,-0.34163335,0.985,0,1,0
hsa-miR-423|MACF1,0.999990374733,-0.6442221,0.985,0,4,4
hsa-miR-410|ITGAM,0.7427749,-0.18588224,0.985,0,1,1
hsa-miR-532|DCX,0.965241432,-0.33900347,0.985,0,8,9
hsa-miR-363|CYLD,0.9933850192,-0.42765456,0.985,1,1,1
hsa-miR-143|GPI,0.72163677,-0.17797966,0.985,0,1,4
hsa-miR-92|GNL3L,0.99973126562,0.55208886,0.985,1,0,3
hsa-miR-125a|MYO1E,0.999199225,-0.5147159,0.985,0,1,4
hsa-miR-15b|CX3CL1,0.999545141,-0.5346155,0.985,0,2,4
hsa-miR-342|MAN2A1,0.969993016,-0.34786227,0.985,0,1,1
hsa-miR-30a-5p|SLC25A14,0.983797945,-0.3826698,0.985,0,1,1
hsa-miR-192|SSR2,0.83325979,0.22589335,0.985,0,1,4
hsa-miR-92|RAB14,0.9996687146,-0.54525506,0.985,1,1,0
hsa-miR-30d|TRIM2,0.98839126,-0.40011227,0.985,0,1,11
hsa-miR-150|TRAK1,0.86066099,-0.24104688,0.985,0,1,10
hsa-miR-494|SYT1,0.81088713,-0.21480589,0.985,0,1,6
hsa-miR-29b|OGT,0.60082275,-0.13886487,0.985,0,1,1
hsa-miR-362|LAPTM4B,0.9983417282,-0.48718634,0.985,0,1,2
hsa-mir-454-3p|CTSO,0.87999952,-0.2531242,0.985,0,1,0
hsa-miR-130a|ST6GALNAC2,0.9992371847,-0.5164731,0.985,0,1,2
hsa-miR-128b|DNMBP,0.93958511,-0.30342126,0.985,1,0,6
hsa-miR-92b|GRB10,0.79161775,-0.20597862,0.985,0,1,1
hsa-miR-141|PAX3,0.85611095,-0.23838803,0.985,1,0,2
hsa-miR-487a|MPZL1,0.9994486765,-0.5279845,0.985,1,0,3
hsa-let-7f|CD74,0.976530544,-0.36217168,0.985,0,1,0
hsa-miR-379|HLF,0.952660453,0.31958872,0.985,0,1,1
hsa-miR-19b|DDX3Y,0.84175515,-0.23038387,0.985,1,1,4
hsa-miR-431|FDX1,0.92794014,-0.29122472,0.985,0,1,4
hsa-miR-222|DAB1,0.98926503,0.40408024,0.985,0,1,0
hsa-miR-324-5p|PFDN1,0.04976314,0.010329309,0.985,0,1,3
hsa-miR-376b|GNPTAB,0.98046722,-0.37248257,0.985,0,1,0
hsa-miR-486|CCR8,0.993676116,-0.4297651,0.985,0,1,1
hsa-miR-29a|DCLRE1A,0.94299772,-0.30734774,0.985,0,1,0
hsa-miR-128b|MAPK14,0.889819294,-0.2598244,0.985,1,0,2
hsa-miR-125b|PDE7B,0.65348494,-0.15486646,0.985,0,1,5
hsa-miR-107|PURA,0.5768649,0.13199353,0.985,0,1,3
hsa-miR-107|NFKB1,0.950589165,-0.31680623,0.985,0,1,2
hsa-miR-16|CCDC28A,0.985867429,-0.38992795,0.985,1,0,1
hsa-miR-214|LEPROTL1,0.943957187,-0.30848536,0.985,0,2,1
hsa-miR-145|CCND1,0.990577996,-0.41059452,0.985,0,1,2
HS_100|KIAA0182,0.9999272898,-0.59170145,0.985,0,2,0
hsa-miR-342|SLC16A1,0.976128377,-0.3612015,0.985,1,0,2
hsa-miR-96|PERP,0.62629327,-0.14643662,0.985,0,1,1
hsa-miR-219|CD53,0.986908385,-0.3939251,0.985,0,1,1
hsa-miR-539|KLF6,0.996160413,0.45232677,0.985,0,1,2
hsa-miR-30c|KCTD3,0.55266213,-0.12527032,0.985,0,1,5
hsa-miR-200c|IL24,0.2858618,-0.060572434,0.985,0,1,0
hsa-miR-338|RHBDF2,0.993455877,-0.42816082,0.985,0,2,6
hsa-miR-30b|DLGAP4,0.85540737,-0.23798244,0.985,1,0,2
hsa-miR-582|HSPH1,0.76934785,-0.196457,0.985,0,1,0
hsa-miR-362|EPHA3,0.966756795,-0.34171453,0.985,0,1,1
hsa-miR-16|MBNL2,0.977742124,-0.36518055,0.985,1,0,1
hsa-miR-195|WWP1,0.84920071,-0.23446572,0.985,0,1,0
hsa-miR-27a|DNAJC6,0.21582407,-0.04530768,0.985,0,1,8
hsa-miR-25|PCTK1,0.1977482,0.04143233,0.985,1,0,1
hsa-miR-615|UBAP2,0.97225219,0.35248628,0.985,0,1,0
hsa-miR-497|CYB561,0.74286714,-0.18591765,0.985,2,3,6
hsa-miR-25|CDK7,0.88888735,-0.25916958,0.985,0,1,0
hsa-miR-26a|PDHX,0.915269405,-0.27960205,0.985,1,0,0
hsa-miR-381|PDGFB,0.76459923,-0.19450903,0.985,0,1,2
hsa-miR-15a|ACACB,0.931455694,-0.29473183,0.985,0,2,5
hsa-miR-125b|CDV3,0.95154332,-0.3180761,0.984,0,1,2
hsa-miR-23b|ZNF329,0.7580822,-0.19187853,0.984,0,1,3
hsa-miR-152|PDE8A,0.976968864,-0.36324495,0.984,0,1,1
hsa-miR-18a*|ZFP106,0.64584598,-0.15245911,0.984,0,1,6
hsa-miR-801|PBXIP1,0.99968692978,-0.54711646,0.984,0,1,1
hsa-miR-192|MBD2,0.966241695,-0.34078184,0.984,0,1,0
hsa-miR-324-3p|DISC1,0.9996966998,-0.54815525,0.984,0,11,8
hsa-miR-30d|HDLBP,0.87039359,-0.24695727,0.984,1,0,2
hsa-miR-326|SLC22A17,0.889149345,-0.25935325,0.984,0,1,4
hsa-miR-28|ITIH3,0.83095664,0.22470449,0.984,0,1,1
hsa-miR-181a|DTL,0.944006853,-0.30854467,0.984,0,1,4
hsa-miR-152|PPP2R4,0.988407634,-0.40018427,0.984,0,1,0
hsa-miR-130b|YIPF5,0.74729958,-0.18762922,0.984,0,1,2
hsa-miR-374|UGCG,0.9989413563,-0.504428,0.984,1,0,0
hsa-miR-576|CASD1,0.996178955,-0.45253846,0.984,0,1,2
hsa-miR-342|CA12,0.99907212885,0.50932723,0.984,2,2,5
hsa-miR-183|SLC39A14,0.08188605,-0.01701516,0.984,0,1,2
hsa-miR-30b|ITGA4,0.983067753,-0.38029513,0.984,1,0,2
hsa-miR-768-3p|TGFBI,0.982709974,-0.37916288,0.984,0,1,1
hsa-miR-324-3p|SOX13,0.99964184925,-0.54267067,0.984,1,2,3
hsa-miR-500|MATR3,0.4569905,-0.10042143,0.984,1,0,2
hsa-miR-576|FBXO9,0.987543845,-0.39649963,0.984,1,0,2
hsa-miR-19a|ACTR3,0.991628199,-0.41639003,0.984,0,1,2
hsa-miR-582|PAK2,0.900547706,-0.26768345,0.984,1,0,4
hsa-miR-224|MTF1,0.9999852353685,-0.6338793,0.984,1,0,3
hsa-miR-9|PCSK6,0.9971140013,-0.46459028,0.984,0,1,1
hsa-miR-130a|EPS15,0.985709137,-0.38934213,0.984,2,0,2
hsa-miR-320|EPB41L1,0.55363446,-0.1255365,0.984,1,0,5
hsa-miR-296|SLC7A6,0.33783394,0.07222221,0.984,0,1,4
hsa-miR-342|ASTN2,0.985836959,-0.38981476,0.984,0,2,4
HS_243.1|RAD17,0.99982790845,-0.56616956,0.984,0,1,1
hsa-miR-381|NOTCH3,0.7061136,-0.17242295,0.984,0,1,0
hsa-miR-329|TMEM30A,0.67526826,-0.1619154,0.984,1,1,3
HS_214.1|SPRY1,0.90877228,-0.27415985,0.984,0,1,2
hsa-miR-199b|RBBP5,0.9989594722,-0.50507355,0.984,0,1,3
hsa-miR-369-3p|ICK,0.071989,0.014952906,0.984,3,1,10
hsa-miR-146b|DPYSL3,0.99970517156,-0.5490806,0.984,0,1,1
hsa-miR-148b|CALU,0.9946995405,-0.43792018,0.984,0,1,1
hsa-miR-342|DZIP1,0.992011874,0.4186636,0.984,1,0,3
hsa-miR-96|VAMP3,0.92511896,0.28850624,0.984,1,1,2
hsa-miR-106b|ASAH1,0.55412388,-0.12567061,0.984,1,0,1
hsa-miR-181c|PHF20,0.92303916,-0.28655308,0.984,0,2,7
hsa-miR-329|SF3A1,0.935042344,0.2984591,0.984,1,0,3
hsa-miR-181a|TGFBI,0.999981713561,-0.62856245,0.984,1,0,1
hsa-miR-143|PSD3,0.86987782,-0.24663593,0.984,0,3,8
hsa-miR-130a|PTP4A1,0.7628449,-0.19379611,0.984,1,2,0
hsa-miR-1|GLCE,0.1900078,-0.03977962,0.984,0,1,1
hsa-miR-149|TMCC1,0.7562545,-0.19114941,0.984,0,1,0
hsa-miR-29a|PDCD6,0.989083826,-0.40323532,0.984,0,1,2
hsa-miR-320|CEACAM1,0.96151854,0.33273202,0.984,0,1,0
hsa-miR-484|HBEGF,0.982952958,-0.37992966,0.984,0,1,1
hsa-miR-342|PHACTR4,0.958144743,-0.32746232,0.984,0,2,0
hsa-miR-342|ORC4L,0.3877808,-0.08375235,0.984,0,2,1
hsa-miR-153|ECT2,0.80244721,-0.21086544,0.984,0,1,2
hsa-miR-382|CTBP2,0.21357065,-0.0448233,0.984,0,1,1
hsa-miR-17-5p|RNASE4,0.9989312775,-0.50407314,0.984,0,1,1
hsa-miR-32|SOX4,0.992753155,-0.42333555,0.984,1,1,0
hsa-miR-20b|SUPT7L,0.9162804,-0.2804777,0.984,0,1,6
hsa-miR-148b|HES1,0.992184353,-0.41971633,0.984,0,1,0
hsa-miR-363|ACOX1,0.995244812,-0.44283935,0.984,1,0,5
hsa-miR-26b|ASCC3,0.94689669,-0.31207034,0.984,0,1,3
HS_256|F8,0.99999981848758,-0.7247753,0.984,1,0,1
hsa-miR-374|DPY19L4,0.62113073,0.144878,0.984,2,0,2
hsa-miR-594|RAD52,0.93591427,-0.29938972,0.984,1,0,3
hsa-miR-9*|SUB1,0.982080866,0.3772189,0.984,0,1,1
hsa-miR-146b|CD79B,0.9966903261,-0.45876187,0.984,0,1,0
hsa-miR-200a|CRLF3,0.16100013,-0.033618316,0.984,1,1,1
hsa-miR-320|TXNIP,0.9985517494,-0.49248397,0.984,0,2,3
hsa-miR-153|NF1,0.93231099,0.29560643,0.984,0,1,5
hsa-miR-361|SLC7A8,0.83284757,-0.2256797,0.984,0,2,1
hsa-miR-329|ELMO2,0.9923450733,0.4207154,0.984,1,0,0
hsa-miR-141|MYH10,0.3093628,-0.06580122,0.984,2,0,1
hsa-miR-125a|SLCO2B1,0.948692158,-0.31433898,0.984,1,1,7
hsa-miR-148b|TRPS1,0.89777351,-0.2655916,0.984,1,0,2
hsa-miR-31|NARG1,0.930762485,-0.29402927,0.984,0,2,3
hsa-miR-150|CACNB3,0.99922381004,-0.5158453,0.984,0,1,2
hsa-miR-9|WFS1,0.99998286488,-0.6301892,0.984,0,1,0
hsa-miR-329|PALLD,0.976735938,-0.3626725,0.984,0,1,2
hsa-miR-500|BAZ2A,0.981166065,0.37449193,0.984,0,1,3
hsa-miR-9|CHMP2B,0.9967129438,-0.45905605,0.984,0,1,3
hsa-miR-132|WTAP,0.331762,0.07084434,0.984,0,1,2
hsa-miR-574|ARHGEF4,0.9966080133,-0.45770586,0.984,1,0,0
hsa-miR-20b|RAB22A,0.995022523,-0.44077778,0.984,2,4,5
hsa-miR-143|SLC16A1,0.92821691,-0.2914959,0.984,0,1,0
hsa-miR-539|PEBP1,0.980187608,0.37169546,0.984,1,0,0
hsa-miR-495|GLP1R,0.4187557,0.0911016,0.984,0,2,2
hsa-miR-155|ZNF354A,0.974334141,-0.35703185,0.984,0,1,0
hsa-miR-186|PAM,0.986693793,-0.3930796,0.984,2,1,3
hsa-miR-296|STAT3,0.9798718,-0.37081754,0.984,0,2,1
hsa-miR-214|SPAST,0.959389858,-0.3293655,0.984,0,1,2
hsa-miR-183|EMP1,0.83561938,-0.22712368,0.984,1,0,4
hsa-miR-500|PNLIPRP1,0.973680643,0.35557318,0.984,0,1,0
hsa-miR-18a*|ACAA1,0.75696433,-0.19143215,0.984,0,1,5
hsa-miR-324-3p|CEP63,0.982600784,-0.37882125,0.984,0,1,3
hsa-miR-374|PDGFD,0.9985132696,-0.4914647,0.984,0,1,1
hsa-miR-218|BTG2,0.9954807092,-0.44512066,0.984,1,0,2
hsa-miR-182|FAM8A1,0.67045495,-0.16033325,0.984,0,1,4
hsa-miR-125b|IFIT5,0.5141534,0.11496774,0.984,0,1,1
hsa-miR-594|EZH1,0.2652522,-0.056034543,0.984,0,2,2
hsa-miR-409-3p|ARHGEF12,0.92550209,-0.28887066,0.984,0,1,3
hsa-let-7g|LTBP2,0.73727039,-0.18378428,0.984,0,2,2
hsa-miR-199a*|CELSR2,0.50139043,-0.111648366,0.984,0,2,0
hsa-miR-369-3p|MTMR2,0.59645766,0.13759573,0.984,0,1,5
hsa-miR-214|PPM1E,0.954400342,-0.32200292,0.984,0,2,1
hsa-mir-454-3p|DAAM1,0.75346191,-0.19004247,0.984,1,1,3
hsa-miR-324-3p|PLEK,0.9930011625,-0.4249906,0.984,0,1,0
hsa-miR-31|SEC24A,0.65610328,0.15569903,0.984,0,3,4
hsa-miR-486|SYNJ1,0.91408053,-0.27858263,0.984,0,1,4
hsa-miR-542-3p|GLI3,0.9996188316,-0.54059106,0.984,0,1,2
hsa-miR-494|CASP8,0.93254668,0.29584897,0.984,0,1,3
hsa-miR-130b|CD151,0.999975716406,-0.62135726,0.984,0,1,0
hsa-miR-16|SNX1,0.9976130442,0.47250515,0.984,2,0,6
HS_148|LPXN,0.995293656,-0.44330353,0.984,0,1,0
hsa-miR-320|ENDOD1,0.982195843,-0.37756985,0.984,0,1,2
hsa-miR-421|GOLGA5,0.5935658,0.13675925,0.984,1,0,0
hsa-miR-30c|UBE2N,0.9223779,0.28594074,0.984,0,1,2
hsa-miR-214|PCBP2,0.957484875,-0.32647225,0.984,0,1,0
hsa-miR-146a|DLG5,0.99955557147,-0.5354062,0.984,0,1,1
hsa-miR-224|DNAJB6,0.93158429,-0.29486278,0.984,1,0,6
hsa-miR-128b|CBFB,0.973352924,-0.35485294,0.984,0,1,1
hsa-miR-411|B4GALNT1,0.955501925,-0.32357016,0.984,0,1,1
hsa-miR-766|MTF1,0.3801736,-0.0819721,0.984,1,2,2
hsa-miR-186|PDCD10,0.96970225,-0.3472882,0.984,0,1,0
hsa-miR-495|ATP6V0B,0.6049536,-0.14007331,0.984,0,1,0
hsa-miR-106b|SNCA,0.85823855,-0.23962347,0.984,0,1,0
hsa-miR-23b|DYRK1A,0.85234974,-0.23623644,0.984,0,1,3
hsa-miR-146a|NONO,0.900449574,-0.2676087,0.984,0,1,1
hsa-miR-512-3p|PDLIM5,0.5271202,0.118386805,0.984,2,1,0
hsa-miR-30e-3p|PBX3,0.99954393972,-0.5345255,0.984,0,1,1
hsa-miR-550|RGS5,0.99958610066,-0.5378197,0.984,0,1,2
hsa-miR-20b|TRAK2,0.9999971986786,-0.6720524,0.984,0,1,3
HS_166.1|CYFIP1,0.3985376,-0.08628581,0.984,0,1,0
hsa-miR-19a|MAF,0.9337167,-0.297063,0.984,0,3,4
hsa-miR-29b|DHTKD1,0.7565063,-0.19124964,0.984,0,1,1
hsa-miR-139|NRG1,0.92958035,-0.29284385,0.984,0,1,0
hsa-miR-139|RBM39,0.5202707,-0.11657471,0.984,0,1,1
HS_32|PDE4DIP,0.81405081,-0.21631494,0.984,0,1,1
hsa-miR-487a|ARHGAP29,0.87815691,-0.25191334,0.984,0,2,2
hsa-miR-328|RPS6KA1,0.99993785261,-0.59613174,0.984,1,0,3
hsa-miR-296|PACSIN3,0.99981798996,-0.5644336,0.984,0,1,1
hsa-miR-181c|TMF1,0.90613303,-0.27203438,0.984,1,3,10
hsa-miR-15a|DHX34,0.8337875,-0.22616741,0.984,0,2,1
hsa-miR-29a|H2AFY,0.99983932749,-0.5682835,0.984,0,1,0
hsa-miR-139|RAB5B,0.85052828,-0.23520888,0.984,0,1,1
hsa-miR-342|ATM,0.55587775,0.12615183,0.984,0,1,0
hsa-miR-143|UNC84A,0.65341935,-0.15484564,0.984,0,1,1
hsa-miR-15b|WDTC1,0.992104375,-0.41922572,0.984,0,3,3
hsa-miR-342|PAK2,0.9983361319,-0.48705345,0.984,1,0,2
hsa-miR-320|MACF1,0.92163774,-0.28526014,0.984,2,2,18
hsa-miR-320|PAFAH1B1,0.950668808,-0.31691146,0.984,0,1,3
hsa-miR-219|RAB31,0.9983773313,-0.4880411,0.984,0,1,0
hsa-miR-96|CEP170,0.4840009,-0.10719453,0.984,0,1,0
hsa-miR-18a|CEP57,0.991067434,-0.41322273,0.984,0,1,0
hsa-miR-199a*|VCP,0.4800337,0.106189005,0.984,0,1,0
hsa-miR-29c|TNFRSF10B,0.989719142,-0.40625232,0.984,1,1,2
hsa-miR-425-5p|PDCD6,0.2674784,-0.056522723,0.984,0,2,1
hsa-let-7b|ACP1,0.65133834,-0.15418674,0.984,0,2,1
hsa-miR-30d|EHBP1,0.76391329,-0.19422986,0.984,0,2,0
hsa-miR-106b|RAB21,0.44070566,0.0964159,0.984,1,0,2
hsa-miR-200a|YES1,0.60600024,0.14038067,0.984,0,1,3
hsa-miR-214|REXO4,0.54596245,-0.12344474,0.984,0,1,4
hsa-miR-625|HOXD13,0.967857677,-0.34374836,0.984,0,1,2
hsa-miR-323|KRAS,0.41399026,0.08995993,0.984,0,2,4
hsa-miR-146b|MBNL1,0.9957923517,0.44829854,0.984,0,1,3
hsa-miR-129|PURA,0.938556332,-0.30227223,0.984,0,1,10
hsa-miR-324-3p|EXPH5,0.09999174,-0.020794656,0.984,1,0,1
hsa-miR-15b|IFT74,0.59051403,-0.13588022,0.984,1,0,0
hsa-miR-130b|ARHGAP1,0.9929761877,-0.42482165,0.984,0,1,0
hsa-miR-497|FGFR2,0.98757646,-0.39663476,0.984,1,0,2
hsa-miR-130b|H6PD,0.90360047,-0.2700376,0.984,1,0,7
hsa-miR-24|GNG4,0.952289317,-0.31908303,0.984,0,1,1
hsa-miR-30b|SDC2,0.9981798579,-0.4834932,0.984,0,1,2
hsa-miR-183|CDKN1C,0.9271593,-0.29046407,0.984,0,1,0
hsa-miR-186|KIAA0232,0.2395503,0.05043125,0.984,0,2,6
hsa-miR-491|OLFML2B,0.9905176805,-0.41027877,0.984,0,1,1
hsa-miR-125b|BAZ2A,0.85963121,-0.24043958,0.984,1,0,1
hsa-mir-454-3p|SLC35E1,0.955449324,-0.3234946,0.984,0,1,3
hsa-miR-151|HDHD1A,0.91505504,-0.27941743,0.984,0,1,4
hsa-miR-16|MACF1,0.96394888,-0.33676648,0.984,2,4,14
hsa-miR-146a|ARL1,0.56460974,-0.12856336,0.984,0,1,0
hsa-miR-15b|DNAJB4,0.9957367233,-0.44771662,0.984,1,1,1
hsa-miR-142-3p|TRIM2,0.99985167901,-0.57072836,0.984,0,2,3
hsa-miR-142-5p|CDC2L6,0.983165052,-0.3806065,0.984,1,2,6
hsa-miR-30e-5p|KPNB1,0.57617685,0.13179949,0.984,0,1,2
hsa-let-7f|PAPSS2,0.9971171839,-0.46463683,0.984,0,1,0
HS_263.1|XPO7,0.995461757,-0.4449336,0.984,0,1,0
hsa-miR-146b|GALNT1,0.9999971898071,-0.6719847,0.984,0,1,1
hsa-miR-143|TLK2,0.99961359383,-0.5401336,0.984,1,1,1
hsa-miR-594|NMT2,0.999976022369,-0.62168324,0.984,0,1,1
hsa-miR-96|ZNF500,0.999955298998,-0.60522413,0.984,0,1,1
hsa-miR-128b|ABHD2,0.9926381493,0.42258456,0.984,0,3,11
hsa-miR-193a|SMAD4,0.99942512444,-0.5265241,0.984,0,3,5
hsa-miR-363|PIGK,0.966808345,-0.34180853,0.984,1,1,1
hsa-miR-146b|COL10A1,0.9996002565,-0.5389933,0.984,0,1,0
hsa-miR-7|PPP2R3A,0.984809779,-0.38611412,0.984,0,1,3
hsa-let-7f|HOXA9,0.66763937,-0.1594144,0.984,0,3,2
hsa-miR-125a|FCGR1A,0.980118232,-0.3715016,0.984,0,1,1
HS_100|CANX,0.92521829,-0.2886006,0.984,0,1,2
hsa-miR-199a*|GRSF1,0.74505076,-0.18675837,0.984,0,1,0
hsa-miR-594|GDI1,0.982188312,-0.37754682,0.984,0,1,0
hsa-miR-490|NFATC4,0.99933207483,-0.521232,0.984,0,2,2
HS_256|ZIM2,0.82328556,-0.22082677,0.984,0,1,6
hsa-miR-192|VGLL4,0.88485955,-0.2563864,0.984,0,1,2
hsa-miR-376a*|SPR,0.947432593,0.31274095,0.984,1,0,0
hsa-miR-96|DBT,0.96559973,-0.3396356,0.984,0,5,7
hsa-miR-324-5p|ESR1,0.75332928,-0.1899901,0.984,0,1,0
hsa-miR-224|ATP6V0A2,0.91901753,-0.28289035,0.984,0,1,3
hsa-miR-768-3p|NUP43,0.7594432,0.19242388,0.984,0,2,1
hsa-miR-194|CAMLG,0.75778657,-0.19176035,0.984,0,1,0
hsa-miR-368|SFRS1,0.81458303,-0.21657059,0.984,0,1,1
hsa-miR-451|CDC42BPA,0.88434156,-0.25603384,0.984,0,1,0
hsa-miR-324-5p|FKBP1A,0.84166019,0.23033272,0.984,0,1,0
hsa-miR-494|PLAUR,0.98293575,-0.37987506,0.984,1,0,0
hsa-miR-542-3p|PPM1B,0.895387664,0.26382694,0.984,0,1,0
hsa-miR-363|ABCB7,0.96601606,-0.34037694,0.984,0,1,1
hsa-miR-23b|CCDC6,0.84631892,-0.23286879,0.984,0,3,4
hsa-miR-15b|SOS1,0.999503109,-0.5315853,0.984,0,2,1
hsa-miR-625|CEP350,0.999905297904,-0.58409375,0.984,0,1,0
hsa-miR-181a|CDR2L,0.991612383,-0.41629824,0.984,0,1,0
hsa-miR-26a|TERF2IP,0.9948360673,-0.43910918,0.984,0,1,2
hsa-miR-365|EPB41,0.9977611217,-0.4751336,0.984,1,1,1
hsa-miR-25|COL4A3BP,0.72681165,-0.17987679,0.984,0,1,3
HS_22.1|AKT2,0.99953651772,-0.533974,0.984,0,1,4
hsa-miR-23a|SRP72,0.9986143355,0.4941941,0.984,0,2,3
hsa-miR-424|ATF7IP2,0.997222087,-0.46619666,0.984,0,1,3
HS_22.1|ZNF710,0.95461878,-0.32231125,0.984,0,1,0
HS_243.1|PRKACA,0.71193048,-0.17448239,0.984,0,1,2
hsa-miR-29b|MEST,0.950950436,-0.3172847,0.984,1,0,2
hsa-miR-15a|ITGBL1,0.86253981,0.24216348,0.984,0,1,1
hsa-miR-654|MCF2L,0.945289165,-0.31009072,0.984,0,2,6
hsa-miR-30e-3p|ZNF10,0.71020803,-0.17386979,0.984,0,1,3
hsa-miR-130a|KIAA0247,0.99960535025,-0.5394247,0.984,1,1,2
hsa-miR-19b|PHF11,0.99907453323,-0.5094229,0.984,1,0,0
hsa-miR-377|ENDOD1,0.57922503,0.13266048,0.984,1,0,4
hsa-miR-450|SFRP1,0.9972347326,-0.46638814,0.984,0,1,4
hsa-miR-218|KLHL18,0.955059916,-0.32293758,0.984,1,2,2
hsa-miR-542-3p|PCSK2,0.9971858049,-0.46565142,0.984,0,1,4
hsa-miR-328|PRKCA,0.962335795,0.3340649,0.984,1,1,7
hsa-miR-368|PAPSS2,0.9959694208,-0.45019647,0.984,1,1,0
hsa-miR-338|TOM1,0.9993988892,-0.5249589,0.984,1,0,1
hsa-miR-129|RPS6KB1,0.380953,0.08215407,0.984,0,3,7
hsa-miR-656|FN1,0.58096015,0.13315214,0.984,0,1,3
hsa-miR-550|DHRS7B,0.94224855,-0.30647004,0.984,0,1,0
hsa-miR-342|WBP2,0.85709661,-0.2389587,0.984,0,1,1
hsa-miR-450|NRBF2,0.82248838,0.22043076,0.984,0,1,1
hsa-miR-768-3p|ZFR,0.995834871,0.44874787,0.984,0,1,1
hsa-miR-328|GDPD5,0.980145209,-0.3715769,0.984,0,1,5
HS_148|TESK2,0.964077473,-0.33698606,0.984,0,1,0
hsa-miR-20b|KRIT1,0.923598595,-0.28707436,0.984,1,0,1
hsa-miR-15a|MTAP,0.909250826,0.2745503,0.984,0,3,2
hsa-miR-29c|GTDC1,0.980926162,0.3737952,0.984,0,1,1
hsa-miR-23a|CBS,0.990697583,-0.4112257,0.984,0,1,0
hsa-miR-505|SIRT3,0.991561072,-0.41600147,0.984,1,2,1
hsa-miR-194|PREPL,0.68981332,-0.16678761,0.984,0,1,5
hsa-miR-491|PDLIM5,0.7731428,-0.1980335,0.984,1,0,2
hsa-miR-30d|RASL12,0.999999959842853,-0.7494968,0.984,0,1,0
hsa-miR-200a|OTUD3,0.85597564,0.23830992,0.984,0,1,9
hsa-miR-452*|GAS8,0.78133222,-0.20149812,0.984,0,1,0
hsa-miR-326|ZNF3,0.78742513,-0.20413418,0.984,1,0,2
hsa-miR-106b|DEGS1,0.84501009,-0.23215072,0.984,1,0,2
hsa-miR-28|PEX19,0.52885202,-0.118847154,0.984,0,1,3
hsa-miR-487a|TPCN1,0.989430591,-0.4048629,0.984,0,1,0
hsa-miR-30b|CXCL12,0.88224729,-0.25462037,0.984,0,1,1
hsa-miR-30e-3p|NFATC1,0.994109246,-0.4330661,0.984,0,1,2
hsa-miR-7|STX16,0.998029603,-0.48031545,0.984,0,1,1
hsa-miR-17-5p|PTPN11,0.897869125,0.26566297,0.984,0,1,5
hsa-miR-379|ZC3HAV1,0.46085894,0.10138128,0.984,1,1,3
HS_301|RIOK3,0.947149727,-0.3123863,0.984,1,0,1
hsa-let-7f|RIMS3,0.975213585,-0.35904428,0.984,0,1,3
hsa-miR-200b|PLS3,0.40158105,-0.087006144,0.984,0,1,3
hsa-miR-149|ICT1,0.956347425,-0.3247945,0.984,0,1,0
hsa-miR-7|LRRC2,0.94931852,-0.3151454,0.984,0,1,2
HS_243.1|NUMA1,0.999981568102,-0.6283636,0.984,0,2,2
hsa-miR-29c|TIPRL,0.86902295,-0.24610542,0.984,0,1,1
hsa-miR-25|TXLNA,0.97147648,-0.35086468,0.984,0,1,1
hsa-miR-185|MLL,0.988379458,-0.40006045,0.984,2,4,18
hsa-miR-30e-5p|ZNF510,0.4358643,-0.09523567,0.984,1,0,4
hsa-miR-103|HMGA1,0.51345143,-0.11478402,0.984,0,2,2
hsa-miR-29c|CHFR,0.99950480886,-0.5317033,0.984,0,1,2
hsa-miR-550|PTGER3,0.82973637,0.22407931,0.984,0,1,7
hsa-miR-146b|ABHD2,0.975922385,-0.36070982,0.984,0,1,3
hsa-miR-485-3p|VAMP2,0.90256328,0.26923144,0.984,0,1,0
hsa-miR-20a|PCYOX1,0.9631885,-0.33548096,0.984,1,0,4
hsa-miR-324-3p|CAMK2B,0.93047336,-0.29373786,0.984,1,0,5
hsa-miR-130b|COL18A1,0.33373797,-0.071292214,0.984,0,1,1
hsa-miR-33b|ETHE1,0.2501091,-0.052726116,0.984,0,1,1
hsa-miR-425-5p|CLASP2,0.9988641783,-0.50178325,0.984,0,1,3
hsa-miR-320|MGLL,0.881904565,-0.25439087,0.984,0,3,4
hsa-miR-30e-5p|PTBP2,0.4089464,0.08875605,0.984,0,1,5
hsa-miR-152|FZD4,0.23446167,0.049328625,0.984,0,1,4
hsa-miR-362|MYO6,0.6329168,0.14845514,0.984,0,2,4
hsa-miR-221|CST3,0.99235026,-0.42074794,0.984,0,1,0
hsa-miR-27a|CNTNAP2,0.9932353357,-0.4266003,0.984,0,3,6
hsa-miR-19a|CCDC69,0.80145662,-0.21041076,0.984,0,1,2
hsa-miR-185|ZBTB24,0.87956369,-0.25283656,0.984,0,1,3
hsa-miR-181c|CAMK2G,0.7403293,-0.18494649,0.984,1,0,0
hsa-miR-145|EXOC7,0.9961600236,-0.45232233,0.984,0,1,3
HS_263.1|TBX4,0.64497703,-0.15218727,0.984,0,1,1
hsa-miR-504|GLTP,0.56964844,0.12996708,0.984,1,0,1
hsa-miR-425-5p|ETV1,0.86362469,0.24281338,0.984,0,1,2
hsa-miR-96|NFATC2IP,0.9925251473,-0.4218564,0.984,0,1,0
hsa-miR-98|KLF9,0.987246026,-0.3952795,0.984,0,1,2
hsa-miR-654|APOL2,0.1378682,-0.028737297,0.984,0,1,2
hsa-miR-134|PALLD,0.96547978,-0.3394234,0.984,2,0,2
hsa-miR-328|ABLIM1,0.53632632,0.120844334,0.984,0,1,1
hsa-miR-30d|UBE2O,0.9978143214,-0.47611532,0.984,0,1,1
hsa-miR-30d|CASD1,0.82623208,-0.22230169,0.984,0,1,8
hsa-miR-141|PDGFRL,0.00444686000000005,9.224642E-4,0.984,0,1,1
hsa-miR-181b|ZNF468,0.1276101,-0.026580648,0.984,2,1,2
hsa-miR-30d|NTRK2,0.988201289,-0.39928338,0.984,0,2,8
hsa-miR-594|MTMR2,0.49617964,0.11030566,0.984,0,1,0
hsa-miR-491|LMOD1,0.87666347,-0.25094196,0.984,0,3,3
hsa-miR-16|SPG7,0.92732655,-0.29062647,0.984,0,2,2
HS_148|TBCCD1,0.0835142,-0.017354663,0.984,0,1,0
hsa-miR-181c|CSDA,0.65575352,-0.1555876,0.984,0,1,0
hsa-miR-130a|OPTN,0.99944320496,-0.52764034,0.984,0,1,2
hsa-miR-134|WASL,0.9936834564,0.4298194,0.984,0,1,1
hsa-miR-143|SMNDC1,0.98304078,-0.38020906,0.984,1,0,2
hsa-miR-28|GGA3,0.90720305,-0.27289048,0.984,0,1,1
hsa-miR-324-3p|DAG1,0.99947092845,-0.5294164,0.984,2,1,5
hsa-miR-296|PTCRA,0.53337502,-0.1200537,0.984,1,0,0
hsa-miR-194|LPIN2,0.2748106,-0.058133915,0.984,0,1,1
hsa-miR-594|OTUD4,0.79760453,0.20865762,0.984,1,2,2
hsa-miR-505|ARF6,0.5061209,-0.11287351,0.984,0,1,0
hsa-miR-100|ST6GALNAC4,0.73213995,0.18185493,0.984,0,1,0
hsa-miR-17-5p|NGB,0.4062778,0.08812092,0.984,0,1,1
hsa-miR-324-3p|GUCY1A3,0.999975790746,-0.6214361,0.984,0,1,0
hsa-miR-376b|ROBO1,0.80474797,-0.21192768,0.984,1,1,0
hsa-miR-99a|MLL,0.951382298,-0.3178604,0.984,0,1,1
hsa-miR-374|CXADR,0.9855176965,-0.3886409,0.984,1,2,0
hsa-miR-92b|PRKAR1A,0.61187354,-0.14211422,0.984,0,1,1
hsa-miR-491|HSPBAP1,0.00104320000000002,-2.163974E-4,0.984,0,1,0
hsa-miR-93|ERGIC2,0.50519955,0.11263442,0.984,1,0,3
hsa-miR-421|SLC16A2,0.996538847,-0.45683566,0.984,0,1,1
hsa-miR-199a|ZNF238,0.38480026,-0.08305373,0.984,1,2,1
hsa-miR-146a|QKI,0.96198194,0.33348492,0.984,0,2,8
hsa-miR-30d|MYH10,0.995539729,-0.44570756,0.984,0,1,0
hsa-miR-181b|SF1,0.80218579,-0.21074529,0.984,1,0,0
hsa-miR-370|TRIM33,0.83006151,0.22424558,0.984,0,1,2
hsa-miR-655|KIF20A,0.98056103,-0.37274876,0.984,1,0,1
hsa-miR-452*|RAB31,0.70052323,-0.17046826,0.984,0,1,1
hsa-miR-146b|CDCA8,0.9213271,-0.28497598,0.984,0,1,3
hsa-miR-519b|IL8,0.0713097,0.014811433,0.984,0,1,0
hsa-miR-196a|CCDC47,0.97000247,-0.34788102,0.984,1,0,0
hsa-miR-129|EXOC7,0.990821093,-0.41188493,0.984,0,1,1
hsa-miR-93|SPTBN1,0.82247749,-0.22042535,0.984,0,1,4
HS_188|PDCD6,0.985840381,-0.38982746,0.984,0,1,2
hsa-miR-218|CTDSP2,0.73982823,-0.18475549,0.984,0,1,0
hsa-mir-454-3p|ANXA4,0.9647297,-0.33810982,0.984,0,1,0
hsa-miR-143|PKN2,0.9992616884,-0.51764923,0.984,0,1,4
hsa-miR-181b|FLOT2,0.982940366,-0.3798897,0.984,0,1,0
hsa-mir-454-3p|SAP18,0.9949935274,-0.44051477,0.984,1,0,3
hsa-miR-193a|SERINC1,0.91666075,-0.28080925,0.984,0,1,2
hsa-miR-26b|AICDA,0.2860052,0.06060416,0.984,0,1,7
hsa-miR-432|CENPA,0.992054532,-0.41892213,0.984,1,0,0
hsa-miR-20a|LETMD1,0.78583159,-0.20343976,0.984,0,1,2
hsa-miR-96|ABHD2,0.99976650446,-0.5565979,0.984,1,0,2
hsa-miR-194|ATP2C1,0.963231843,-0.33555365,0.984,1,0,2
hsa-miR-9|IFIT2,0.970887946,-0.34965846,0.984,0,4,1
hsa-miR-20b|ATP2B4,0.86164492,0.24163024,0.984,0,1,4
hsa-miR-18a*|FAM120A,0.9775301,-0.36464432,0.984,0,2,3
hsa-miR-212|PRKD1,0.1432527,0.029871175,0.984,0,1,2
hsa-miR-125a|MS4A6A,0.993845675,-0.4310334,0.984,1,0,0
hsa-miR-30e-5p|SATB2,0.99992026831,-0.58906907,0.984,0,3,3
hsa-miR-423|TNS3,0.999990379544,-0.64423394,0.984,0,1,3
hsa-miR-19a|PDCD6,0.955467317,0.32352045,0.984,0,1,2
hsa-miR-30c|MCC,0.55858207,-0.12689587,0.984,0,1,0
hsa-miR-424|SLC24A6,0.21717614,-0.045598485,0.984,1,1,3
hsa-miR-328|KIAA1199,0.99965726375,-0.54413134,0.984,0,2,6
hsa-miR-324-3p|MACF1,0.9983831998,-0.48818356,0.984,0,4,16
hsa-miR-16|NISCH,0.984593809,-0.38536304,0.984,1,0,2
hsa-miR-221|MAP4K4,0.939544912,-0.30337608,0.984,0,1,2
hsa-miR-484|NCR1,0.83304802,0.22578354,0.984,1,0,0
hsa-miR-25|STX12,0.996237348,-0.45321104,0.984,1,0,0
hsa-miR-452|SSR1,0.95852586,-0.3280399,0.984,0,1,1
hsa-miR-221|DARS2,0.92255151,-0.2861011,0.984,0,1,0
hsa-miR-199a*|TRIM33,0.94245638,0.3067126,0.984,1,0,3
hsa-miR-29c|CDC42BPA,0.4762207,-0.10522616,0.984,1,1,4
hsa-miR-214|SMAD3,0.9962511766,-0.45337164,0.984,0,3,5
hsa-mir-454-3p|SSX2IP,0.9988936892,-0.5027752,0.984,0,1,3
hsa-miR-339|CYP11B1,0.93406571,-0.2974284,0.984,0,2,2
hsa-miR-15b|LAMP2,0.996570735,-0.45723495,0.984,0,1,2
hsa-miR-374|BMP2,0.989300139,-0.40424535,0.984,1,2,0
hsa-miR-193a|NFYA,0.9999940668285,-0.6554733,0.984,0,1,0
hsa-let-7d|SLC2A10,0.999987344651,-0.63764983,0.984,0,1,0
hsa-miR-452*|MACF1,0.80461082,-0.21186411,0.984,1,2,10
hsa-miR-363|POLD3,0.75163393,0.18932243,0.984,0,1,1
hsa-miR-23a|WASL,0.964422747,0.33757886,0.984,0,1,4
hsa-miR-296|RBM19,0.77487916,0.19876084,0.984,1,0,3
hsa-miR-323|MAP3K7IP2,0.35877055,0.07701121,0.984,0,2,2
hsa-miR-329|MAP1LC3B,0.99462796,0.43730736,0.984,0,1,3
hsa-miR-582|SFRS5,0.60553348,0.14024355,0.984,0,1,0
hsa-miR-486|CDC42BPA,0.980687156,-0.37310836,0.984,0,1,4
hsa-miR-15b|UBAP1,0.68964154,-0.16672923,0.984,1,0,1
HS_256|FAM119B,0.995852355,-0.44893378,0.984,0,1,1
hsa-miR-93|FGR,0.47126,0.10397862,0.984,0,1,1
hsa-miR-195|RNF10,0.70009133,-0.17031822,0.984,0,1,2
hsa-miR-582|SFRS11,0.995499199,-0.4453038,0.984,1,1,1
hsa-miR-27b|EGFL7,0.975173086,-0.35895032,0.984,0,1,0
hsa-miR-10a|ETNK2,0.0845058,0.017561458,0.984,0,1,0
hsa-miR-495|PLOD2,0.999962090726,-0.6096694,0.984,0,2,4
hsa-miR-582|UAP1,0.99977359363,-0.5575784,0.984,0,1,1
hsa-miR-151|DST,0.9928616486,-0.42405346,0.984,0,1,13
hsa-miR-20a|THRA,0.96012837,-0.33051684,0.983,0,2,3
hsa-miR-182|NDST1,0.79294197,-0.20656653,0.983,0,2,5
HS_166.1|TLE1,0.87331814,-0.24879757,0.983,1,1,0
hsa-miR-148b|NT5E,0.9994428013,-0.5276151,0.983,0,1,1
hsa-miR-423|TMEM111,0.9989675184,-0.50536346,0.983,1,0,1
hsa-let-7i|ABCC10,0.83869945,-0.22874902,0.983,0,1,0
hsa-miR-323|TDP1,0.7937761,0.20693819,0.983,0,1,0
hsa-miR-96|KPNB1,0.976396188,-0.36184603,0.983,1,0,1
hsa-miR-494|CLTC,0.969942313,-0.34776184,0.983,0,1,8
hsa-miR-19b|EPB41L3,0.8145395,-0.21654966,0.983,0,2,3
hsa-miR-222|TRPC1,0.93901742,-0.3027853,0.983,1,1,2
hsa-miR-425-5p|NMT2,0.99940340366,-0.52522385,0.983,0,1,3
hsa-miR-324-5p|FXYD6,0.986412607,-0.39198905,0.983,1,0,3
hsa-miR-193b|SLC2A4,0.956443727,0.32493517,0.983,0,1,3
hsa-miR-409-3p|LRRFIP2,0.1385227,-0.028875047,0.983,0,1,0
hsa-miR-505|VAPA,0.51524872,0.1152547,0.983,0,2,5
hsa-miR-223|CCR1,0.990412066,0.40973,0.983,0,1,1
hsa-let-7e|CD59,0.961114325,-0.3320813,0.983,1,2,5
hsa-miR-363*|TROVE2,0.5557408,-0.12611422,0.983,0,1,0
HS_100|SFRS5,0.9976944432,-0.4739317,0.983,1,0,0
hsa-miR-224|DNAJB9,0.970627673,-0.34913144,0.983,1,0,0
hsa-miR-193a|VPS39,0.9976109632,-0.47246924,0.983,0,1,2
hsa-miR-139|SCHIP1,0.92749168,0.29078707,0.983,1,0,1
hsa-miR-9*|SGCB,0.943523355,-0.30796906,0.983,0,1,1
hsa-miR-149|PCSK6,0.85810879,0.23954774,0.983,0,1,3
hsa-miR-154*|TOMM22,0.51679593,-0.11566062,0.983,0,1,1
hsa-miR-18a|OGT,0.985814389,-0.38973105,0.983,0,1,1
hsa-miR-152|MANEA,0.956160758,-0.32452255,0.983,1,0,2
hsa-miR-146b|CTPS,0.99987258838,-0.5753204,0.983,0,1,2
hsa-miR-193a|PEX10,0.9985576719,-0.49264297,0.983,0,2,2
hsa-miR-29b|SH3GLB2,0.9532651,-0.32041946,0.983,0,1,0
hsa-miR-185|NFAT5,0.960537728,-0.3311625,0.983,0,3,13
hsa-miR-222|FOXN2,0.991593637,-0.41618964,0.983,1,1,3
hsa-miR-16|TFCP2L1,0.83097675,-0.22471482,0.983,1,3,1
HS_22.1|SUPT7L,0.973108385,-0.35432026,0.983,0,1,4
hsa-miR-128b|CAMSAP1,0.992358167,-0.4207976,0.983,0,2,1
hsa-miR-149|ANKMY2,0.903940365,-0.27030322,0.983,0,1,0
hsa-miR-181b|PRELP,0.2939298,-0.062360696,0.983,0,1,0
hsa-miR-182|SPAST,0.95828784,-0.32767868,0.983,0,2,0
hsa-miR-452|SNTB2,0.87153429,-0.24767135,0.983,1,2,7
hsa-miR-194|THBS1,0.91097891,-0.2759736,0.983,1,0,1
hsa-miR-16|MAP2K4,0.88835043,-0.25879422,0.983,0,2,4
hsa-miR-323|SLC12A4,0.987208536,-0.39512762,0.983,0,1,0
hsa-miR-377|GTSE1,0.9989675052,-0.505363,0.983,0,1,3
hsa-miR-130a|PLEKHF2,0.6857646,-0.16541721,0.983,0,1,1
hsa-miR-183|CLASP2,0.991251635,-0.41424388,0.983,1,0,3
hsa-miR-377|ARHGAP25,0.458454,0.10078417,0.983,0,2,1
hsa-miR-93|ZNF665,0.817053,-0.21776389,0.983,1,1,2
hsa-miR-146b|AKAP1,0.999951608126,-0.6030602,0.983,0,1,1
hsa-miR-594|POT1,0.99997777586,-0.6236279,0.983,0,1,2
hsa-miR-19b|ZNF510,0.4234,-0.09221831,0.983,0,1,1
hsa-miR-369-3p|UBE2H,0.985987578,0.39037633,0.983,0,1,6
hsa-miR-96|BCLAF1,0.90474289,-0.27093327,0.983,0,1,3
hsa-miR-324-3p|MTAP,0.9989666397,0.5053317,0.983,0,1,4
hsa-miR-491|SLC38A1,0.27901787,-0.059060816,0.983,0,3,5
hsa-miR-9*|PPM1F,0.990580987,-0.41061023,0.983,0,1,3
hsa-miR-183|FLNA,0.971864223,-0.35167062,0.983,0,1,2
hsa-miR-30b|ADAM19,0.9977586947,-0.4750893,0.983,1,1,4
hsa-miR-660|TGOLN2,0.82485184,-0.22160858,0.983,0,1,1
hsa-miR-143|KHK,0.987049741,-0.39448848,0.983,0,1,0
hsa-miR-92|SEC24A,0.83193733,-0.22520928,0.983,0,2,2
hsa-miR-340|VAV2,0.79482047,-0.20740502,0.983,0,1,3
hsa-miR-218|TRIM36,0.9961920509,0.45268852,0.983,1,0,0
hsa-miR-363|CUL5,0.9990713364,-0.50929576,0.983,0,1,0
hsa-miR-193a|SAR1A,0.976952786,-0.36320528,0.983,0,1,1
hsa-miR-92|CTSK,0.99973501175,-0.5525421,0.983,0,1,0
hsa-miR-142-3p|ABI2,0.958248354,-0.32761893,0.983,0,1,5
hsa-miR-410|SLC25A32,0.25638497,0.054094728,0.983,0,2,0
hsa-miR-143|LIMD1,0.89019941,-0.26009268,0.983,1,0,1
hsa-miR-494|DAB2,0.9989941734,-0.50633836,0.983,0,1,0
hsa-miR-20b|NPM1,0.971196119,-0.35028753,0.983,1,0,0
hsa-miR-20b|NCBP2,0.71299252,-0.1748613,0.983,0,1,3
hsa-miR-193b|FXYD2,0.36999696,0.07960471,0.983,0,1,0
hsa-miR-126*|RBM8A,0.9970584826,-0.46378553,0.983,0,3,5
hsa-miR-29a|MED8,0.9984191711,-0.48906696,0.983,0,1,2
hsa-miR-363*|SYT5,0.22551894,-0.047395945,0.983,0,1,2
hsa-miR-221|LAPTM5,0.9970452855,-0.4635962,0.983,0,1,0
hsa-miR-768-3p|LIMK2,0.96809154,-0.34418777,0.983,1,0,2
hsa-miR-801|CALML4,0.987946989,-0.39819136,0.983,0,2,5
hsa-miR-20b|QKI,0.923775055,-0.2872394,0.983,1,2,5
hsa-miR-16|IQGAP1,0.962295122,-0.333998,0.983,0,1,3
hsa-miR-624|TFRC,0.85903813,-0.24009131,0.983,1,0,0
hsa-miR-125a|ANPEP,0.997947477,-0.47866768,0.983,1,0,0
hsa-miR-329|TFAP2B,0.70751306,0.17291601,0.983,0,1,3
hsa-miR-15a|PCM1,0.55021048,0.12460057,0.983,0,1,0
hsa-miR-139|COL4A3BP,0.9976518776,-0.47318032,0.983,0,1,2
hsa-miR-594|IRS1,0.94249853,-0.3067619,0.983,0,1,2
hsa-miR-801|MTAP,0.99949710455,-0.53117126,0.983,0,1,1
hsa-miR-9|SLC39A8,0.99962347728,-0.54100156,0.983,0,1,2
hsa-miR-411|MAGED1,0.9911531275,0.4136955,0.983,0,1,0
hsa-miR-491|KCTD2,0.23050785,0.048473347,0.983,0,1,3
hsa-miR-374|PDLIM5,0.991663928,-0.41659793,0.983,0,3,11
hsa-miR-339|ETV5,0.78249489,0.20199719,0.983,0,1,3
hsa-miR-30c|SLC36A1,0.980912147,-0.37375474,0.983,2,1,6
hsa-miR-9|AOX1,0.971620614,-0.3511632,0.983,1,1,0
hsa-miR-495|SRBD1,0.951739695,0.31833994,0.983,0,4,1
hsa-miR-504|PRKG2,0.961990498,-0.3334989,0.983,0,1,1
hsa-miR-495|LRRC8B,0.66365907,-0.15812363,0.983,0,2,10
hsa-miR-92b|NAV3,0.89795204,0.2657249,0.983,0,1,3
hsa-miR-96|SLC26A2,0.6103313,-0.14165755,0.983,0,1,6
hsa-miR-30b|PDCL,0.4603623,-0.101257876,0.983,0,1,7
hsa-miR-801|SNX1,0.95681137,-0.3254745,0.983,0,1,4
hsa-miR-20b|WDR45,0.966948867,-0.34206536,0.983,1,2,0
hsa-miR-16|RAD21,0.1567651,-0.032722715,0.983,0,1,0
hsa-miR-19b|PMM2,0.983556692,-0.38187543,0.983,0,1,0
hsa-miR-106b|CEP250,0.93999105,0.30387893,0.983,0,1,0
hsa-miR-128a|MAPK14,0.86571944,-0.24407916,0.983,1,0,2
hsa-miR-193b|HECTD3,0.3799414,-0.0819179,0.983,1,0,2
hsa-miR-186|TRAM2,0.9962834774,-0.45374882,0.983,1,5,4
hsa-miR-503|RECQL5,0.34778816,-0.07449162,0.983,0,1,1
hsa-miR-126*|ENTPD1,0.999996793944,0.66914594,0.983,0,1,2
hsa-let-7f|FOLR2,0.99797137,-0.479141,0.983,0,1,0
hsa-miR-193b|KAL1,0.69832855,0.16970727,0.983,0,1,1
hsa-miR-28|MERTK,0.991785864,-0.41731328,0.983,0,1,0
hsa-miR-519b|DST,0.97682787,-0.36289787,0.983,1,0,9
hsa-miR-361|GBE1,0.998704907,-0.49679387,0.983,1,0,1
hsa-miR-594|NYX,0.59846118,-0.13817726,0.983,0,1,1
hsa-miR-324-3p|TMEM39A,0.9967838405,-0.4599898,0.983,1,0,1
hsa-miR-128b|PIP5K1B,0.45044744,0.09880534,0.983,0,2,0
hsa-miR-296|ZNF468,0.42689353,0.09306099,0.983,0,1,0
hsa-miR-92|FARP1,0.68998456,0.16684581,0.983,1,1,2
hsa-miR-193a|FAM53C,0.999906550656,-0.5844817,0.983,0,1,4
hsa-miR-130b|MKLN1,0.989233171,-0.4039308,0.983,0,1,9
hsa-miR-569|COL4A3BP,0.86913237,-0.24617317,0.983,0,1,3
hsa-miR-125b|TNPO1,0.89965532,0.26700574,0.983,0,2,6
hsa-miR-20a|MAPK9,0.940284166,-0.30421093,0.983,1,0,0
HS_100|UBQLN2,0.99980574362,-0.5624041,0.983,0,1,0
hsa-miR-148a|HSPA5,0.966963746,-0.3420926,0.983,0,1,1
hsa-miR-425-5p|EVI5,0.85401264,-0.23718268,0.983,1,0,3
hsa-miR-27a|PLA2G2D,0.974370506,-0.35711393,0.983,0,2,3
hsa-miR-768-5p|ANGPT1,0.9957207893,-0.44755116,0.983,0,2,1
hsa-miR-425-5p|TARDBP,0.940092057,-0.3039932,0.983,0,2,2
hsa-miR-26a|CLDN17,0.2140111,-0.044917945,0.983,0,1,1
hsa-miR-130a|SRPK2,0.987413482,-0.39596254,0.983,0,1,2
hsa-let-7b|DAPK2,0.901778035,0.26862547,0.983,1,0,2
hsa-let-7e|GRB10,0.989354124,-0.40450013,0.983,0,1,0
hsa-miR-768-3p|TFRC,0.9982691542,-0.48549294,0.983,0,1,2
hsa-miR-30e-3p|MCL1,0.78187184,-0.20172952,0.983,0,1,2
hsa-miR-222|SEMA6D,0.978442784,0.36698344,0.983,1,1,2
hsa-miR-598|RIOK3,0.979795553,-0.37060732,0.983,0,1,0
hsa-miR-542-3p|GNG4,0.99911484827,-0.511061,0.983,1,0,0
hsa-miR-30b|ACTR2,0.992073024,-0.41903457,0.983,0,1,5
hsa-miR-324-3p|GRIN1,0.92541527,-0.28878796,0.983,1,0,6
hsa-miR-19a|GBP1,0.990239928,-0.4088465,0.983,0,1,0
hsa-miR-206|GAS7,0.4736916,0.1045894,0.983,1,0,9
hsa-miR-592|SERPINB8,0.98034301,-0.37213176,0.983,1,1,4
hsa-miR-107|PLS3,0.992265807,-0.42022043,0.983,1,1,0
hsa-miR-23b|THOC2,0.71099055,-0.17414781,0.983,0,1,0
hsa-miR-126*|BPHL,0.95527869,-0.32325006,0.983,0,1,0
hsa-miR-497|NMT1,0.9960350995,-0.45091894,0.983,0,4,7
hsa-miR-655|CLTB,0.953460466,-0.32068974,0.983,0,1,1
hsa-miR-148a|DIP2C,0.97401862,-0.35632378,0.983,0,2,5
hsa-miR-491|NFIB,0.71629065,0.17604378,0.983,1,1,7
hsa-miR-18a|RXRA,0.98007096,-0.37136984,0.983,0,1,0
hsa-miR-10b|HS2ST1,0.8844826,-0.2561297,0.983,0,1,1
hsa-miR-29b|DCX,0.996090068,-0.45153165,0.983,0,3,5
hsa-miR-26a|HSDL2,0.88722319,-0.25801057,0.983,0,1,1
hsa-miR-500|TRAK1,0.5216003,-0.1169254,0.983,1,0,3
hsa-miR-199b|TRO,0.991435341,-0.41528076,0.983,1,0,1
hsa-miR-182|COL11A2,0.37275916,-0.08024571,0.983,0,2,0
hsa-miR-96|MUC1,0.977895185,-0.3655703,0.983,0,1,0
hsa-miR-542-3p|DDX19A,0.52952906,-0.11902737,0.983,0,1,2
HS_188|NBN,0.9992695959,-0.5180362,0.983,0,1,2
hsa-let-7d|DVL3,0.17995995,-0.037639853,0.983,0,1,2
hsa-miR-591|SOS1,0.982996315,-0.38006744,0.983,0,1,4
hsa-let-7f|FAM124B,0.995212346,-0.4425331,0.983,0,1,1
hsa-miR-106b|SOS1,0.67156523,-0.16069692,0.983,0,3,6
hsa-miR-125b|ABCF2,0.93443495,-0.29781666,0.983,0,1,3
hsa-miR-374|TRIM9,0.89202976,-0.26139447,0.983,0,1,0
hsa-miR-374|AKT3,0.9963959327,-0.45508462,0.983,0,2,3
hsa-miR-494|PLXNA1,0.85035628,-0.23511232,0.983,0,2,0
HS_301|PKP1,0.96719128,-0.34251052,0.983,0,1,0
hsa-miR-532|PHKB,0.76650773,-0.19528869,0.983,0,2,0
HS_22.1|SYNGR1,0.895313345,0.26377246,0.983,2,1,4
hsa-miR-154*|DYNLT3,0.89473478,-0.26334938,0.983,0,2,1
hsa-let-7i|ZNF264,0.9926966266,-0.42296514,0.983,0,2,8
hsa-miR-504|ETF1,0.69657964,-0.16910337,0.983,0,1,2
hsa-miR-18a|MGEA5,0.975145217,-0.35888574,0.983,1,0,0
hsa-miR-7|SUCLA2,0.9335126,-0.29685,0.983,0,1,1
hsa-miR-34a|KIAA0652,0.43709934,0.0955363,0.983,1,0,4
hsa-miR-134|SNAPC5,0.52080935,0.11671673,0.983,0,1,1
hsa-miR-195|TSFM,0.97018555,-0.34824494,0.983,0,1,0
hsa-miR-193b|KLF6,0.55877626,0.1269494,0.983,0,1,1
hsa-miR-425-5p|JMJD1C,0.9988205616,-0.5003582,0.983,0,1,2
hsa-miR-30d|PHTF2,0.87154128,0.24767575,0.983,2,1,5
hsa-miR-101|GULP1,0.94285813,-0.3071835,0.983,0,2,2
hsa-miR-532|BAT3,0.957706004,0.32680264,0.983,1,0,2
hsa-miR-18a|SSR2,0.87446411,-0.24952734,0.983,1,1,2
hsa-miR-328|ABCC1,0.96974045,-0.34736335,0.983,1,1,3
hsa-let-7b|MLXIP,0.995018609,-0.4407422,0.983,0,2,3
hsa-miR-185|TSN,0.879443735,-0.25275752,0.983,0,1,1
HS_176|SOLH,0.69575596,-0.16881973,0.983,0,1,6
hsa-miR-30e-3p|PTPN12,0.9992552822,-0.51733845,0.983,1,0,0
hsa-miR-200c|IGF2BP3,0.16802746,0.035106536,0.983,0,1,2
hsa-miR-342|PSME3,0.9961959594,-0.4527334,0.983,0,1,4
hsa-miR-128b|RAB11FIP1,0.75388776,-0.19021071,0.983,0,2,4
hsa-miR-135b|THBS1,0.85070358,0.23530738,0.983,1,0,0
hsa-miR-101|FLI1,0.84065808,0.22979431,0.983,0,2,0
hsa-miR-181a|ADD2,0.92171167,-0.28532788,0.983,0,1,1
hsa-miR-27a|DYRK1A,0.9983431647,-0.4872205,0.983,0,1,3
hsa-miR-30c|SEMA5A,0.9637413,-0.33641335,0.983,0,1,6
hsa-miR-145|CCND3,0.989794753,-0.4066219,0.983,0,1,0
hsa-miR-329|YWHAH,0.962389443,-0.3341532,0.983,0,1,2
hsa-miR-26a|METAP2,0.916839,-0.28096506,0.983,1,0,2
hsa-miR-452*|CHSY1,0.43775016,-0.09569483,0.983,0,1,2
hsa-miR-20b|KIF3A,0.9025701,-0.2692367,0.983,1,0,3
hsa-miR-93|ALS2CR8,0.902330406,-0.26905134,0.983,0,1,0
HS_22.1|EXOC5,0.2576887,0.054379478,0.983,1,0,5
hsa-miR-29c|NUP43,0.93771678,-0.3013458,0.983,0,1,5
hsa-miR-199b|MYH9,0.92776852,0.291057,0.983,0,1,3
hsa-miR-296|SLAMF8,0.992479314,-0.42156377,0.983,0,1,2
hsa-miR-185|AP2B1,0.99501439,-0.44070387,0.983,0,1,5
hsa-miR-199a|AK2,0.34905136,0.07478057,0.983,0,1,5
hsa-let-7i|KIAA1199,0.912693486,0.27740702,0.983,0,1,4
hsa-miR-218|PFN2,0.98130327,-0.37489375,0.983,0,1,1
hsa-miR-324-3p|ORC6L,0.948127735,0.31361905,0.983,1,1,2
hsa-miR-374|ARHGAP29,0.97213124,-0.352231,0.983,0,1,6
hsa-miR-342|TMEM47,0.9951700103,-0.44213647,0.983,0,1,0
hsa-miR-146a|HIPK1,0.9944590773,-0.435889,0.983,1,2,0
hsa-miR-144|NBN,0.75896533,-0.19223216,0.983,0,1,1
hsa-miR-186|LAMA2,0.975435147,-0.3595606,0.983,1,0,1
hsa-miR-424|MYB,0.36270046,-0.077916995,0.983,1,1,1
hsa-miR-29a|ROD1,0.9984124982,-0.48890176,0.983,0,1,3
hsa-miR-126*|HIST1H2AC,0.9967086934,-0.45900065,0.983,0,2,4
hsa-miR-9|TMEM176B,0.99999978937572,-0.72218513,0.983,0,1,1
hsa-miR-30b|ITGA2,0.99982518832,-0.5656847,0.983,1,3,7
hsa-miR-342|DNAJB14,0.928078435,-0.2913601,0.983,0,1,1
hsa-miR-26a|XRCC2,0.3007759,0.063883625,0.983,0,1,1
hsa-miR-23a|LPP,0.991841166,-0.41764072,0.983,1,2,4
hsa-miR-374|BCL2,0.892241955,-0.26154646,0.983,0,2,9
hsa-miR-20b|MYO1C,0.920855395,-0.28454617,0.983,1,0,0
hsa-miR-329|KLRG1,0.71136165,0.17427982,0.983,0,1,0
hsa-miR-181c|GLRX,0.9985075674,-0.49131563,0.983,1,0,1
hsa-miR-425-5p|CAT,0.75370705,-0.1901393,0.983,0,1,1
hsa-miR-320|RUNX1,0.908590436,-0.27401188,0.983,0,1,2
hsa-miR-27b|SMC5,0.987930403,-0.39812082,0.983,0,1,3
hsa-miR-518a|PTCH1,0.9980126517,-0.47997046,0.983,1,0,2
hsa-miR-18a|KIAA1467,0.87965143,0.2528944,0.983,0,1,0
hsa-miR-200b|NRCAM,0.84691864,0.23319931,0.983,0,1,3
hsa-miR-328|LPHN2,0.99984816562,-0.5700148,0.983,0,1,2
hsa-miR-185|SEC63,0.93705171,-0.30061892,0.983,0,1,1
hsa-miR-128b|FNTA,0.9981222855,-0.48224923,0.983,0,1,0
hsa-miR-30e-3p|LIMK2,0.999966686475,-0.613109,0.983,0,1,2
hsa-miR-93|TXNIP,0.95092205,-0.317247,0.983,3,0,3
hsa-miR-148b|ATM,0.9517107,-0.31830093,0.983,0,1,4
hsa-miR-155|CDKN1B,0.4651847,0.10245852,0.983,1,0,2
hsa-let-7f|CREBL2,0.68947864,0.1666739,0.983,0,1,1
hsa-miR-9|MAP9,0.2692787,-0.056917846,0.983,0,1,5
hsa-miR-532|TRIOBP,0.0964435300000001,0.020053217,0.983,0,2,5
hsa-miR-31|CACYBP,0.6284769,0.1470997,0.983,0,1,1
hsa-miR-128b|TNFRSF10B,0.9982978886,-0.4861558,0.983,0,2,1
hsa-miR-10b|APOLD1,0.89844807,-0.2660962,0.983,0,1,1
hsa-miR-582|DSG3,0.966141768,0.34060225,0.983,0,2,3
hsa-miR-93|ANKRD10,0.85159686,-0.2358106,0.983,0,1,0
hsa-miR-125b|TNKS,0.99975778622,-0.55542815,0.983,0,1,1
hsa-miR-20b|DHX40,0.946163747,-0.31116188,0.983,0,2,2
hsa-miR-29c|LPP,0.9569929,0.3257422,0.983,0,1,4
hsa-miR-9|GNAI1,0.999979414903,-0.6255765,0.983,0,2,1
hsa-miR-181b|PRCP,0.80776052,-0.21333195,0.983,1,0,0
hsa-miR-569|DST,0.986535588,-0.39246365,0.983,0,1,14
hsa-miR-146b|DLG3,0.9976009724,-0.47229725,0.983,0,3,1
hsa-miR-193a|ZFP161,0.915550016,-0.27984428,0.983,0,1,3
hsa-miR-18a|ATXN1,0.91338999,-0.27799553,0.983,1,0,5
hsa-miR-15a|USP6NL,0.83988202,-0.22937903,0.983,0,1,2
hsa-miR-30e-5p|ESR1,0.94449729,-0.3091326,0.983,0,3,8
hsa-miR-452*|MPL,0.6716409,-0.16072173,0.983,0,1,3
hsa-miR-323|RANBP9,0.7748316,0.19874085,0.983,0,1,0
hsa-miR-425-5p|HDAC6,0.23431724,0.049297366,0.983,0,1,4
hsa-miR-582|PLAG1,0.981362788,-0.3750688,0.983,0,2,4
hsa-miR-424|HSP90AB1,0.990729422,-0.41139492,0.983,1,2,2
hsa-miR-340|NTRK3,0.9961917673,-0.45268527,0.983,0,4,6
hsa-miR-181c|FAM119B,0.0115184,-0.0023894636,0.983,1,0,1
hsa-miR-15b|PKD1,0.976345588,-0.36172378,0.983,1,3,16
hsa-miR-106b|SEMA3C,0.966105424,-0.34053704,0.983,0,1,3
hsa-miR-329|CETN2,0.9985603489,0.49271503,0.983,0,1,2
hsa-miR-136|EPHA3,0.60161775,0.13909689,0.983,0,4,4
hsa-miR-107|WAS,0.99993667918,-0.5956072,0.983,0,1,1
HS_214.1|EPB41L3,0.878523014,-0.25215283,0.983,0,1,2
hsa-miR-148a|JAK1,0.98383012,0.3827765,0.983,0,1,3
hsa-miR-30d|CEP350,0.559133,0.12704776,0.983,1,2,5
hsa-miR-421|TANK,0.83652145,0.2275974,0.983,0,1,1
hsa-miR-222|ARHGEF17,0.29194826,0.061920844,0.983,0,1,0
hsa-miR-154|SNX13,0.60708207,-0.14069884,0.983,1,0,1
hsa-miR-769-5p|SERPINE1,0.719323,-0.17713888,0.983,0,1,0
hsa-miR-663|PEX10,0.9985247455,-0.4917662,0.983,0,1,0
hsa-miR-146a|PTPN11,0.997478862,-0.47024414,0.983,0,1,3
hsa-miR-193b|BHLHB9,0.2003608,0.041991062,0.983,0,1,2
hsa-miR-484|COL6A1,0.5712359,0.13041121,0.983,0,1,0
hsa-let-7c|CALD1,0.84427597,-0.23174988,0.983,0,2,0
hsa-miR-328|GRB10,0.975836698,-0.36050633,0.983,0,1,4
hsa-miR-26a|ZNF174,0.981301185,-0.37488762,0.983,0,1,0
hsa-miR-493-5p|UTY,0.93945579,-0.30327597,0.983,0,1,2
hsa-let-7e|CDKN1A,0.1118231,0.023269922,0.983,1,0,0
hsa-miR-320|HLA-DQB1,0.9955172976,-0.4454837,0.983,0,1,2
hsa-miR-484|RASA1,0.965879776,-0.34013346,0.983,0,1,0
hsa-miR-15b|PAM,0.949763685,-0.31572342,0.983,0,1,1
hsa-miR-424|TCF3,0.98157804,-0.37570593,0.983,1,1,4
hsa-miR-95|KIAA0284,0.19914,-0.041729935,0.983,0,1,0
hsa-miR-15b|LMAN2L,0.9930351316,-0.42522117,0.983,0,2,3
hsa-miR-144|PTX3,0.28758305,0.06095338,0.983,0,1,3
hsa-miR-151|ACOX1,0.97836533,-0.36678174,0.983,0,2,3
hsa-let-7a|CYP4F2,0.70760164,-0.17294726,0.983,1,0,0
hsa-miR-15a|CLCN6,0.19334924,0.0404926,0.983,0,2,4
hsa-miR-93|NME6,0.99194616,-0.41826764,0.983,1,0,1
hsa-miR-146a|ZFR,0.987079523,-0.39460784,0.983,0,1,2
hsa-miR-129|STK39,0.14179105,-0.029563248,0.983,0,2,3
hsa-miR-146b|UBL3,0.9976765777,-0.47361487,0.983,0,1,1
hsa-miR-494|CLN5,0.62612638,-0.14638603,0.983,0,1,4
hsa-miR-7|NARG2,0.99958463584,-0.5377003,0.983,1,0,1
hsa-miR-30e-3p|RSL1D1,0.77647476,0.1994326,0.983,0,2,2
hsa-miR-130b|NIT1,0.988141714,-0.39902577,0.983,0,1,0
hsa-miR-500|ALDH5A1,0.67982543,0.16342692,0.983,0,1,2
hsa-miR-410|INHBB,0.984910744,-0.38646832,0.983,0,1,0
hsa-miR-519b|TMEM100,0.387645,-0.08372048,0.983,0,1,1
HS_71.1|ATP8A2,0.986509404,0.3923623,0.983,0,1,9
hsa-miR-101|GPR177,0.4265192,0.092970595,0.983,0,1,0
hsa-miR-425-5p|GLT25D2,0.6557479,-0.1555858,0.983,0,1,1
hsa-miR-550|GNPAT,0.9982112786,-0.4841868,0.983,1,0,1
hsa-let-7a|ITGB3,0.98290554,-0.3797793,0.983,0,2,3
hsa-miR-551a|PFKFB3,0.996289236,-0.45381635,0.983,0,1,1
hsa-miR-30a-5p|IRS2,0.9271715,-0.2904759,0.983,1,2,6
hsa-miR-106a|FAIM2,0.5680837,0.12953019,0.983,1,0,1
hsa-miR-324-3p|RAB31,0.9984142535,-0.48894516,0.983,0,1,4
hsa-miR-29c|FECH,0.888711885,-0.25904676,0.983,0,1,2
hsa-miR-574|MN1,0.95894071,-0.32867357,0.983,0,1,0
hsa-miR-519b|RYR3,0.2671772,-0.056456644,0.983,0,1,1
hsa-miR-155|CYP2C9,0.85951135,-0.24036911,0.983,0,1,1
hsa-miR-339|GPC4,0.83030644,-0.22437097,0.983,0,1,1
hsa-miR-125a|IQSEC1,0.99990490072,-0.58397174,0.983,0,1,0
hsa-miR-135b|ABCC5,0.3123255,0.06646478,0.983,1,0,1
hsa-miR-103|DLG3,0.86131886,-0.24143659,0.983,0,1,7
hsa-miR-125a|VAMP8,0.999993655648,-0.6539423,0.983,0,1,1
hsa-miR-18a|IGF2R,0.9461257,-0.311115,0.983,1,0,2
hsa-miR-214|SFRS3,0.89531139,-0.26377103,0.983,0,1,2
hsa-miR-296|CALM3,0.9980986661,-0.48174858,0.983,0,1,5
hsa-miR-143|GGA2,0.984603822,-0.38539767,0.983,0,2,5
hsa-miR-182|REEP1,0.9956004065,-0.44631803,0.983,0,2,2
hsa-miR-328|FKBP1A,0.984860957,-0.3862934,0.983,0,1,0
hsa-miR-30b|ZNF330,0.66121736,0.15733647,0.983,0,1,2
hsa-miR-30d|TOMM40,0.990338967,-0.40935317,0.983,0,1,1
hsa-miR-505|IL1R1,0.261586,-0.055231646,0.983,1,0,0
hsa-mir-454-3p|NDRG2,0.984049734,-0.38350958,0.983,0,1,0
hsa-miR-199a|PCDH21,0.14020663,-0.029229566,0.983,1,1,4
hsa-miR-193b|HECW1,0.6385144,0.15017805,0.983,0,1,1
hsa-miR-222|SFXN1,0.3826382,-0.08254785,0.983,0,1,1
hsa-miR-30e-3p|ZNF274,0.963780757,-0.33648035,0.983,0,1,2
hsa-let-7i|PTAFR,0.90067978,0.26778415,0.983,1,0,0
hsa-miR-301|FKBP4,0.3902596,0.08433446,0.983,0,1,0
HS_100|DBT,0.9937742315,-0.43049538,0.983,0,1,5
hsa-miR-15a|NOMO2,0.2132438,-0.044753067,0.983,1,0,1
hsa-miR-15b|LTBP4,0.976430403,-0.36192882,0.983,2,0,3
hsa-miR-196a|PAPPA,0.7590906,0.1922824,0.983,2,0,5
hsa-miR-93|BMPR2,0.9582764,-0.32766137,0.983,2,3,8
hsa-miR-223|HERC4,0.78357327,-0.20246173,0.983,1,1,3
hsa-miR-146b|HEATR3,0.95758351,-0.32661945,0.983,0,1,0
hsa-miR-146b|PDGFC,0.999952754108,-0.60371554,0.983,0,1,1
hsa-miR-582|CSNK1A1,0.86790578,-0.24541597,0.983,0,1,5
hsa-miR-183|CD59,0.9972049706,-0.46593866,0.983,0,5,4
hsa-miR-27a|BTN1A1,0.9989857209,-0.50602674,0.983,0,3,0
hsa-miR-28|MTHFR,0.73080713,0.18135771,0.983,1,2,6
hsa-miR-505|ACAD8,0.941609792,-0.30572882,0.983,1,0,2
hsa-miR-212|LAPTM4B,0.917948455,-0.28194058,0.983,0,1,1
hsa-miR-766|SAP18,0.88809855,-0.2586186,0.983,0,1,3
hsa-miR-199b|KIAA0284,0.7819705,-0.20177187,0.983,0,1,2
hsa-miR-200b|SATB2,0.17946315,0.037534207,0.983,0,1,1
hsa-miR-22|ILF3,0.99948916433,-0.53063047,0.983,0,1,1
hsa-miR-30a-5p|ABHD6,0.4422964,-0.09680474,0.983,1,0,2
hsa-miR-10a|EZH1,0.38100487,-0.08216618,0.983,0,1,2
hsa-miR-19a|CRMP1,0.944730777,-0.30941397,0.983,0,1,1
hsa-miR-221|GPR107,0.99975045666,-0.55447364,0.983,0,1,3
hsa-miR-128a|GNS,0.67045838,0.16033436,0.983,0,4,7
hsa-miR-146b|BPGM,0.973153682,-0.35441864,0.983,0,1,1
hsa-miR-485-3p|FAS,0.656575,-0.15584944,0.983,0,4,2
hsa-miR-26a|TOR1B,0.67493746,-0.16180621,0.983,0,1,2
hsa-miR-369-3p|PRC1,0.8461774,-0.23279093,0.983,0,1,1
hsa-miR-539|IGFBP4,0.10109705,0.021025708,0.983,0,1,1
hsa-miR-181a|ARL4C,0.99209966,-0.41919693,0.983,0,1,4
hsa-miR-125b|AHCYL1,0.9977423726,-0.4747925,0.983,0,1,3
hsa-miR-200c|KLF12,0.87322645,-0.2487394,0.983,1,3,9
hsa-miR-126*|SPTBN1,0.962513376,0.33435762,0.983,0,1,6
hsa-miR-197|SPAG9,0.94547113,-0.31031245,0.983,0,1,0
hsa-miR-9*|CHST5,0.983268201,-0.3809383,0.983,0,1,0
hsa-miR-320|NRN1,0.98521749,-0.3875569,0.983,0,1,2
hsa-miR-801|SIRT5,0.999975699582,-0.62133944,0.983,0,1,1
hsa-miR-425-5p|CCDC91,0.27555025,0.058296744,0.983,0,1,0
hsa-miR-218|GLS,0.993676716,-0.42976955,0.983,0,1,1
hsa-miR-324-3p|FGR,0.973832928,-0.3559104,0.983,0,1,0
hsa-miR-326|SOX11,0.974759627,-0.35799822,0.982,0,1,7
hsa-miR-455|GLCE,0.914574444,-0.2790048,0.982,1,1,1
hsa-miR-484|ZBED1,0.77327484,-0.19808868,0.982,0,1,9
hsa-miR-532|KLHL3,0.82711315,-0.2227462,0.982,1,0,3
hsa-miR-494|CHN1,0.9991589031,-0.51292866,0.982,1,0,2
hsa-miR-423|IL1R1,0.991335856,-0.4147169,0.982,0,1,1
hsa-miR-550|ITSN2,0.990448964,-0.4099211,0.982,0,1,1
hsa-miR-628|GORASP2,0.2314731,0.048682034,0.982,0,1,1
hsa-miR-30d|FBXO21,0.77470453,0.19868751,0.982,0,1,1
hsa-miR-130b|BMPR2,0.71182775,-0.1744458,0.982,0,2,9
hsa-miR-146b|PCSK7,0.9976538902,-0.47321558,0.982,0,1,0
hsa-miR-656|LMBRD1,0.59385744,0.13684346,0.982,0,2,2
hsa-miR-431|PAK2,0.983777896,0.3826034,0.982,0,1,4
hsa-miR-452*|NR2F6,0.975802582,-0.36042547,0.982,1,0,1
hsa-miR-138|GRK6,0.59421742,0.13694744,0.982,0,1,2
hsa-miR-497|MAPKBP1,0.96213212,-0.33373052,0.982,0,2,8
hsa-miR-199b|KLF6,0.988643009,-0.4012287,0.982,0,1,3
hsa-miR-769-5p|PTGER3,0.7222635,0.17820819,0.982,0,1,1
hsa-miR-93|FGL2,0.962894987,-0.33499053,0.982,3,0,1
hsa-miR-30b|PDIA6,0.9985490713,-0.49241227,0.982,0,1,1
hsa-miR-28|LPHN1,0.9977593687,-0.47510162,0.982,1,0,11
hsa-miR-144|PDE4D,0.33764017,-0.07217816,0.982,1,2,3
hsa-miR-370|LUC7L,0.0291673,0.006051771,0.982,0,1,1
hsa-miR-504|BAP1,0.9913587095,-0.41484594,0.982,1,1,2
hsa-miR-342|ETNK1,0.99979895915,-0.5613288,0.982,0,1,4
hsa-miR-29c|BRD3,0.81779313,-0.21812369,0.982,0,1,4
hsa-miR-370|ABHD6,0.94094686,-0.30496636,0.982,0,1,1
hsa-miR-491|TCF7L1,0.43197757,0.094291516,0.982,0,1,1
hsa-miR-17-5p|CYLD,0.99979631859,-0.56091917,0.982,0,1,2
hsa-miR-27a|STAB2,0.996258098,-0.45345223,0.982,2,1,1
hsa-miR-221|MTMR2,0.995645137,-0.44677275,0.982,0,1,2
hsa-miR-186|OLFML3,0.71532312,-0.17569597,0.982,1,0,1
hsa-miR-22|SLC25A10,0.9993073781,-0.5199382,0.982,1,1,2
hsa-miR-29b|TPX2,0.84008835,-0.2294893,0.982,0,1,0
hsa-miR-146b|KIF3B,0.3788512,-0.08166355,0.982,0,1,1
hsa-miR-370|VDR,0.99961665226,-0.5404,0.982,0,1,4
hsa-miR-363|PRMT2,0.986902796,-0.39390293,0.982,0,1,1
hsa-mir-454-3p|DST,0.46734995,-0.10299933,0.982,0,1,20
hsa-miR-30c|BCAP29,0.980261767,-0.3719033,0.982,0,3,8
hsa-miR-381|PRPS2,0.92414699,-0.28758824,0.982,0,2,3
hsa-miR-99a|FUS,0.6444601,-0.15202576,0.982,0,1,0
hsa-miR-17-5p|ITPR2,0.87650219,0.2508376,0.982,0,2,6
hsa-miR-193b|SCAMP1,0.97045466,0.34878322,0.982,0,1,6
hsa-miR-30e-3p|NNT,0.63855222,0.15018974,0.982,0,1,1
hsa-miR-152|ANAPC5,0.83510903,-0.2268565,0.982,0,1,1
hsa-miR-490|RECQL5,0.70006263,-0.17030825,0.982,0,1,2
hsa-miR-142-3p|ITPK1,0.986161813,-0.39103237,0.982,0,1,0
hsa-miR-301|TMEM111,0.49544746,-0.11011756,0.982,0,1,0
hsa-miR-663|HHLA3,0.99980322883,-0.56200165,0.982,0,1,0
hsa-miR-342|ASCC3,0.8468199,-0.23314483,0.982,0,1,10
hsa-miR-143|FGD6,0.996757537,-0.45964128,0.982,1,0,2
hsa-miR-512-3p|MAPRE3,0.4807046,-0.10635879,0.982,0,3,1
hsa-miR-30b|DACT1,0.943929143,-0.3084519,0.982,1,0,2
hsa-miR-26a|UBE2W,0.73683965,-0.18362135,0.982,0,4,5
hsa-miR-421|GAB2,0.950306028,-0.3164332,0.982,0,2,2
hsa-miR-17-5p|HLA-E,0.980352763,-0.37215924,0.982,0,1,1
hsa-miR-324-3p|H2AFY,0.22912973,-0.048175536,0.982,0,1,1
hsa-miR-324-3p|ELN,0.49568063,-0.11017745,0.982,0,2,2
hsa-miR-539|WNT16,0.4589337,-0.10090317,0.982,0,1,4
hsa-miR-194|POLR2C,0.0682097,0.014166003,0.982,0,1,0
hsa-miR-17-3p|MRPS2,0.4418927,0.096706,0.982,0,1,1
hsa-let-7e|SIX2,0.99964898845,-0.54334,0.982,1,0,0
hsa-miR-342|UBTF,0.9970936412,-0.4642936,0.982,0,1,5
hsa-miR-497|BRMS1,0.94177794,-0.3059233,0.982,1,1,1
hsa-miR-106b|MAP3K9,0.67254272,0.16101773,0.982,1,1,2
hsa-miR-183|PLSCR3,0.999959922847,-0.6081768,0.982,0,1,0
hsa-miR-484|PTPRN2,0.89613149,-0.26437378,0.982,0,1,0
hsa-miR-25|DDB2,0.63844723,-0.15015727,0.982,0,1,0
HS_22.1|CRIP1,0.959079307,-0.32888642,0.982,0,1,0
hsa-miR-518a|MYOZ3,0.905570425,-0.27158725,0.982,0,1,0
hsa-miR-624|TPP2,0.95109621,-0.31747857,0.982,0,1,1
HS_97|GRIN2A,0.4573632,-0.10051376,0.982,1,1,9
hsa-miR-30e-3p|BIRC5,0.77634554,-0.19937807,0.982,0,2,1
hsa-miR-199b|TTC3,0.9983171697,-0.48660612,0.982,0,2,3
hsa-miR-96|IL6ST,0.987153095,-0.39490372,0.982,0,2,1
hsa-miR-801|ITM2A,0.948896725,-0.31460148,0.982,0,1,0
hsa-miR-425-5p|MAP3K7IP1,0.50487608,0.11255054,0.982,0,1,0
hsa-miR-130b|NPY1R,0.95692883,-0.3256476,0.982,0,1,0
hsa-miR-339|TIPRL,0.33385926,-0.071319714,0.982,0,1,2
hsa-miR-29b|DHRS2,0.83232534,-0.22540958,0.982,0,1,0
hsa-mir-454-3p|OAS2,0.991624068,-0.41636604,0.982,1,1,1
hsa-miR-139|OSGEPL1,0.9936684445,-0.42970842,0.982,0,1,0
HS_256|DZIP3,0.91771728,-0.28173646,0.982,0,1,1
hsa-miR-199b|GPI,0.2448553,-0.05158305,0.982,0,1,3
hsa-miR-142-3p|BTN3A2,0.81450231,0.21653178,0.982,0,1,0
hsa-miR-19a|MAN2B2,0.721612,-0.17797065,0.982,0,1,0
hsa-miR-432|SMAD7,0.88431604,0.2560165,0.982,1,0,1
hsa-miR-339|SS18L2,0.3004175,-0.06380377,0.982,0,1,0
hsa-miR-655|PLOD2,0.967439096,-0.3429684,0.982,0,1,2
hsa-miR-28|CACNA1G,0.963239405,-0.33556634,0.982,0,1,1
hsa-miR-193a|OTUD3,0.9989131312,-0.5034416,0.982,0,3,3
hsa-miR-382|RPS6KB1,0.48892385,0.10844764,0.982,1,0,3
hsa-miR-93|CEP164,0.79279938,-0.2065031,0.982,0,1,2
hsa-miR-532|FBXO9,0.3454375,0.073954515,0.982,0,2,2
hsa-miR-16|PAM,0.9995970915,-0.5387277,0.982,0,1,1
hsa-miR-30d|MXRA5,0.9999904275555,-0.6443527,0.982,1,0,4
hsa-miR-374|EMCN,0.9948698743,-0.4394078,0.982,0,1,0
hsa-miR-497|OIP5,0.9037538,-0.27015734,0.982,1,0,0
hsa-miR-28|NCOA3,0.99958685282,-0.53788114,0.982,0,1,1
hsa-miR-181b|RBM8A,0.9954188154,0.44451228,0.982,0,2,4
hsa-miR-339|POU2F1,0.69801658,-0.16959938,0.982,0,1,11
hsa-miR-143|CNNM3,0.938999556,-0.30276537,0.982,1,2,0
hsa-miR-219|GGA2,0.73485336,0.18287227,0.982,0,1,2
hsa-miR-191|PLCB1,0.9986845106,-0.4961947,0.982,0,1,0
hsa-miR-30a-5p|SAP30,0.9937833925,-0.43056408,0.982,0,1,0
hsa-miR-191|PSMD13,0.94803552,-0.313502,0.982,1,0,0
hsa-miR-30e-3p|USP4,0.2207231,0.04636203,0.982,0,1,2
hsa-miR-17-3p|PRKD3,0.90525445,0.27133703,0.982,0,1,2
hsa-miR-20a|TAF7,0.973910084,-0.35608187,0.982,0,1,1
hsa-miR-92|EMP1,0.999957267446,-0.60644555,0.982,0,1,0
hsa-miR-576|RIMBP2,0.6917075,-0.16743262,0.982,2,0,3
hsa-miR-200c|TRIM33,0.4111372,-0.08927839,0.982,2,3,3
hsa-miR-484|RBPMS,0.989533736,-0.4053558,0.982,0,1,0
hsa-miR-92|ZNF135,0.31318164,-0.06665673,0.982,0,1,5
hsa-miR-106b|NPC2,0.995790116,-0.44827503,0.982,0,1,0
hsa-miR-20b|ZNF282,0.31521475,0.067112915,0.982,0,1,0
hsa-miR-411|NUDT4,0.70090818,0.1706021,0.982,1,0,0
hsa-miR-768-5p|WSB1,0.990573671,0.4105718,0.982,0,1,0
hsa-miR-25|EIF5,0.969270568,-0.3464442,0.982,1,2,6
hsa-let-7a|DCN,0.9928417425,-0.42392105,0.982,0,1,0
hsa-miR-338|PLEKHF1,0.99906079774,-0.50887924,0.982,0,1,1
hsa-miR-222|ITGB1,0.9951245915,-0.44171426,0.982,0,1,0
hsa-miR-200b|STXBP6,0.5365593,0.12090687,0.982,1,2,2
hsa-miR-188|KRT19,0.989889153,-0.4070866,0.982,0,1,1
hsa-miR-324-3p|PET112L,0.972396575,0.35279226,0.982,0,2,0
hsa-miR-377|STK38,0.7634595,-0.19404547,0.982,1,0,3
hsa-miR-301|CAMSAP1L1,0.76922683,-0.19640702,0.982,0,2,1
hsa-miR-342|KIAA0391,0.964860305,-0.33833688,0.982,0,1,2
hsa-miR-486|NPEPL1,0.981698003,-0.3760637,0.982,0,1,0
hsa-miR-19b|EMP1,0.89519336,-0.26368457,0.982,0,1,0
hsa-miR-451|PTGES2,0.9988459642,-0.5011824,0.982,0,1,0
hsa-miR-342|CLCC1,0.9986495845,-0.4951875,0.982,0,1,3
hsa-let-7e|DZIP3,0.976335432,0.36169928,0.982,0,1,0
hsa-miR-29a|NRBP1,0.9989044132,-0.50314146,0.982,0,1,0
hsa-miR-218|BCHE,0.2914557,-0.06181158,0.982,0,1,0
hsa-miR-328|LHFPL2,0.9999912069325,-0.64636004,0.982,0,1,0
hsa-miR-486|USP22,0.9982513447,-0.48508698,0.982,0,1,6
hsa-miR-299-5p|DOCK9,0.72091612,-0.17771731,0.982,0,1,1
hsa-miR-381|CD6,0.8296647,-0.2240427,0.982,0,1,0
hsa-miR-425-5p|DHTKD1,0.99942849926,-0.52673006,0.982,0,2,2
hsa-miR-363*|ATRNL1,0.31981474,-0.06814685,0.982,0,1,1
hsa-miR-146a|HYOU1,0.87125796,0.24749795,0.982,1,0,3
hsa-miR-200a|THBS1,0.70885915,-0.17339168,0.982,0,1,4
hsa-miR-224|CDIPT,0.95107515,-0.31745052,0.982,0,1,1
hsa-let-7f|VCAM1,0.99962253173,-0.54091763,0.982,0,1,0
hsa-miR-409-3p|SH3BGRL,0.8410192,0.22998805,0.982,0,2,3
hsa-miR-627|PRR3,0.99951860067,-0.5326745,0.982,0,1,0
hsa-miR-141|TJP1,0.8541288,0.23724906,0.982,0,2,3
hsa-miR-565|TGM4,0.92397415,-0.28742597,0.982,1,0,3
hsa-miR-212|PPIF,0.946450323,-0.3115159,0.982,0,1,1
hsa-miR-324-3p|PDLIM5,0.94780877,-0.31321496,0.982,0,1,3
hsa-miR-369-3p|ZFPM2,0.57792085,0.13229167,0.982,1,0,2
hsa-miR-200b|CTSO,0.2835967,-0.060071617,0.982,0,1,2
hsa-miR-16|SFRS1,0.967862483,-0.34375736,0.982,0,1,2
hsa-miR-361|SULF1,0.999986793793,-0.6366127,0.982,1,0,4
hsa-miR-9|PSMB8,0.97684846,-0.36294845,0.982,0,1,0
hsa-miR-33|MACF1,0.74109176,-0.1852376,0.982,1,1,6
hsa-miR-485-3p|AGA,0.4112662,0.08930918,0.982,1,0,1
hsa-miR-146b|ACTR2,0.9933090685,-0.42711708,0.982,0,1,3
hsa-miR-103|DOCK9,0.981854064,-0.3765321,0.982,0,1,2
hsa-miR-146b|TTF2,0.991883111,-0.41789034,0.982,1,1,1
hsa-miR-96|THBS2,0.980625775,-0.37293312,0.982,0,2,1
hsa-miR-342|PIP5K1C,0.94698253,-0.3121774,0.982,0,1,2
hsa-miR-9*|LPP,0.99909451185,-0.5102266,0.982,0,2,3
hsa-miR-484|YTHDC1,0.94147295,-0.30557087,0.982,0,1,3
hsa-miR-594|STXBP1,0.92377175,-0.2872363,0.982,1,0,2
hsa-miR-494|MAGI2,0.1250431,-0.026041657,0.982,0,1,3
hsa-miR-193b|SLC5A5,0.2491518,0.05251767,0.982,0,1,1
hsa-miR-134|EPB41L3,0.9881944675,-0.39925382,0.982,0,1,3
hsa-miR-27b|RNF24,0.984976066,-0.38669857,0.982,1,1,2
hsa-miR-218|CCDC93,0.978126505,-0.36616364,0.982,0,1,9
hsa-miR-189|SDHC,0.962498143,-0.33433247,0.982,0,1,0
hsa-miR-33b|SPG7,0.88702006,0.25787,0.982,0,1,1
hsa-miR-199b|PUM1,0.97960849,-0.37009433,0.982,0,1,3
hsa-miR-625|GOSR1,0.87524251,-0.25002587,0.982,0,1,2
hsa-miR-143|PPP3CA,0.88014315,-0.2532192,0.982,0,1,1
hsa-miR-92b|LAMP1,0.94091831,-0.30493367,0.982,0,1,1
hsa-miR-181c|CASK,0.93203144,-0.29531962,0.982,0,1,0
hsa-miR-483|SYT1,0.985300629,-0.38785523,0.982,0,1,1
hsa-miR-130b|KIAA1704,0.970838021,-0.34955707,0.982,0,1,3
hsa-miR-17-5p|ZFX,0.76274404,0.19375524,0.982,0,3,3
hsa-miR-194|TOR1AIP1,0.93081372,-0.294081,0.982,0,2,3
hsa-miR-425-5p|SERINC1,0.69277,-0.16779554,0.982,0,1,1
hsa-miR-21|LRRC2,0.79028995,0.20539172,0.982,0,1,2
hsa-miR-339|TELO2,0.2157998,0.045302458,0.982,1,0,1
hsa-miR-30c|NAV3,0.74781018,-0.18782768,0.982,0,2,3
hsa-miR-92|AOC3,0.9985115835,-0.49142057,0.982,0,1,1
hsa-miR-141|PCDH9,0.42205733,-0.091895044,0.982,1,1,2
hsa-miR-128a|UCKL1,0.9996157397,-0.54032034,0.982,0,1,2
hsa-miR-624|S100PBP,0.32862556,-0.07013445,0.982,0,4,0
hsa-miR-503|DCC,0.996637671,-0.45808375,0.982,0,1,0
hsa-miR-132|MAP3K4,0.85932447,-0.24025932,0.982,0,1,3
hsa-miR-185|ATP13A3,0.971015997,-0.34991917,0.982,0,1,0
hsa-miR-495|ZBTB10,0.76208399,0.19348802,0.982,0,2,2
hsa-miR-181b|NR4A3,0.943568375,-0.3080225,0.982,1,2,4
hsa-miR-368|DYNC2LI1,0.998454468,0.48995122,0.982,1,0,0
hsa-miR-519b|ARL4C,0.7654328,0.19484903,0.982,0,2,2
hsa-miR-382|PHF3,0.88037846,0.25337496,0.982,0,1,0
HS_96|SLCO2B1,0.87927016,0.25264326,0.982,0,1,0
hsa-miR-363*|MEF2B,0.57053527,0.13021508,0.982,1,0,1
hsa-miR-182|NET1,0.76125516,-0.19315317,0.982,0,1,1
hsa-miR-7|GOLGB1,0.983015846,-0.3801296,0.982,1,0,1
HS_256|ZBTB24,0.14167666,0.029539155,0.982,0,1,1
hsa-miR-20a|PTPN11,0.60643414,0.14050822,0.982,0,1,2
hsa-miR-625|YME1L1,0.93258704,-0.29589057,0.982,0,1,0
HS_100|ZNF609,0.81384288,-0.21621521,0.982,0,1,1
hsa-miR-30d|ERG,0.9998717815,-0.575131,0.982,1,1,6
hsa-miR-9|PPM1F,0.9572191,-0.326077,0.982,2,1,0
hsa-miR-221|KLF12,0.9971112658,-0.46455032,0.982,1,1,7
hsa-miR-517a|ZNF587,0.6447233,-0.15210797,0.982,0,1,1
hsa-miR-195|ZNF10,0.6522071,-0.15446152,0.982,0,2,1
hsa-miR-497|MAPRE1,0.99958900997,-0.5380579,0.982,0,1,4
hsa-miR-134|PDLIM5,0.69935083,-0.17006129,0.982,0,2,1
hsa-miR-339|SIPA1L3,0.90797358,0.27351168,0.982,1,0,1
hsa-miR-143|ATN1,0.9999941817523,-0.6559186,0.982,0,1,0
hsa-miR-30e-5p|LOX,0.99923811003,-0.5165169,0.982,0,1,1
hsa-miR-186|ELTD1,0.947361734,-0.31265196,0.982,0,1,2
hsa-miR-28|ANXA5,0.50584844,-0.11280278,0.982,0,1,0
hsa-miR-224|MAN2A2,0.927145965,-0.29045114,0.982,0,1,0
hsa-miR-18a|CDH11,0.99997912806,-0.6252255,0.982,0,1,1
hsa-miR-181b|B4GALT5,0.981084583,-0.37425447,0.982,0,1,2
hsa-miR-452|SP3,0.999947818007,-0.60098875,0.982,1,0,1
hsa-miR-10a|SYNJ1,0.9952484914,-0.44287416,0.982,0,1,0
hsa-miR-20a|CX3CL1,0.998451749,-0.48988247,0.982,0,1,0
hsa-miR-19a|TBC1D12,0.994948416,-0.4401082,0.982,0,1,0
hsa-miR-142-5p|SFRS3,0.9981893011,-0.48370054,0.982,0,2,1
hsa-miR-30a-5p|UBE2G1,0.3474652,-0.07441778,0.982,1,0,3
hsa-miR-491|ARRB2,0.9981890463,-0.48369494,0.982,1,0,1
hsa-miR-10a|NTRK3,0.4061336,0.088086635,0.982,1,4,9
hsa-miR-181b|EGR3,0.19188136,-0.040179294,0.982,0,2,4
hsa-miR-594|NCOA1,0.99968834122,-0.5472647,0.982,0,2,1
hsa-miR-181a|NCAPH,0.83444782,-0.22651123,0.982,1,0,1
hsa-miR-182|PPAP2A,0.992077935,-0.41906446,0.982,0,1,0
hsa-miR-145|PPP2R1A,0.9953279993,-0.4436324,0.982,0,1,2
hsa-miR-323|ALS2CL,0.99917537277,-0.5136493,0.982,0,1,0
hsa-miR-125a|RAC2,0.999957225944,-0.60641927,0.982,0,1,1
hsa-miR-181c|USP46,0.2628064,-0.05549878,0.982,0,2,8
hsa-miR-768-3p|BMP1,0.999960399182,-0.6084984,0.982,0,1,4
hsa-miR-9|LPIN1,0.93624148,-0.29974154,0.982,0,1,1
hsa-miR-7|KCTD2,0.999949278772,-0.6017704,0.982,0,1,0
hsa-let-7i|ZXDC,0.9999267353,-0.5914854,0.982,0,1,0
hsa-miR-328|CDS2,0.99947090755,-0.529415,0.982,1,0,2
hsa-miR-214|CYP2E1,0.87426163,-0.24939804,0.982,0,3,11
hsa-miR-186|TNC,0.982406946,-0.37821922,0.982,0,1,1
hsa-miR-18a*|LAMC1,0.6492818,-0.15353793,0.982,0,2,3
hsa-miR-362|KLK2,0.87644478,0.25080046,0.982,0,3,4
hsa-miR-92|NPLOC4,0.72285867,-0.17842552,0.982,1,0,5
hsa-miR-221|GALNT10,0.947829768,-0.3132415,0.982,0,2,0
hsa-miR-196a|FAS,0.99903389625,-0.5078346,0.982,1,0,1
hsa-miR-411|YEATS2,0.88153509,-0.254144,0.982,0,1,2
hsa-miR-320|MTUS1,0.9888245,-0.40204668,0.982,0,1,4
hsa-miR-505|GTPBP2,0.972666051,-0.35336685,0.982,0,1,0
hsa-miR-150|LOXL2,0.9994656667,0.529073,0.982,0,1,0
hsa-miR-381|BTG1,0.90788596,0.27344084,0.982,1,1,3
hsa-miR-125a|LCP1,0.99978059206,-0.5585738,0.982,0,1,1
hsa-miR-27b|TBC1D1,0.93921319,-0.3030041,0.982,1,2,3
hsa-miR-30e-5p|CDKN2B,0.85317142,-0.23670302,0.982,0,2,3
hsa-miR-370|MTUS1,0.990742481,0.41146448,0.982,1,3,4
hsa-miR-627|KCNJ5,0.996811691,0.4603615,0.982,0,1,2
hsa-miR-425-5p|ATRX,0.92608322,-0.28942624,0.982,0,1,1
hsa-miR-181c|TMCC1,0.940327764,0.30426043,0.982,1,1,5
hsa-miR-103|PEX5,0.59260616,0.13648243,0.982,0,1,1
hsa-miR-582|RFC5,0.9971704127,-0.46542197,0.982,0,1,0
hsa-miR-370|FOXM1,0.9959297585,-0.44976515,0.982,1,1,0
hsa-miR-92|NCK2,0.9987098854,-0.49694136,0.982,0,1,1
hsa-miR-29c|SEPHS1,0.9986762211,-0.4959535,0.982,0,1,3
hsa-miR-214|RBM8A,0.9928290364,-0.42383668,0.982,0,1,6
hsa-miR-195|RPRM,0.28523654,-0.060434137,0.982,0,1,0
hsa-miR-106b|RAP2C,0.50485632,0.112545416,0.982,1,0,3
HS_263.1|LIMD1,0.95194152,-0.318612,0.982,0,4,2
HS_188|BOLA1,0.81034745,-0.21455026,0.982,0,1,0
hsa-miR-16|CGGBP1,0.988036196,-0.39857218,0.982,0,1,1
hsa-miR-194|SYNJ2,0.99967566848,-0.5459546,0.982,0,1,5
hsa-miR-335|TMEM63A,0.90010016,0.26734298,0.982,0,1,1
hsa-miR-144|IL1B,0.445269,0.097532734,0.982,0,1,0
hsa-miR-20b|HMGB3,0.65803626,-0.15631618,0.982,1,0,2
hsa-miR-486|UBE2N,0.92802186,0.2913047,0.982,1,0,1
hsa-miR-148a|SCRN1,0.990667108,-0.4110642,0.982,0,1,4
HS_263.1|LAX1,0.54649392,-0.123589024,0.982,0,1,3
hsa-miR-425|RUNX1,0.61337435,0.14255965,0.982,0,1,3
hsa-miR-503|RBM23,0.99991604933,-0.5875867,0.982,0,1,1
hsa-miR-30b|KIAA0776,0.1061126,-0.022074623,0.982,1,0,8
hsa-let-7f|TAT,0.74686104,0.18745899,0.982,0,1,1
hsa-miR-214|DAG1,0.82889152,0.22364835,0.982,0,2,1
hsa-let-7f|PUM2,0.897665836,0.26551127,0.982,0,1,1
hsa-miR-193b|SLC9A1,0.4108952,0.08922065,0.982,0,1,1
hsa-miR-200b|ZIC3,0.1485929,-0.030997058,0.982,0,1,4
hsa-miR-381|CDC42EP3,0.955254037,-0.32321477,0.982,0,1,2
hsa-miR-20b|SFRS14,0.956513457,-0.32503718,0.982,1,1,1
hsa-miR-409-3p|NEK9,0.960832093,0.3316302,0.982,0,1,2
hsa-miR-16|SYPL1,0.8503803,-0.23512581,0.982,0,1,0
hsa-miR-30e-3p|EIF2S1,0.972766124,-0.35358143,0.982,0,1,5
hsa-miR-95|GSTZ1,0.82898885,-0.22369793,0.982,0,1,0
hsa-miR-324-3p|C2,0.981704768,-0.37608394,0.982,0,1,1
hsa-miR-23a|IQSEC1,0.9994942079,-0.5309731,0.982,1,1,2
hsa-miR-296|ACTR1A,0.966838505,-0.34186357,0.982,0,2,5
hsa-miR-199b|ZNF609,0.9987516287,-0.49819845,0.982,1,2,5
hsa-miR-181c|RASSF2,0.937429056,-0.30103058,0.982,1,3,2
hsa-miR-30b|CYP1B1,0.9980586653,-0.48091307,0.982,0,1,3
hsa-miR-30c|DDX3Y,0.994642988,-0.43743542,0.982,0,1,4
hsa-miR-222|TGOLN2,0.60374454,-0.13971886,0.982,1,0,1
hsa-mir-454-3p|HCCS,0.81634292,-0.21741967,0.982,1,0,1
HS_176|GTPBP2,0.961430397,-0.33258966,0.982,1,1,5
hsa-miR-199a|CDK5R1,0.4004675,-0.0867424,0.982,0,1,1
hsa-miR-370|UNC84B,0.9963040259,-0.45399025,0.982,1,3,3
hsa-miR-512-3p|ADARB1,0.83510788,-0.22685589,0.982,0,2,7
hsa-miR-22|DCTD,0.57947144,-0.13273023,0.982,1,0,2
hsa-miR-181c|THRA,0.9967454283,0.4594817,0.982,0,2,1
hsa-miR-338|BAMBI,0.9988469956,-0.5012162,0.982,0,1,1
hsa-miR-24|PTPN11,0.974406518,-0.3571953,0.982,0,1,4
hsa-miR-20a|RAG1AP1,0.986466039,-0.3921948,0.982,1,0,1
hsa-miR-221|TUB,0.68071598,-0.16372387,0.982,0,1,4
hsa-miR-17-5p|USP33,0.94968629,0.31562263,0.982,0,1,1
hsa-miR-18a|XPNPEP1,0.978486124,-0.36709654,0.982,0,1,4
hsa-miR-194|PRPSAP1,0.968037073,-0.3440852,0.982,0,1,0
HS_96|SHANK2,0.70643523,0.17253613,0.982,0,2,3
hsa-miR-504|TMEM104,0.86471488,-0.24347033,0.982,0,2,2
hsa-miR-33|CD59,0.75428906,-0.19036946,0.982,1,0,8
hsa-miR-9|DNAJB12,0.993099546,-0.42566115,0.982,0,1,4
hsa-miR-15b|F2RL1,0.9972367838,-0.46641928,0.982,0,1,0
hsa-miR-369-3p|HTR1F,0.954197187,-0.32171723,0.982,1,2,4
hsa-miR-28|KIAA1704,0.9977620493,-0.47515056,0.982,0,1,2
hsa-miR-328|SCAP,0.85752854,-0.23920968,0.982,0,1,6
hsa-miR-130a|CYLD,0.9967178658,-0.4591203,0.982,0,1,1
hsa-miR-361|MEF2C,0.9999972604505,-0.6725296,0.982,0,1,0
hsa-miR-222|MAF,0.930578314,-0.29384354,0.982,0,1,2
HS_22.1|PRKAR1A,0.9994659842,-0.5290936,0.982,0,1,2
hsa-miR-30b|SPON1,0.91551922,-0.27981767,0.982,0,1,5
hsa-miR-23b|HEMK1,0.88461155,-0.25621745,0.982,0,1,8
hsa-miR-656|RNF11,0.57673952,0.13195816,0.982,0,3,6
hsa-miR-15a|TGOLN2,0.98235181,-0.378049,0.982,1,0,7
hsa-let-7g|DISC1,0.83016159,0.2242968,0.982,0,2,4
hsa-miR-505|STK38,0.918457046,-0.2823912,0.982,2,0,2
hsa-miR-18a|FRS2,0.86907108,0.24613522,0.982,1,0,1
hsa-miR-429|SSH3,0.72436702,-0.17897768,0.982,0,1,0
hsa-miR-365|CPT1A,0.999966257827,-0.6127705,0.982,0,2,0
hsa-miR-338|CREM,0.994006548,0.43226492,0.982,0,1,0
hsa-miR-323|ARHGEF9,0.85729812,-0.23907572,0.982,0,1,2
hsa-miR-377|KCNQ1,0.99985154082,-0.5707,0.982,0,1,0
hsa-miR-324-5p|SEC63,0.82558952,0.22197853,0.982,0,1,0
hsa-miR-432|MYO1B,0.86996736,-0.24669166,0.982,0,1,0
hsa-miR-30e-5p|ZNF281,0.39521295,-0.085500725,0.982,0,1,4
hsa-miR-17-5p|MTMR2,0.4231162,-0.09214995,0.982,0,1,6
hsa-miR-335|VPS4A,0.969371129,-0.34663993,0.982,0,1,1
hsa-miR-485-3p|GGPS1,0.6921601,0.16758712,0.982,0,1,0
hsa-miR-424|GNG12,0.978456121,-0.36701822,0.982,0,1,4
hsa-miR-199a|SCARB1,0.76884267,-0.19624847,0.982,0,1,0
hsa-miR-200c|ZNF536,0.18057734,0.03777115,0.982,1,0,5
hsa-miR-491|EHD2,0.96350406,-0.3360118,0.982,0,3,2
hsa-miR-342|SMARCD1,0.994391621,-0.43533292,0.982,0,1,0
hsa-miR-411|GGPS1,0.87122966,0.2474802,0.982,0,1,2
hsa-miR-324-3p|TRAM2,0.999984151536,-0.63212967,0.982,0,1,8
hsa-miR-125a|MAPKAPK3,0.85577163,-0.23819225,0.982,0,1,4
hsa-miR-9*|HLA-E,0.9886351945,-0.40119374,0.982,0,1,1
hsa-miR-425-5p|PAIP1,0.78702329,-0.20395873,0.982,0,1,1
hsa-miR-499|CRELD1,0.969166484,-0.34624216,0.982,0,1,0
hsa-miR-9*|CYP20A1,0.968659032,-0.34526512,0.982,0,1,0
hsa-miR-565|NEK9,0.92202386,-0.28561455,0.982,0,1,1
hsa-miR-627|SOX11,0.999977811813,-0.6236692,0.982,0,2,3
hsa-miR-594|SGK3,0.951390408,-0.31787124,0.982,0,1,2
hsa-miR-199a*|MYH10,0.4555669,0.10006902,0.982,0,1,1
hsa-miR-582|MAP4,0.49558425,0.1101527,0.982,0,1,0
hsa-miR-96|POLH,0.9983043486,-0.48630616,0.982,0,1,3
hsa-miR-27b|VAMP3,0.4077462,0.088470235,0.982,0,1,4
hsa-miR-15a|SUCLA2,0.38412005,0.08289449,0.982,1,1,1
hsa-miR-185|VPS54,0.99917226325,-0.51351225,0.982,0,1,1
hsa-miR-16|BAIAP2,0.9635871,-0.3361521,0.982,1,0,5
hsa-miR-565|MYO7A,0.80642264,-0.21270642,0.982,0,1,3
hsa-miR-18a|BCL2,0.988542451,-0.40078026,0.982,0,1,2
hsa-miR-625|MTAP,0.77221031,0.19764447,0.982,1,2,1
hsa-miR-425-5p|CEP68,0.87560201,-0.2502569,0.982,1,0,2
hsa-miR-625|ALDH5A1,0.99958640305,-0.53784436,0.982,0,1,1
hsa-miR-455|CYLD,0.990551895,-0.41045767,0.982,1,0,3
hsa-miR-186|GPNMB,0.95957429,-0.32965142,0.982,0,1,1
hsa-miR-342|DNAJB5,0.995861881,-0.44903538,0.982,0,1,1
hsa-miR-363|ALDH5A1,0.996208166,-0.4528738,0.982,0,1,0
hsa-miR-663|MEF2D,0.4286937,0.09349614,0.982,0,1,2
hsa-miR-431|TSNAX,0.49278396,-0.10943445,0.982,0,1,2
hsa-miR-625|RHOC,0.68013465,-0.16352998,0.982,0,1,3
hsa-miR-139|ADCY7,0.9990933112,-0.51017785,0.982,0,1,4
hsa-miR-299-5p|NOV,0.947680417,-0.31305292,0.982,1,0,2
hsa-miR-186|COL3A1,0.9972201386,-0.4661672,0.982,1,0,1
hsa-miR-30e-5p|CCNE2,0.89510895,-0.2636228,0.982,2,0,7
hsa-miR-500|CREB1,0.8196634,-0.21903753,0.982,0,1,0
hsa-miR-497|CD164,0.96684252,-0.3418709,0.982,1,0,2
hsa-miR-30c|STAG1,0.4937852,-0.109691024,0.982,0,1,3
hsa-miR-182|PRKD3,0.62005746,-0.14455555,0.982,0,2,0
hsa-miR-93|ZCCHC6,0.9970703677,-0.46395668,0.982,0,1,0
hsa-miR-24|PABPC3,0.986464837,-0.39219016,0.982,0,1,0
HS_176|PIK3R1,0.9989520255,-0.504807,0.982,0,1,0
hsa-miR-186|SNTB2,0.78881572,-0.20474312,0.982,0,4,20
HS_188|ZNF395,0.9997094777,-0.5495601,0.982,0,1,6
hsa-miR-591|QKI,0.96760243,-0.34327176,0.982,0,1,5
hsa-miR-200a|PMAIP1,0.1326915,-0.027648387,0.982,0,1,1
hsa-miR-143|SF3A1,0.9979155243,-0.47804222,0.982,0,1,1
hsa-miR-200a|BCL11A,0.3198729,0.06815993,0.982,0,1,3
hsa-miR-517a|MFAP3L,0.17961776,-0.037567087,0.982,0,1,0
hsa-miR-9|SHC1,0.991247048,-0.41421822,0.982,0,2,1
HS_214.1|PARVA,0.77568012,-0.19909763,0.982,0,2,2
HS_22.1|PTGER3,0.99408381,-0.43286654,0.982,1,2,3
hsa-miR-625|PRKCE,0.63965628,-0.15053147,0.982,0,1,4
hsa-miR-96|HSPG2,0.994387929,-0.43530264,0.982,0,1,2
hsa-miR-106b|FAM8A1,0.994059912,-0.43267974,0.982,2,2,4
hsa-miR-92|LPL,0.99941677426,-0.52601916,0.982,0,1,0
hsa-miR-15b|DZIP3,0.976913765,-0.3631091,0.982,0,1,0
hsa-miR-152|ZDHHC17,0.9986278071,-0.4945711,0.982,1,1,0
hsa-miR-339|DGCR8,0.996690305,-0.4587616,0.982,0,2,1
hsa-miR-410|PLOD2,0.9971737543,-0.46547168,0.982,0,2,1
hsa-miR-374|AP2B1,0.3285033,-0.07010681,0.982,1,0,0
hsa-miR-30b|BCAP29,0.84524255,-0.23227793,0.981,0,3,8
hsa-miR-27a|OSBPL10,0.937800366,0.3014376,0.981,1,4,6
hsa-miR-769-5p|FNBP1,0.53652972,0.120898925,0.981,0,2,4
hsa-miR-20b|ARMC1,0.24745256,0.05214784,0.981,0,1,2
hsa-miR-627|SFRS14,0.992064682,-0.41898382,0.981,0,1,2
hsa-miR-103|MAGI1,0.92081276,-0.28450742,0.981,0,1,3
HS_214.1|ATM,0.9966126664,-0.45776495,0.981,0,1,4
hsa-miR-193b|CCND1,0.976114077,-0.36116725,0.981,0,1,2
hsa-miR-27a|SFRS8,0.9957173807,-0.44751582,0.981,0,1,0
hsa-miR-484|PKNOX2,0.71908373,-0.1770522,0.981,0,1,3
hsa-miR-194|ZMPSTE24,0.91815195,-0.28212062,0.981,0,1,0
hsa-miR-425-5p|ATP2B4,0.7418419,-0.18552455,0.981,0,2,1
hsa-miR-107|B3GAT3,0.977022838,0.3633783,0.981,0,1,1
hsa-miR-185|MYO1D,0.887789324,-0.2584034,0.981,0,1,2
hsa-miR-106a|RYK,0.80968645,0.21423785,0.981,0,1,2
hsa-miR-18a*|STX12,0.986676503,-0.393012,0.981,0,1,1
hsa-miR-192|SYNJ2,0.994307094,-0.4346442,0.981,1,0,0
hsa-miR-144|IGF2BP3,0.31358093,-0.06674629,0.981,1,0,2
hsa-miR-200b|MAP3K8,0.62954754,-0.14742567,0.981,0,1,0
hsa-miR-106b|PTP4A1,0.6672006,0.15927164,0.981,1,1,5
hsa-miR-768-5p|MTMR11,0.81500094,0.21677169,0.981,0,1,4
hsa-miR-625|COL5A3,0.218881,0.045965374,0.981,0,1,2
hsa-miR-19a|SLC38A2,0.51787442,-0.11594397,0.981,1,2,1
hsa-miR-26a|ANKRD46,0.99988024517,-0.57717395,0.981,0,1,1
hsa-miR-663|UBOX5,0.976909263,-0.36309803,0.981,0,1,0
hsa-miR-425-5p|MPPED2,0.9918198185,-0.4175141,0.981,0,1,1
hsa-miR-200b|BCL11A,0.4224111,-0.09198019,0.981,0,1,5
hsa-miR-493-5p|SLC4A7,0.4712868,-0.10398533,0.981,0,1,5
hsa-miR-326|SF3A1,0.95501988,-0.32288054,0.981,0,1,6
hsa-let-7i|DUSP3,0.77267444,-0.19783796,0.981,0,1,1
hsa-miR-30c|LOX,0.972634308,-0.35329893,0.981,0,1,1
hsa-miR-15b|APPBP2,0.70966318,0.1736765,0.981,0,1,1
hsa-miR-550|IGF2,0.995275659,-0.443132,0.981,1,0,1
hsa-miR-491|IL6ST,0.5683517,-0.12960495,0.981,0,1,3
hsa-miR-411|ANGPT1,0.952152465,-0.31889737,0.981,0,1,4
hsa-miR-22|STC1,0.970297419,-0.3484682,0.981,1,1,1
hsa-miR-152|DKK2,0.986150784,-0.39099064,0.981,0,1,1
hsa-miR-128a|IL1RL1,0.85272989,0.23645206,0.981,0,1,0
hsa-miR-183|GALNT7,0.61110854,-0.14188756,0.981,0,1,3
hsa-miR-186|FNDC3B,0.8081776,-0.21352759,0.981,2,1,4
hsa-miR-151|COX7A2L,0.7211261,0.17779371,0.981,1,0,3
hsa-miR-323|ITGA6,0.9984948055,-0.49098384,0.981,0,2,1
hsa-miR-186|TOR1AIP1,0.954282384,-0.32183692,0.981,0,1,5
hsa-miR-17-3p|C1RL,0.54395267,-0.12289995,0.981,0,3,3
hsa-miR-224|TES,0.985044829,-0.38694185,0.981,1,0,0
hsa-miR-410|ACTN1,0.982105378,-0.37729356,0.981,1,0,0
hsa-miR-17-3p|NPAS2,0.58289397,-0.13370147,0.981,1,2,0
hsa-miR-30e-3p|PDK3,0.7205143,-0.17757122,0.981,0,1,0
hsa-miR-452|ITGAV,0.78755815,-0.20419231,0.981,0,1,1
hsa-miR-7|TMEM168,0.6868044,-0.16576809,0.981,0,3,1
hsa-miR-320|ATP2B2,0.88925618,-0.25942823,0.981,0,1,4
hsa-miR-155|PPP1CB,0.64156163,-0.1511227,0.981,0,1,5
HS_145.1|DST,0.939572487,-0.30340707,0.981,2,0,13
hsa-miR-361|MAGEA3,0.9932137434,-0.4264499,0.981,0,1,0
hsa-miR-188|ATP2B4,0.95932072,-0.3292586,0.981,0,2,2
hsa-miR-26b|XRCC2,0.97506349,0.35869667,0.981,0,1,1
hsa-miR-1|FHL1,0.999988495886,0.63995767,0.981,0,1,2
hsa-let-7b|BACH1,0.984671594,-0.38563251,0.981,2,0,1
hsa-miR-9|OSBPL3,0.994993938,-0.4405185,0.981,1,0,4
hsa-miR-320|TGOLN2,0.9965119155,-0.45650092,0.981,3,4,10
hsa-miR-550|SOCS5,0.496962,0.1105068,0.981,1,0,0
hsa-miR-15a|ANP32E,0.7337386,-0.18245348,0.981,1,0,0
hsa-miR-197|STXBP1,0.73898178,-0.1844334,0.981,0,1,1
hsa-miR-181c|AQP2,0.87569338,0.2503157,0.981,0,1,1
HS_263.1|SECISBP2,0.88155018,-0.2541541,0.981,0,1,2
hsa-miR-452|PLK3,0.96673736,-0.34167913,0.981,0,2,4
hsa-miR-379|AXIN1,0.9924071566,-0.42110616,0.981,0,1,0
hsa-miR-125a|GUCY1A3,0.94087945,-0.3048892,0.981,0,1,0
hsa-miR-503|NUCB1,0.930153094,-0.2934162,0.981,1,0,0
hsa-miR-342|PSAP,0.73814186,0.18411447,0.981,1,0,1
HS_176|SNX1,0.6825614,-0.16434087,0.981,1,2,4
hsa-miR-181a|MS4A1,0.995161214,-0.44205442,0.981,1,0,5
hsa-miR-96|CACNA1G,0.982913295,-0.37980387,0.981,0,1,0
hsa-miR-421|ITIH5,0.987181546,-0.39501852,0.981,0,2,3
hsa-miR-490|FGF1,0.78205083,-0.20180637,0.981,0,1,2
hsa-miR-7|SPRR1A,0.975954458,-0.36078614,0.981,1,1,0
hsa-miR-93|PIK3CD,0.80546379,0.21225996,0.981,0,1,2
hsa-miR-106a|RASA1,0.8701605,-0.24681194,0.981,0,1,1
hsa-miR-769-5p|AKAP13,0.4579995,-0.10067148,0.981,0,1,7
hsa-miR-16|C1RL,0.0275292,0.005711754,0.981,0,1,0
hsa-miR-28|FBXO7,0.998063917,-0.48102188,0.981,0,1,1
hsa-miR-370|U2AF2,0.890146434,-0.26005524,0.981,0,1,0
hsa-miR-140|PTPN11,0.977556854,-0.36471173,0.981,0,2,5
hsa-miR-193a|ARMCX3,0.92705513,-0.29036307,0.981,0,2,0
hsa-miR-30d|PICALM,0.988566064,-0.40088525,0.981,1,0,3
hsa-miR-495|SLC16A7,0.943150356,-0.3075277,0.981,1,1,0
hsa-miR-106a|OPTN,0.9979198223,-0.47812584,0.981,1,0,0
hsa-miR-186|MAP1LC3B,0.80591327,0.21246906,0.981,1,0,2
hsa-miR-654|SNX13,0.81314345,0.21588029,0.981,0,1,1
hsa-miR-369-3p|TRIM2,0.90616243,-0.2720578,0.981,1,0,8
hsa-miR-368|STC2,0.978924707,-0.36825207,0.981,0,1,3
hsa-miR-193b|CLDN18,0.74036238,0.18495911,0.981,0,1,1
hsa-miR-19b|COL1A2,0.90718429,-0.2728754,0.981,1,0,2
hsa-miR-26a|PREPL,0.991497262,-0.41563457,0.981,0,1,6
hsa-miR-517a|CEACAM7,0.71825624,0.17675276,0.981,0,1,0
hsa-miR-20b|YWHAZ,0.93929856,-0.30309966,0.981,0,1,3
hsa-miR-146b|BTBD3,0.62553042,-0.1462055,0.981,0,1,0
hsa-miR-30b|CLCC1,0.81459035,-0.21657412,0.981,1,1,5
hsa-miR-199b|ZNF215,0.960862007,-0.33167788,0.981,0,1,1
hsa-miR-20a|PHF3,0.924462244,-0.28788498,0.981,0,1,1
hsa-miR-26a|EIF4E,0.99963083863,-0.5416614,0.981,0,1,1
hsa-miR-594|AK2,0.9999932431765,-0.65249527,0.981,0,1,4
hsa-miR-369-3p|PHTF2,0.962279517,-0.33397236,0.981,0,1,4
hsa-miR-576|KIF3A,0.89582244,-0.2641462,0.981,1,0,5
hsa-miR-16|HOXD13,0.984378166,-0.38462192,0.981,0,1,1
hsa-miR-193a|RBM8A,0.99990188032,-0.58305854,0.981,0,1,4
hsa-miR-495|TFPI,0.971851958,-0.351645,0.981,0,2,7
hsa-miR-30a-5p|SORBS1,0.99415572,0.43343264,0.981,0,2,2
hsa-miR-569|DAAM1,0.9958655443,-0.44907448,0.981,0,1,4
hsa-miR-320|PRKAB1,0.91133718,-0.27627134,0.981,1,0,1
hsa-miR-130a|TMEM9B,0.993404087,-0.42779034,0.981,1,0,1
hsa-miR-27a|APBA2,0.94918561,-0.31497362,0.981,1,0,0
HS_260|SLC39A9,0.982099114,-0.37727448,0.981,0,1,0
hsa-miR-146b|ALDH5A1,0.943359256,0.3077746,0.981,1,0,1
hsa-miR-152|PROSC,0.996302561,-0.453973,0.981,0,1,1
hsa-miR-18a*|MEF2A,0.978757584,-0.3678094,0.981,0,1,1
hsa-miR-185|SFRS14,0.99984456612,-0.569299,0.981,0,3,2
hsa-miR-329|PDGFB,0.990905939,-0.4123422,0.981,0,1,3
hsa-miR-19a|HMGCS1,0.986163584,-0.39103907,0.981,0,1,3
hsa-miR-495|EPB41L2,0.9994054573,-0.52534497,0.981,1,2,3
hsa-miR-339|NBN,0.81107846,-0.21489665,0.981,0,1,2
hsa-miR-15a|SNX5,0.59268063,0.1365039,0.981,0,2,0
hsa-miR-200b|PAM,0.49022037,-0.10877867,0.981,0,1,1
hsa-miR-768-3p|PRKCA,0.85511091,-0.23781197,0.981,0,1,7
hsa-miR-29b|ITGA5,0.492105,-0.10926061,0.981,0,1,1
hsa-miR-455|KPNA1,0.90913795,-0.27445805,0.981,1,1,2
hsa-miR-30e-5p|ASPN,0.975761306,-0.36032778,0.981,0,1,0
hsa-miR-324-3p|TNFSF10,0.9994820909,-0.530155,0.981,0,1,1
HS_214.1|MFAP5,0.993992035,-0.43215266,0.981,0,1,2
hsa-miR-194|ITSN1,0.86921576,-0.24622484,0.981,1,0,1
hsa-miR-149|ZXDC,0.7070828,0.17276426,0.981,0,2,4
hsa-miR-133a|NRIP1,0.58835208,0.13525975,0.981,0,1,1
hsa-miR-145|CNOT4,0.9965949813,-0.45754072,0.981,0,1,3
hsa-miR-138|PPFIBP1,0.91828607,0.28223947,0.981,0,1,1
hsa-miR-194|ZFYVE16,0.91901279,-0.28288612,0.981,0,1,1
hsa-miR-96|SLC35E1,0.91923012,-0.28308037,0.981,0,1,0
hsa-miR-26a|MTDH,0.993084255,-0.4255564,0.981,1,0,4
hsa-miR-342|UBR2,0.9984653505,-0.49022746,0.981,0,1,1
hsa-miR-27b|B3GNTL1,0.83391972,-0.22623618,0.981,0,1,0
hsa-miR-181c|IL2RB,0.99978337363,-0.55897737,0.981,1,0,0
hsa-miR-200b|EDNRB,0.4926029,-0.10938807,0.981,0,1,3
hsa-miR-20b|TRIP11,0.84019339,-0.22954547,0.981,1,0,0
hsa-miR-19b|GFOD1,0.9981584887,-0.4830275,0.981,1,3,8
hsa-miR-210|USP6,0.5883573,0.13526124,0.981,0,1,0
hsa-miR-146b|FN1,0.9991251639,-0.5114908,0.981,0,1,3
hsa-miR-31|PPT1,0.84111391,0.23003891,0.981,0,3,3
hsa-miR-494|ANXA1,0.77379276,-0.19830531,0.981,0,1,1
hsa-miR-139|AHCYL1,0.9955854523,-0.4461669,0.981,0,1,1
hsa-miR-29b|ANP32E,0.9944004035,-0.435405,0.981,0,1,1
hsa-miR-193a|GLDC,0.975248326,0.359125,0.981,0,1,0
hsa-miR-301|ROCK1,0.92666424,-0.28998512,0.981,0,1,3
hsa-miR-194|CEP68,0.51125252,0.114209384,0.981,0,1,2
hsa-miR-30e-5p|PALLD,0.939659204,-0.30350462,0.981,0,2,3
hsa-miR-424|SCARB1,0.975979952,-0.36084688,0.981,1,0,0
hsa-miR-218|DOPEY2,0.9975846913,-0.47201827,0.981,0,1,0
hsa-miR-30e-5p|DNAJC15,0.960739363,-0.33148256,0.981,0,1,3
hsa-miR-338|SCD,0.993983848,-0.43208942,0.981,0,4,6
hsa-miR-801|SLC16A5,0.5778441,-0.13227,0.981,0,1,0
hsa-miR-582|NPAS3,0.72349048,0.17865656,0.981,1,0,3
hsa-miR-376a*|CUL3,0.87160134,0.24771348,0.981,0,1,2
hsa-miR-9*|RAB14,0.99984029387,-0.5684686,0.981,1,1,2
hsa-miR-16|ETV4,0.1502473,0.031346142,0.981,0,1,2
hsa-miR-421|TWSG1,0.25323194,0.053406686,0.981,0,2,4
hsa-miR-339|SERINC1,0.93515507,-0.29857886,0.981,1,0,0
hsa-miR-130a|TPP1,0.77524497,-0.19891456,0.981,1,0,1
hsa-miR-324-3p|F11R,0.77098203,0.19713369,0.981,0,2,0
hsa-miR-149|ATG5,0.995971076,-0.45021456,0.981,0,2,2
hsa-miR-500|UBE2G2,0.990946037,-0.41255957,0.981,1,1,3
hsa-miR-182|THBS1,0.93862091,-0.3023439,0.981,0,2,2
hsa-miR-145|AHCYL1,0.81949039,-0.21895272,0.981,0,1,0
hsa-miR-126*|AASDHPPT,0.89361438,-0.2625351,0.981,0,1,1
hsa-miR-143|GNB1,0.93636436,-0.29987404,0.981,0,1,2
hsa-miR-98|NNT,0.87579668,0.2503822,0.981,0,1,0
hsa-miR-320|PSMD7,0.912519604,-0.27726066,0.981,0,2,1
hsa-miR-491|SPOCK1,0.76876584,-0.19621679,0.981,0,1,3
hsa-miR-452*|DAK,0.69544622,-0.16871318,0.981,1,0,1
hsa-miR-20a|LAMP2,0.9966633476,-0.45841324,0.981,1,0,1
hsa-miR-301|PTGS1,0.8011376,-0.21026467,0.981,0,1,1
hsa-miR-125a|CD86,0.9992988415,-0.5195005,0.981,0,1,1
hsa-miR-107|NBL1,0.58320275,-0.13378932,0.981,1,0,0
hsa-miR-103|SHANK2,0.1261564,-0.026275372,0.981,0,1,3
hsa-miR-125a|ATP6V1C1,0.9988741943,-0.50211734,0.981,0,1,3
HS_243.1|CEP57,0.99988188183,-0.57758397,0.981,0,1,0
hsa-miR-210|TFRC,0.9961609032,-0.45233235,0.981,0,1,0
hsa-let-7f|TEX261,0.78269488,0.20208322,0.981,0,2,2
hsa-miR-20b|PDPK1,0.9959476404,-0.44995916,0.981,1,0,6
hsa-miR-106b|POU3F1,0.8723342,0.24817492,0.981,0,1,0
hsa-miR-542-3p|RRBP1,0.2430361,-0.051187806,0.981,0,2,0
hsa-let-7f|GNS,0.84237064,0.23071593,0.981,0,1,5
hsa-miR-143|MSH3,0.89068541,-0.2604367,0.981,0,1,1
hsa-miR-9|SHANK2,0.98679412,0.39347345,0.981,0,2,3
hsa-miR-92|MIA3,0.53629982,-0.12083723,0.981,1,0,1
hsa-miR-19b|BCL2L2,0.944354553,-0.30896106,0.981,0,1,2
hsa-mir-454-3p|PTPN11,0.2647802,-0.05593112,0.981,0,1,0
hsa-let-7g|PBX3,0.9961234364,-0.45190725,0.981,1,1,3
hsa-miR-485-3p|RIMS1,0.1393023,-0.029039167,0.981,0,1,5
hsa-miR-142-3p|ARL1,0.950742424,-0.31700885,0.981,0,1,1
hsa-miR-193a|NCOA3,0.98608727,-0.39075086,0.981,0,4,2
hsa-let-7g|LRRC20,0.2555009,-0.05390173,0.981,0,1,3
hsa-miR-146b|MTMR6,0.950366855,-0.31651318,0.981,0,1,0
hsa-miR-20a|MAGEH1,0.957230926,-0.32609454,0.981,0,1,0
hsa-miR-485-3p|MAGI1,0.73772576,-0.18395673,0.981,1,0,2
hsa-miR-363|BET1,0.0566537,-0.011761739,0.981,0,1,2
hsa-miR-125b|H2AFZ,0.80491836,-0.2120067,0.981,0,1,0
hsa-miR-335|DOK4,0.997815496,-0.47613722,0.981,0,1,0
HS_100|PATZ1,0.995969955,-0.45020232,0.981,0,1,0
HS_188|ZNF84,0.86041632,-0.24090229,0.981,0,1,0
hsa-miR-199b|TM9SF4,0.990415593,-0.40974823,0.981,0,1,1
hsa-miR-296|CLASP1,0.79795277,0.20881514,0.981,0,1,4
hsa-miR-411|ADD2,0.82499324,-0.2216794,0.981,0,1,0
hsa-miR-768-5p|ZNF384,0.8487823,-0.23423249,0.981,0,1,1
hsa-miR-331|APLP2,0.98636874,-0.39182064,0.981,1,0,1
hsa-miR-30b|MPZ,0.78064655,-0.20120466,0.981,0,2,0
hsa-miR-627|VPRBP,0.961628813,-0.3329105,0.981,0,1,1
hsa-miR-186|DAB2,0.985285453,-0.38780066,0.981,0,1,1
hsa-miR-125b|PPP1CA,0.9977846036,-0.47556436,0.981,0,2,1
hsa-let-7d|MAF,0.995274141,-0.44311756,0.981,0,1,1
hsa-miR-206|SCAMP1,0.3934923,0.08509514,0.981,0,1,9
hsa-miR-146a|PATZ1,0.978600731,-0.3673966,0.981,0,1,0
hsa-miR-189|RBM8A,0.976746375,-0.36269805,0.981,1,0,2
hsa-miR-432|TCTA,0.74322003,0.18605319,0.981,0,1,3
HS_176|DAG1,0.769181,-0.1963881,0.981,0,1,2
hsa-miR-135b|NEDD4L,0.971045617,0.3499796,0.981,0,1,1
hsa-miR-486|SCAMP5,0.9974512712,-0.46979234,0.981,0,1,2
hsa-miR-142-5p|SFRS6,0.960171107,-0.330584,0.981,3,1,4
hsa-miR-148b|FZD6,0.998952518,0.5048246,0.981,1,0,3
hsa-miR-485-3p|CYP1B1,0.987910498,-0.39803627,0.981,0,1,2
hsa-miR-192|COL5A1,0.93026533,-0.2935288,0.981,0,2,1
hsa-miR-96|SYDE1,0.7448959,0.18669859,0.981,0,1,3
hsa-miR-183|SLC6A13,0.8004452,-0.20994815,0.981,0,1,0
hsa-miR-23a|MS4A1,0.99993798748,-0.5961926,0.981,1,0,4
hsa-miR-18a|NPHP4,0.79079525,-0.20561476,0.981,0,1,1
hsa-miR-20a|GNAI1,0.9978631346,-0.4770347,0.981,0,1,4
hsa-miR-30e-3p|C1RL,0.97993814,-0.371001,0.981,0,2,3
hsa-miR-106a|SP110,0.94593875,-0.31088498,0.981,1,2,0
hsa-miR-196b|PRPF4B,0.87187669,-0.24788661,0.981,1,0,2
hsa-miR-382|UBE4A,0.365783,0.078629024,0.981,0,1,3
hsa-miR-339|SLC35E1,0.65197802,0.15438902,0.981,1,1,1
hsa-miR-210|MUTYH,0.2236334,-0.04698924,0.981,0,1,0
hsa-miR-328|GTSE1,0.99993654174,-0.59554636,0.981,0,2,0
hsa-miR-130a|ADCY9,0.9956278317,-0.44659635,0.981,0,1,2
hsa-miR-16|EML4,0.72688842,-0.1799051,0.981,0,1,1
hsa-miR-31|TCF12,0.8884164,-0.25884026,0.981,0,2,5
hsa-let-7e|CD302,0.95744461,-0.32641223,0.981,0,1,3
hsa-miR-594|BRCC3,0.999958413053,-0.6071801,0.981,0,2,3
hsa-miR-582|NADK,0.7516326,-0.1893219,0.981,1,0,0
hsa-miR-569|CASP10,0.55850944,-0.12687586,0.981,0,1,4
hsa-miR-92|ANKRD28,0.999095505,-0.51026696,0.981,1,2,1
hsa-miR-148b|COL5A1,0.978722284,-0.36771628,0.981,0,1,3
hsa-miR-18a|LTBP4,0.9983101006,-0.48644048,0.981,0,1,2
hsa-miR-370|LDHC,0.134509,0.028030567,0.981,0,1,0
hsa-miR-95|NHP2L1,0.7947139,-0.2073573,0.981,1,0,0
HS_100|MLLT10,0.999955615764,-0.6054174,0.981,0,1,2
hsa-miR-369-3p|UNC84B,0.99969822945,-0.5483206,0.981,1,0,1
hsa-miR-299-5p|LPL,0.91803629,-0.28201824,0.981,1,0,0
hsa-miR-801|CRKL,0.9991769203,-0.51371765,0.981,1,0,3
hsa-miR-126*|ASPH,0.5236381,0.11746388,0.981,0,2,6
hsa-miR-363|SGK3,0.972525954,-0.35306755,0.981,0,2,1
hsa-miR-20b|ANXA11,0.80154663,-0.210452,0.981,1,0,3
hsa-miR-452*|TGOLN2,0.9989479239,-0.5046609,0.981,0,1,3
hsa-miR-339|DDX56,0.9976164382,0.47256377,0.981,0,1,0
hsa-let-7e|SVEP1,0.96535908,-0.33921045,0.981,1,0,0
hsa-miR-30d|GALNT10,0.999991412267,-0.646916,0.981,1,0,2
hsa-miR-106b|RHOQ,0.92464932,-0.28806153,0.981,0,1,5
hsa-miR-181a|GLI3,0.5742994,-0.13127092,0.981,0,1,5
hsa-miR-148a|XYLT2,0.9957070877,0.4474093,0.981,1,0,2
hsa-miR-92|YWHAZ,0.97715803,-0.3637134,0.981,1,0,0
hsa-miR-27b|SMARCA1,0.998961743,-0.50515515,0.981,0,1,1
hsa-miR-214|PATZ1,0.984441838,-0.38483986,0.981,0,1,5
hsa-miR-193a|RNF10,0.99985152038,-0.5706958,0.981,0,1,2
hsa-miR-582|KPNA3,0.86916581,-0.24619389,0.981,0,2,4
hsa-miR-154*|USP34,0.85442701,0.2374197,0.981,1,0,0
hsa-miR-26a|SLC22A5,0.992108302,-0.4192497,0.981,1,0,0
hsa-miR-181c|CD47,0.82173783,0.22005907,0.981,0,1,3
hsa-miR-425-5p|SGPL1,0.91751992,-0.28156257,0.981,0,1,2
hsa-miR-148b|MGP,0.9989791785,-0.50578713,0.981,0,2,1
hsa-miR-320|PIP5K1A,0.80848779,0.21367328,0.981,1,1,0
hsa-miR-27b|SMARCD1,0.999833901,-0.5672626,0.981,0,1,0
hsa-miR-30d|JAG1,0.99960256228,-0.53918797,0.981,0,1,2
hsa-miR-361|JAM2,0.34679246,-0.07426401,0.981,0,1,1
hsa-miR-576|ACOT9,0.87395185,0.24920052,0.981,0,1,2
hsa-miR-103|SEMA3G,0.970762746,-0.34940445,0.981,0,1,1
hsa-miR-655|DYNC2LI1,0.9918513475,0.41770118,0.981,0,1,0
hsa-miR-484|BACH1,0.982285539,-0.37784496,0.981,0,1,0
hsa-miR-98|RPS6KA3,0.87505352,-0.24990462,0.981,0,2,4
hsa-miR-135b|CPSF6,0.6238405,-0.14569452,0.981,1,0,0
hsa-miR-768-5p|ATP2B4,0.955846388,0.32406667,0.981,0,1,5
hsa-miR-148a|PTPN11,0.99980134559,-0.56170326,0.981,0,1,3
hsa-miR-490|ECE2,0.26682574,0.056379553,0.981,1,0,0
HS_148|TMEM66,0.8739276,-0.24918507,0.981,0,1,0
HS_176|PIAS1,0.987933381,-0.3981335,0.981,0,1,0
hsa-let-7b|TRIM32,0.93232054,-0.29561624,0.981,1,0,1
hsa-miR-421|BTN1A1,0.951521907,-0.31804737,0.981,0,1,4
hsa-miR-17-5p|ZNF337,0.4274955,-0.09320642,0.981,0,1,1
hsa-miR-455|VPS39,0.965387087,-0.3392598,0.981,0,1,1
hsa-miR-505|RND3,0.44995934,0.098685145,0.981,1,0,2
HS_263.1|ZBTB7A,0.978199348,-0.36635157,0.981,0,1,1
hsa-miR-145|CGGBP1,0.8049108,-0.21200319,0.981,1,2,4
hsa-miR-19a|RAD51L3,0.75666556,-0.19131307,0.981,1,0,0
hsa-miR-151|VDR,0.97445414,-0.35730305,0.981,0,1,3
hsa-miR-186|CETN2,0.31007653,-0.06596097,0.981,0,2,3
hsa-miR-378|ZNF197,0.96777082,-0.34358582,0.981,0,2,5
hsa-miR-23a|LZTS1,0.96206473,-0.33362022,0.981,0,1,1
hsa-miR-101|ALDH1L1,0.3939144,-0.08519458,0.981,0,1,0
HS_301|MLL,0.997203481,-0.46591628,0.981,0,1,2
hsa-miR-423|LPIN1,0.9988148349,-0.5001746,0.981,0,1,1
hsa-miR-29c|ADSL,0.99979741704,-0.561089,0.981,1,0,0
hsa-miR-141|BCKDHB,0.7245986,0.17906262,0.981,0,1,1
hsa-miR-19a|ETV5,0.99943603936,-0.52719414,0.981,2,0,0
hsa-miR-197|SPOCK2,0.4340483,0.094794154,0.981,0,5,4
hsa-miR-212|ENPEP,0.1480584,0.03088432,0.981,0,1,0
hsa-miR-20b|DERL1,0.76411486,0.19431183,0.981,0,1,3
hsa-miR-15b|MBP,0.0893309,-0.018568113,0.981,1,0,5
hsa-miR-598|RAB31,0.936281964,-0.29978517,0.981,0,1,1
hsa-miR-100|CSH2,0.83095992,-0.22470617,0.981,0,1,0
hsa-miR-766|PDLIM5,0.978812898,-0.3679556,0.981,0,1,3
hsa-miR-565|ITGA4,0.7819884,-0.20177956,0.981,1,0,0
HS_243.1|PHF20,0.8732128,-0.24873075,0.981,1,0,3
hsa-miR-146b|TNPO1,0.76131494,0.1931773,0.981,0,2,3
hsa-miR-582|SMC4,0.99598946,-0.45041582,0.981,1,0,0
hsa-miR-196b|PLXDC1,0.81814902,0.21829706,0.981,0,1,5
hsa-let-7d|COL1A1,0.990716183,-0.4113245,0.981,1,0,1
hsa-miR-494|SPCS3,0.0287376,0.005962573,0.981,1,1,1
hsa-miR-495|MMP16,0.78274648,-0.20210543,0.981,0,1,6
hsa-miR-452*|SLC25A4,0.988733737,0.4016362,0.981,0,1,0
hsa-miR-9*|ENDOD1,0.9986134713,-0.49417,0.981,0,1,1
hsa-miR-768-3p|HPCAL4,0.99979778012,-0.5611453,0.981,0,1,4
hsa-miR-196a|CUGBP2,0.999962335773,-0.60984296,0.981,0,1,3
hsa-miR-20b|GNAZ,0.4514368,0.099049106,0.981,0,1,2
hsa-miR-301|QRSL1,0.935281344,-0.2987132,0.981,0,1,0
hsa-miR-141|SYK,0.58617052,-0.13463552,0.981,0,1,1
hsa-miR-370|SLC16A2,0.73383507,-0.18248968,0.981,0,1,3
hsa-miR-22|EIF2C3,0.878985435,-0.2524561,0.981,1,0,0
hsa-miR-615|HOXC11,0.9992105784,0.5152336,0.981,0,1,0
hsa-miR-30c|ENC1,0.9956133612,-0.4464493,0.981,0,1,3
hsa-miR-98|DHX32,0.83134705,0.2249052,0.981,0,1,0
hsa-miR-361|ANKRD28,0.52183896,-0.116988406,0.981,0,1,6
hsa-miR-181c|ACVR2A,0.3296582,-0.07036804,0.981,2,2,9
hsa-miR-363|QKI,0.58608577,0.13461131,0.981,0,1,5
hsa-miR-766|ARHGAP25,0.73785782,-0.18400677,0.981,0,1,2
hsa-miR-654|MRC2,0.94068356,-0.30466542,0.981,0,1,6
hsa-miR-429|DST,0.97573287,-0.36026055,0.981,2,2,11
hsa-miR-96|MYO1C,0.985399847,-0.38821313,0.981,0,1,0
hsa-miR-423|FUT7,0.83258599,0.22554432,0.981,0,1,0
hsa-miR-143|EYA3,0.999250362,-0.51710135,0.981,1,0,5
hsa-miR-594|VPS13D,0.99958154772,-0.53744984,0.981,0,2,4
hsa-miR-550|F2R,0.939853758,-0.30372387,0.981,0,2,1
hsa-miR-143|NCOA3,0.9980963118,-0.481699,0.981,0,1,2
hsa-miR-148b|LAPTM5,0.969279747,-0.34646204,0.981,0,1,0
hsa-miR-23a|SLC7A2,0.972766526,-0.3535823,0.981,1,1,4
hsa-miR-19b|COL5A3,0.994196917,-0.43375966,0.981,0,1,0
hsa-miR-539|STAT1,0.978012273,0.36587,0.981,0,1,3
HS_100|PCM1,0.9946657913,-0.43763036,0.981,1,0,0
hsa-miR-582|ELOVL2,0.99995884715,-0.6074633,0.981,0,1,2
hsa-miR-148b|DKK2,0.86064583,0.24103792,0.981,0,1,1
hsa-miR-25|AP2B1,0.97165581,-0.35123628,0.981,0,1,3
hsa-miR-15b|ENDOD1,0.9967857336,-0.46001497,0.981,0,2,0
hsa-miR-146a|CAPZA2,0.51033908,0.11397107,0.981,0,1,1
hsa-miR-342|NIT1,0.989834946,-0.4068193,0.981,0,1,1
hsa-miR-181b|ATP2A2,0.93395016,-0.29730725,0.981,1,0,0
hsa-miR-368|MALT1,0.79873942,-0.20917168,0.981,0,1,1
hsa-miR-139|NIT1,0.90620013,-0.27208784,0.981,1,0,3
hsa-miR-132|MAGI1,0.87404333,0.2492588,0.981,0,1,3
hsa-miR-181b|CNTNAP2,0.99834444,0.48725086,0.981,0,3,3
hsa-miR-491|SPON1,0.917444095,0.28149584,0.981,1,1,1
hsa-miR-193a|NADK,0.986660812,-0.39295068,0.981,0,1,2
HS_188|VAMP3,0.9985058531,-0.49127093,0.981,0,1,1
HS_243.1|RELA,0.9967503874,-0.45954698,0.981,0,1,2
hsa-miR-500|SLC45A2,0.1388814,0.028950548,0.981,0,1,0
hsa-miR-486|SOCS3,0.970770175,0.3494195,0.981,0,1,0
hsa-miR-27a|COBLL1,0.92746283,-0.290759,0.981,0,1,2
hsa-miR-582|GNB1,0.9744902,-0.35738474,0.981,0,1,2
hsa-miR-495|IFNA10,0.92097743,-0.28465718,0.981,0,1,0
hsa-miR-320|FECH,0.4959396,-0.11024398,0.981,0,1,4
hsa-miR-544|ZFAND6,0.964806646,-0.3382435,0.981,0,1,1
hsa-miR-29b|CYP19A1,0.4096847,0.08893198,0.981,0,1,2
hsa-miR-25|RUFY1,0.9975852214,-0.47202733,0.981,0,1,2
hsa-miR-221|DDX3Y,0.994964975,-0.44025707,0.981,1,2,2
hsa-miR-378|CSAD,0.9966896682,-0.45875335,0.981,1,1,0
hsa-miR-20b|PIK3CA,0.975651238,-0.36006793,0.981,0,1,1
hsa-miR-16|YTHDC1,0.9932975387,-0.42703596,0.981,1,0,1
hsa-miR-126*|PPAP2B,0.9941739766,0.4335773,0.981,0,1,2
hsa-miR-768-3p|COL5A2,0.9968865511,-0.4613749,0.981,1,1,4
hsa-miR-766|TNFRSF14,0.1089655,0.022671642,0.981,0,1,2
hsa-miR-20a|SRGAP3,0.976145588,-0.36124274,0.981,0,3,1
hsa-miR-432|WASL,0.76444806,0.19444746,0.981,0,1,1
HS_176|ARRB2,0.991824049,0.41753915,0.981,0,1,0
hsa-miR-30c|ARF4,0.908935644,-0.27429295,0.981,0,1,4
hsa-miR-582|MRP63,0.942170985,-0.30637968,0.981,0,1,6
hsa-miR-15b|ADD1,0.91266047,-0.2773792,0.981,0,1,5
hsa-miR-18a|PFTK1,0.93417038,-0.29753828,0.981,0,2,1
hsa-miR-592|NAB2,0.24663,0.051968906,0.981,0,1,2
hsa-miR-25|HDHD1A,0.35315657,-0.07572114,0.981,0,1,0
hsa-miR-370|NMT1,0.54254028,0.12251787,0.981,1,0,9
hsa-miR-378|HMBOX1,0.26196617,-0.05531484,0.981,0,1,1
hsa-miR-29a|CNOT8,0.9116458,-0.27652857,0.981,0,1,1
hsa-miR-144|DAZAP2,0.25676024,0.054176673,0.981,1,0,4
hsa-miR-221|ACTR2,0.988805632,-0.40196112,0.981,1,1,1
hsa-miR-9*|NCAM2,0.88252564,-0.25480714,0.981,0,1,6
hsa-miR-125a|RASL12,0.87457444,-0.24959786,0.981,0,1,6
hsa-miR-192|COMT,0.997701205,-0.4740522,0.981,0,1,1
hsa-miR-361|WWTR1,0.993004635,-0.4250141,0.981,0,1,8
hsa-miR-219|COL14A1,0.70122132,-0.17071106,0.981,0,1,0
HS_166.1|CDKN2B,0.6031219,0.13953657,0.981,0,1,1
hsa-miR-136|CLN5,0.1495587,0.031200832,0.981,0,1,3
hsa-miR-801|PSG2,0.99975003419,-0.5544194,0.981,0,1,0
hsa-miR-15a|ADPRH,0.03574044,-0.007416386,0.981,0,1,5
hsa-miR-625|FASTK,0.1124173,0.023394361,0.981,0,2,2
hsa-miR-141|CCPG1,0.54466537,0.123092994,0.981,0,2,4
hsa-miR-512-3p|SLC16A7,0.0128281,0.0026611714,0.981,2,0,1
hsa-miR-450|TBC1D15,0.422741,-0.09205961,0.981,0,1,0
hsa-miR-183|FBXO9,0.72296387,-0.17846397,0.981,0,1,0
hsa-miR-451|DPYSL3,0.984423108,-0.38477567,0.981,0,1,0
HS_100|FAM119B,0.985962772,-0.3902835,0.981,0,1,2
hsa-miR-92|ARHGAP1,0.9979739608,-0.4791926,0.981,0,1,2
hsa-miR-221|TRAM2,0.981209582,-0.3746191,0.981,0,2,2
HS_100|LIN7C,0.9964055666,-0.45520073,0.981,0,1,1
hsa-miR-424|TMEM97,0.943589594,-0.30804768,0.981,0,1,0
hsa-miR-381|CDC42EP4,0.98392826,-0.38310304,0.981,0,1,0
hsa-miR-146a|SERPINB2,0.49217653,0.10927892,0.981,0,1,0
hsa-miR-197|LASS6,0.91349573,-0.2780852,0.981,0,3,1
hsa-miR-30d|CYP1B1,0.999980081133,-0.6264093,0.981,0,1,3
hsa-miR-136|IL22RA1,0.86265165,-0.2422303,0.981,0,1,0
hsa-miR-655|BUB1B,0.900444925,-0.26760516,0.981,0,1,1
hsa-miR-542-3p|TRIO,0.989719984,-0.40625644,0.981,0,1,2
HS_263.1|CDK10,0.9982512263,-0.4850843,0.981,0,1,2
hsa-miR-30e-3p|MOSPD1,0.68771005,0.16607429,0.981,0,1,0
hsa-miR-9|STK3,0.9981356803,-0.48253563,0.981,1,0,2
hsa-miR-148b|CRIM1,0.943781063,-0.30827537,0.981,0,1,2
hsa-miR-101|GINS4,0.84289226,0.23099808,0.981,0,1,2
hsa-miR-9|SOS1,0.9992233759,-0.5158251,0.981,1,1,3
hsa-miR-655|USP6,0.54840946,0.12410982,0.981,0,1,5
hsa-miR-342|KCTD2,0.91013711,-0.2752776,0.981,0,1,3
hsa-miR-20b|PKNOX1,0.92731027,-0.29061064,0.981,0,2,3
hsa-miR-324-3p|AKAP1,0.85718405,-0.23900947,0.981,0,1,2
hsa-miR-421|FZD4,0.7473325,0.18764201,0.981,0,1,7
hsa-miR-185|RAP2C,0.51061007,0.114041746,0.981,0,1,9
hsa-miR-452*|CD97,0.1338501,-0.027891995,0.981,0,1,1
hsa-miR-532|GPR135,0.26411784,0.055785988,0.981,1,1,5
hsa-miR-24|NKX3-1,0.9997628274,-0.55609983,0.981,0,2,2
hsa-miR-425-5p|PPA1,0.960630044,-0.33130887,0.981,0,1,0
hsa-miR-565|PSD4,0.78614475,-0.20357594,0.981,0,1,6
hsa-miR-154|AURKA,0.99980742235,-0.56267536,0.981,0,2,2
HS_176|GGA1,0.982226368,-0.37766334,0.981,0,2,0
hsa-miR-192|PEX3,0.85804491,-0.23951048,0.981,0,1,0
hsa-miR-106b|SPTBN1,0.86730377,0.24504624,0.981,0,2,3
hsa-miR-221|GLIPR1,0.9884408545,-0.40033057,0.981,0,1,3
hsa-miR-193b|SLIT1,0.901929826,0.26874232,0.981,0,2,17
hsa-miR-768-5p|LHFPL2,0.9956281227,-0.4465993,0.981,0,2,3
hsa-miR-582|ZNF587,0.9985563654,-0.49260786,0.981,0,1,6
hsa-miR-28|RXRB,0.967835274,-0.3437064,0.981,0,1,1
hsa-miR-222|DIAPH2,0.992181818,0.4197007,0.981,0,1,4
hsa-miR-485-3p|SCD,0.955470383,-0.32352486,0.981,0,1,3
HS_307_b|PDGFA,0.9975211543,-0.47094515,0.981,0,2,0
hsa-miR-432|NCAPG2,0.987155068,-0.39491168,0.981,0,1,1
hsa-miR-576|OXCT1,0.982876556,-0.37968758,0.981,0,1,1
hsa-miR-503|SHC2,0.9999985918042,-0.68638355,0.981,0,2,1
hsa-miR-361|CLEC7A,0.983626911,-0.38210562,0.981,0,1,2
hsa-mir-454-3p|EXTL1,0.5191178,-0.11627105,0.981,0,1,0
hsa-miR-25|PITPNB,0.03374517,0.0070021045,0.981,0,1,1
hsa-miR-154*|COBLL1,0.79491334,0.2074466,0.981,0,1,2
hsa-miR-296|CAPN6,0.93261748,-0.29592195,0.981,0,1,1
hsa-miR-594|HIF3A,0.61161658,-0.14203806,0.981,0,2,6
hsa-miR-374|CYP1B1,0.98436661,-0.38458246,0.981,0,2,5
hsa-miR-193a|SCYL3,0.9971001337,-0.464388,0.981,1,0,0
hsa-miR-503|MCFD2,0.44364977,-0.097135946,0.981,0,1,5
hsa-miR-425-5p|GCLM,0.83751228,-0.22811992,0.981,1,1,1
hsa-miR-565|FAM124B,0.928071186,-0.29135302,0.981,1,2,2
hsa-miR-151|EDEM1,0.26987576,0.057048947,0.981,0,2,4
hsa-miR-181a|CSDA,0.971628053,-0.35117865,0.981,0,1,0
HS_96|PTPRF,0.985670827,-0.38920116,0.981,1,0,3
hsa-miR-146a|MEGF8,0.4196817,-0.09132395,0.981,0,1,1
hsa-miR-20a|NMD3,0.985916638,-0.3901112,0.981,0,1,1
hsa-miR-425-5p|CYLD,0.991226552,-0.41410375,0.981,0,1,7
hsa-miR-222|NOTCH3,0.99983937049,-0.5682917,0.981,0,1,1
hsa-miR-411|LDLR,0.04052067,-0.008409093,0.981,0,1,0
hsa-miR-19b|WBP4,0.82611014,-0.2222403,0.981,1,0,1
hsa-miR-29a|SLC36A1,0.949127417,-0.31489852,0.981,1,2,4
hsa-miR-29a|FGFR3,0.951645035,-0.31821266,0.981,0,1,2
hsa-miR-320|PRMT8,0.56248286,0.12797354,0.981,0,1,3
hsa-miR-218|SPAST,0.98383055,-0.38277793,0.981,0,1,1
hsa-miR-140|RAB36,0.9979060297,-0.47785798,0.981,0,1,0
HS_188|ANK3,0.61959943,-0.1444181,0.981,0,1,2
hsa-miR-149|OPCML,0.86082423,-0.24114345,0.981,1,1,1
hsa-miR-484|IGFBP5,0.998034742,-0.48042056,0.981,0,1,6
hsa-miR-484|CIRBP,0.91551868,-0.2798172,0.981,0,1,0
hsa-miR-181c|PSG9,0.56796923,-0.12949826,0.981,1,0,3
hsa-miR-29b|PARD3,0.987210225,0.39513445,0.981,0,1,0
hsa-miR-219|CAMK2G,0.972062904,0.35208717,0.981,1,0,1
hsa-miR-134|SYNGR1,0.76872273,-0.19619901,0.981,1,0,1
hsa-miR-136|LITAF,0.973778395,-0.35578945,0.981,0,1,1
hsa-miR-342|YTHDC1,0.92750763,-0.2908026,0.981,0,1,2
hsa-miR-30a-5p|SLC11A2,0.84669621,-0.23307662,0.981,0,1,6
hsa-miR-15b|CDC25B,0.9964431042,0.45565578,0.981,0,1,3
hsa-miR-625|CHD8,0.4813354,-0.106518514,0.981,0,1,0
hsa-miR-142-5p|RDH11,0.981296273,-0.3748732,0.981,0,1,3
hsa-miR-628|ADD3,0.3272602,-0.06982581,0.981,0,1,1
hsa-miR-342|TRIM38,0.9996008125,-0.53904015,0.981,1,0,1
hsa-miR-576|MTDH,0.4662778,0.1027314,0.981,0,1,1
hsa-miR-200b|STK4,0.3508154,0.07518445,0.981,1,0,2
hsa-miR-133b|VAT1,0.7790396,-0.20051935,0.981,1,0,1
hsa-miR-138|INADL,0.6940556,0.16823572,0.981,0,1,2
hsa-miR-18a*|SERPINE1,0.7423572,-0.185722,0.981,0,1,0
hsa-miR-27a|FGF1,0.3367062,0.07196595,0.981,0,2,3
hsa-miR-149|PPP3CA,0.8533018,-0.23677722,0.981,1,0,0
hsa-miR-33|PXN,0.977862792,-0.36548764,0.981,0,1,0
hsa-miR-106b|HSD17B3,0.98668523,-0.3930461,0.981,0,1,0
hsa-miR-20b|NCLN,0.99992072952,-0.5892354,0.981,0,1,1
hsa-miR-565|RAPGEF2,0.92945318,-0.29271725,0.981,0,2,2
hsa-miR-19b|PGBD5,0.908124626,-0.27363393,0.981,0,1,4
hsa-miR-143|CAPN7,0.906868085,-0.27262166,0.981,0,1,1
hsa-miR-766|NXN,0.9958438007,-0.44884273,0.981,1,1,3
hsa-miR-17-3p|NFATC3,0.5962598,0.13753839,0.981,0,1,1
hsa-let-7c|MTUS1,0.7939375,-0.20701022,0.981,0,1,2
hsa-miR-30d|ENAH,0.2080631,0.04364098,0.981,0,2,17
hsa-miR-146b|TCOF1,0.982350197,-0.378044,0.981,0,1,0
HS_71.1|PTCD2,0.93911712,-0.30289665,0.981,0,1,0
hsa-mir-454-3p|CWF19L1,0.21490437,0.04510994,0.981,1,0,1
HS_192.1|GSTM4,0.64107186,-0.15097055,0.981,0,2,0
hsa-miR-222|DBT,0.9935244685,0.42865542,0.981,2,2,5
hsa-miR-374|ST3GAL6,0.993938466,-0.43174028,0.981,0,1,0
hsa-miR-200a|MFAP3L,0.0550354,-0.011425259,0.981,1,1,0
hsa-miR-766|ICOSLG,0.955259528,-0.32322264,0.981,2,4,11
hsa-miR-212|EFHC2,0.83744557,0.22808467,0.981,0,1,0
HS_100|STX16,0.946712784,-0.31184146,0.981,0,2,3
hsa-miR-149|RNF5,0.985803941,-0.38969234,0.981,0,1,0
hsa-miR-19b|PDGFB,0.989541607,-0.4053936,0.981,0,1,3
hsa-miR-145|LSS,0.9989182898,-0.50362015,0.981,0,1,1
hsa-miR-193a|DDX19A,0.90422998,-0.27053013,0.981,0,1,0
hsa-miR-145|ADIPOR2,0.66621456,-0.15895125,0.98,0,1,1
hsa-miR-374|LTBP2,0.96265336,-0.33458918,0.98,0,1,0
hsa-miR-148a|RHOBTB1,0.4406803,-0.09640972,0.98,0,1,1
hsa-miR-532|IL10RA,0.895799674,-0.26412946,0.98,0,1,1
hsa-miR-625|CYP2E1,0.59151292,-0.13616753,0.98,1,2,10
hsa-miR-194|ALG12,0.963415284,-0.33586207,0.98,0,1,0
hsa-miR-766|TPP2,0.22829753,-0.047995772,0.98,0,1,0
hsa-miR-493-3p|CD47,0.90757248,-0.27318782,0.98,0,1,4
hsa-miR-331|CD44,0.969029306,-0.34597674,0.98,0,2,0
hsa-miR-107|SRPR,0.74857745,-0.18812639,0.98,0,1,0
HS_188|DLGAP1,0.9960848456,-0.45147312,0.98,0,1,1
hsa-miR-18a|TCF3,0.6537033,0.15493575,0.98,0,1,0
hsa-miR-15a|RYBP,0.92701399,-0.29032323,0.98,0,2,3
hsa-miR-505|TMED5,0.6946129,0.1684269,0.98,0,1,1
hsa-miR-28|CBX7,0.964023646,-0.33689407,0.98,0,1,4
hsa-miR-424|RNH1,0.988314556,0.39977622,0.98,1,0,0
hsa-miR-299-5p|LANCL1,0.5984239,0.13816643,0.98,0,1,2
hsa-miR-146a|ATP6AP1,0.9979390644,0.47850218,0.98,1,0,0
hsa-miR-34a|COL4A2,0.974002644,-0.35628814,0.98,0,2,5
hsa-miR-340|TLE1,0.9970284693,-0.463356,0.98,0,1,1
hsa-miR-140|BACE2,0.985085427,-0.3870859,0.98,0,1,1
hsa-miR-30d|RNF11,0.0277299,-0.005753419,0.98,0,1,5
hsa-miR-769-5p|LHFPL2,0.76230337,-0.19357678,0.98,1,0,2
hsa-miR-494|MYO1B,0.961534284,-0.33275747,0.98,1,1,5
hsa-miR-31|MEF2C,0.55836657,-0.1268365,0.98,0,1,3
hsa-miR-20a|HLF,0.7023478,-0.17110363,0.98,1,0,8
HS_96|KAL1,0.07819843,-0.016246494,0.98,0,3,8
hsa-miR-150|RANBP10,0.76757255,-0.19572558,0.98,0,1,7
hsa-miR-369-3p|OPTN,0.77332899,-0.19811131,0.98,0,1,1
hsa-miR-26b|SNX13,0.54998964,-0.12454034,0.98,0,3,2
hsa-miR-320|MAP4,0.986701254,0.39310881,0.98,1,0,3
hsa-miR-363|CAMLG,0.993460167,-0.42819163,0.98,0,1,0
hsa-miR-23b|MBNL1,0.98702352,-0.39438358,0.98,1,2,3
hsa-miR-20a|GOLPH3L,0.33819985,-0.07230541,0.98,0,1,3
hsa-miR-769-5p|ARC,0.77135643,0.19728918,0.98,1,0,0
hsa-miR-20b|DHCR24,0.45710033,0.10044863,0.98,0,1,2
hsa-miR-106b|MORF4L1,0.92698439,-0.29029456,0.98,0,1,0
hsa-miR-26a|CHRDL1,0.974879194,-0.35827222,0.98,0,1,4
hsa-miR-539|NEK9,0.970584098,0.34904358,0.98,1,1,3
hsa-miR-339|CACNA1C,0.87695701,0.2511322,0.98,0,1,10
hsa-miR-135a|SCAMP1,0.91969348,0.2834959,0.98,1,0,1
hsa-miR-148a|CCT6A,0.9963972648,-0.45510066,0.98,1,0,0
hsa-miR-222|APPBP2,0.64941114,0.15357867,0.98,0,1,7
hsa-miR-194|CCDC6,0.969219275,-0.34634456,0.98,0,2,4
hsa-miR-18a|MLH3,0.93882942,-0.30257574,0.98,0,1,3
hsa-miR-142-5p|PTPN11,0.9932040568,-0.42638254,0.98,0,1,6
hsa-miR-18a|CASD1,0.9975196915,-0.4709207,0.98,0,1,1
hsa-miR-221|QTRTD1,0.986512401,-0.3923739,0.98,0,1,2
hsa-miR-15a|PHACTR2,0.899350904,-0.2667756,0.98,1,2,1
hsa-miR-9*|CDO1,0.9939596322,-0.43190286,0.98,0,1,0
hsa-miR-222|ALDH1A1,0.95445407,-0.32207865,0.98,1,1,1
hsa-miR-582|RBM12,0.986969047,-0.39416623,0.98,0,1,3
hsa-miR-544|HADHA,0.77840564,-0.20024993,0.98,1,0,1
hsa-miR-181a|PHF20,0.91022386,-0.2753491,0.98,0,2,7
hsa-miR-576|IQGAP1,0.95426754,-0.32181606,0.98,0,1,5
hsa-miR-421|NCOA3,0.939162143,0.30294698,0.98,0,2,3
hsa-miR-101|CAPN2,0.81655936,-0.21752448,0.98,0,1,1
hsa-mir-454-3p|MEF2A,0.945429392,-0.31026155,0.98,1,0,3
hsa-miR-497|SLC23A2,0.9975574852,-0.47155577,0.98,0,2,4
hsa-miR-31|UBAP2,0.68166935,-0.16404234,0.98,1,1,2
hsa-miR-103|FAM46C,0.11216366,-0.02334125,0.98,0,2,4
HS_256|GNL3L,0.89517972,-0.2636746,0.98,1,0,10
hsa-miR-19a|NPTN,0.9951210334,-0.44168133,0.98,0,1,0
hsa-miR-424|CDC37L1,0.1164024,0.02422928,0.98,0,1,3
hsa-miR-125b|GJB4,0.76307094,0.19388777,0.98,0,1,4
hsa-miR-26b|SUB1,0.86457181,0.24338388,0.98,0,1,6
hsa-miR-143|SF3B1,0.66338336,-0.15803458,0.98,0,1,0
hsa-miR-493-5p|ZC3HAV1,0.9373414,0.30093476,0.98,0,2,1
hsa-let-7i|CCND1,0.984917881,-0.38649344,0.98,0,2,1
hsa-miR-15b|RTF1,0.56643987,-0.12907216,0.98,0,2,2
hsa-miR-148b|YES1,0.887649246,-0.25830606,0.98,0,1,2
hsa-miR-30e-5p|PGM3,0.9956826284,-0.44715703,0.98,1,0,2
hsa-miR-186|CANX,0.85100986,0.23547967,0.98,2,1,6
hsa-miR-497|ENPP2,0.979554525,-0.36994708,0.98,0,1,0
hsa-miR-17-5p|AIPL1,0.3827012,-0.08256258,0.98,1,0,2
hsa-miR-503|SCAMP5,0.9936286933,-0.42941564,0.98,1,0,1
hsa-miR-17-3p|TMBIM4,0.2640396,0.055768847,0.98,0,1,0
hsa-miR-130a|ETV5,0.99969484046,-0.5479553,0.98,0,1,3
hsa-miR-149|ACTN2,0.980085898,-0.37141144,0.98,0,1,1
hsa-miR-30d|COL1A2,0.9999993401328,-0.7012992,0.98,0,1,1
hsa-miR-93|MXI1,0.987863402,-0.3978367,0.98,1,1,2
hsa-miR-30c|PROX1,0.3627672,-0.077932395,0.98,0,4,7
hsa-miR-17-5p|M6PR,0.4661014,0.10268735,0.98,0,2,2
hsa-miR-656|RAB30,0.50597507,-0.11283565,0.98,0,1,1
hsa-let-7g|CDYL,0.56245854,-0.1279668,0.98,0,2,1
hsa-miR-21|YTHDC1,0.996290088,-0.45382637,0.98,0,1,2
hsa-miR-214|NIPSNAP1,0.989414908,-0.40478832,0.98,1,1,2
hsa-miR-551a|STAT6,0.985786654,-0.38962832,0.98,0,1,4
hsa-miR-503|SON,0.988340481,-0.3998896,0.98,0,1,0
hsa-miR-342|MBD2,0.3058118,0.06500721,0.98,0,1,1
hsa-miR-182|WWTR1,0.76740302,0.19565593,0.98,1,0,6
hsa-miR-16|JMJD4,0.03898025,-0.008089164,0.98,0,1,1
HS_176|LARP1,0.98560341,-0.3889539,0.98,0,3,5
HS_71.1|FTSJ2,0.982766792,0.37934136,0.98,0,1,1
HS_243.1|MAPK14,0.970463429,-0.34880084,0.98,0,2,3
hsa-miR-23b|KIAA0090,0.9998127087,-0.56354374,0.98,0,1,0
hsa-miR-20b|ZNF197,0.82004504,-0.21922484,0.98,1,0,2
hsa-miR-31|ARHGEF10,0.85095245,0.23544735,0.98,0,1,1
hsa-miR-768-3p|MAOA,0.995043275,-0.4409668,0.98,0,2,2
hsa-miR-17-3p|CCND2,0.92251301,-0.28606552,0.98,0,1,7
hsa-miR-17-5p|IL6ST,0.980721636,-0.373207,0.98,0,1,10
hsa-miR-574|ILF3,0.9982342597,-0.48470092,0.98,0,2,1
hsa-miR-625|CYP26B1,0.987359861,-0.39574298,0.98,0,2,3
hsa-miR-17-5p|APP,0.978355594,0.36675644,0.98,1,0,0
hsa-let-7c|PLAT,0.6909808,0.16718486,0.98,0,1,0
hsa-miR-10b|F7,0.9585013,-0.32800257,0.98,0,1,1
hsa-miR-429|YME1L1,0.938853484,-0.30260253,0.98,0,1,1
hsa-miR-326|CSRP1,0.29977804,0.06366133,0.98,1,0,1
HS_243.1|MBTPS1,0.92299714,-0.28651404,0.98,1,0,0
hsa-miR-326|MARCKSL1,0.992537654,-0.42193654,0.98,0,1,1
hsa-miR-20b|PROSC,0.96814602,0.3442905,0.98,1,0,3
HS_22.1|HMG20A,0.99977651126,-0.55798995,0.98,1,3,7
hsa-miR-326|PCGF3,0.987840573,-0.3977402,0.98,0,3,5
hsa-miR-193b|SLC30A5,0.984747101,-0.38589522,0.98,0,1,1
hsa-miR-374|CXXC4,0.64011952,-0.15067504,0.98,0,2,7
hsa-miR-576|ZNF573,0.9964255847,-0.45544288,0.98,0,1,0
hsa-miR-92b|COL1A2,0.989757186,-0.406438,0.98,1,0,0
hsa-miR-582|CCNT2,0.993622872,-0.4293729,0.98,0,2,4
hsa-miR-486|PDCD6,0.9988920286,-0.50271875,0.98,0,2,5
hsa-miR-424|SLC39A9,0.66541365,-0.15869145,0.98,1,0,2
hsa-mir-454-3p|SOCS5,0.89942263,-0.2668298,0.98,1,0,2
hsa-miR-379|GGPS1,0.97171372,0.35135671,0.98,0,1,2
hsa-miR-19a|PTPRD,0.71962604,-0.17724875,0.98,1,4,3
hsa-miR-16|PACSIN2,0.973583544,-0.35535902,0.98,0,1,0
HS_71.1|TLK1,0.57983723,-0.13283382,0.98,1,0,0
hsa-miR-29b|KIF4A,0.966103498,-0.34053358,0.98,0,1,1
hsa-miR-299-5p|TAF5,0.983374238,-0.38128114,0.98,0,1,0
HS_100|KIAA1009,0.7467171,-0.18740316,0.98,0,1,1
hsa-miR-142-5p|ZMYM2,0.76376635,-0.19417012,0.98,0,2,4
HS_22.1|LMAN1,0.288938,0.06125345,0.98,0,1,2
hsa-miR-26a|YWHAE,0.82476093,-0.22156307,0.98,0,1,0
hsa-miR-195|KDR,0.61218423,-0.14220634,0.98,1,0,2
hsa-miR-339|PLCXD1,0.961214423,-0.33224192,0.98,1,0,6
hsa-miR-19a|PSG9,0.984011933,0.3833828,0.98,1,0,1
hsa-miR-148a|NBL1,0.997091291,-0.46425948,0.98,0,1,4
hsa-miR-30b|PALLD,0.9954466205,-0.4447847,0.98,0,2,3
hsa-miR-181c|NELL2,0.43098325,-0.09405045,0.98,0,1,2
HS_188|RHOBTB2,0.95405289,-0.32151493,0.98,0,1,3
hsa-miR-186|DUSP10,0.998784953,-0.499229,0.98,0,1,1
hsa-miR-20b|USP9X,0.2372561,-0.049933873,0.98,1,1,3
hsa-miR-324-3p|PTPRF,0.957113747,-0.32592088,0.98,0,1,4
hsa-miR-410|TMCO1,0.97086222,-0.3496062,0.98,0,1,1
hsa-miR-183|SLC19A3,0.119597,-0.024899015,0.98,0,1,1
hsa-let-7b|MBNL2,0.83654194,0.22760819,0.98,0,1,0
hsa-miR-133b|GAB2,0.52181014,0.1169808,0.98,0,2,8
hsa-miR-324-3p|NUP188,0.9945258177,0.436445,0.98,0,1,0
hsa-miR-143|ZNF132,0.999986436362,-0.6359607,0.98,0,1,0
hsa-miR-223|RND2,0.9871169925,-0.39475834,0.98,0,1,3
hsa-let-7g|GPR137,0.78467165,-0.20293653,0.98,0,1,1
hsa-miR-512-3p|UPK1B,0.912932694,-0.27760872,0.98,1,0,0
hsa-miR-195|AIP,0.84617952,-0.2327921,0.98,0,1,1
hsa-miR-594|DNASE2,0.995392635,-0.44425708,0.98,0,1,0
hsa-miR-130b|ZC3H14,0.77565072,-0.19908527,0.98,0,2,0
hsa-miR-199b|BTAF1,0.68258357,-0.16434829,0.98,0,1,2
hsa-miR-26b|TRIO,0.86170702,-0.24166715,0.98,0,1,2
hsa-miR-500|MLLT4,0.1964828,-0.041161872,0.98,0,1,5
hsa-miR-148b|PLXDC1,0.9946125145,-0.43717605,0.98,0,3,4
hsa-miR-182|DENR,0.4915452,0.10911735,0.98,1,0,1
hsa-miR-93|BCL2,0.87444627,-0.24951595,0.98,0,2,2
hsa-miR-132|GGA3,0.959132336,0.32896802,0.98,0,1,3
hsa-miR-16|SOS1,0.3399489,-0.07270328,0.98,0,2,1
hsa-miR-655|VCAM1,0.991891354,-0.4179395,0.98,0,1,1
hsa-miR-532|MAP4,0.875325404,0.2500791,0.98,1,0,1
hsa-miR-320|PVRL1,0.82512666,0.22174628,0.98,0,1,5
hsa-miR-181a|PDXK,0.99903187866,-0.5077573,0.98,0,2,0
hsa-miR-148b|CLCN3,0.77651192,0.19944829,0.98,0,1,1
hsa-miR-425-5p|EHBP1,0.984691468,-0.38570157,0.98,0,1,1
hsa-miR-452*|RPS6KA3,0.73669472,-0.18356656,0.98,0,2,3
hsa-let-7i|CYP2E1,0.993859169,-0.43113562,0.98,0,1,5
hsa-miR-296|MAP4,0.66820908,-0.15959993,0.98,1,2,4
hsa-miR-582|ZBTB7A,0.86839023,0.24571441,0.98,0,1,0
hsa-miR-10a|SMPD3,0.58862764,-0.13533872,0.98,0,2,7
hsa-miR-424|TEX261,0.3963367,-0.085765876,0.98,0,2,4
hsa-miR-200b|PLK2,0.58857825,0.13532457,0.98,1,0,0
hsa-miR-224|SNTB2,0.71714103,-0.17635012,0.98,0,1,5
hsa-miR-92b|RNF11,0.27030194,-0.05714256,0.98,1,0,0
hsa-miR-17-3p|KIAA0831,0.1936388,-0.040554415,0.98,0,1,5
hsa-miR-30b|MAP4K4,0.994408724,-0.43547335,0.98,1,4,5
hsa-miR-339|RGN,0.89121593,0.2608136,0.98,0,1,1
hsa-miR-125b|DICER1,0.9944865433,-0.4361171,0.98,1,0,0
hsa-mir-454-3p|ADAM28,0.18981844,-0.039739225,0.98,0,1,1
hsa-miR-29b|PTP4A1,0.88677144,-0.25769818,0.98,1,0,3
hsa-miR-146b|AQP2,0.0704333,0.014628955,0.98,0,2,3
hsa-miR-149|TMEM127,0.08970904,0.018647024,0.98,1,1,4
hsa-miR-214|ARF3,0.931070216,-0.29434046,0.98,0,1,4
hsa-miR-15b|FAM120A,0.982903743,-0.37977362,0.98,0,1,4
hsa-miR-320|PDLIM5,0.86816849,-0.24557771,0.98,1,2,4
hsa-let-7d|SDC2,0.989052367,-0.40308985,0.98,0,1,0
hsa-miR-146b|COL5A2,0.86188827,-0.24177499,0.98,0,1,3
hsa-miR-655|SLC30A5,0.68233904,-0.16426641,0.98,3,1,1
hsa-miR-19b|ENPP2,0.983546574,-0.38184232,0.98,0,1,2
hsa-miR-139|PROS1,0.1676149,0.035019085,0.98,0,1,0
hsa-miR-192|SPARC,0.82104553,-0.21971722,0.98,1,0,1
hsa-miR-494|EIF1AY,0.99973486876,-0.5525247,0.98,1,0,0
hsa-miR-199b|TRPM4,0.983325198,-0.38112235,0.98,1,0,0
hsa-miR-148b|SSPN,0.7957236,-0.20781004,0.98,0,1,2
hsa-miR-30c|NR1D2,0.42756885,0.09322416,0.98,0,3,11
hsa-miR-25|CTDSPL,0.984097797,-0.38367113,0.98,0,2,3
hsa-miR-627|FTO,0.72069815,-0.17763804,0.98,1,2,4
hsa-miR-494|SLC39A1,0.99988245126,-0.57772785,0.98,0,1,0
hsa-let-7d|TRAM2,0.9982607279,-0.48530042,0.98,0,1,3
hsa-miR-181a|FASLG,0.86851546,-0.24579169,0.98,0,2,2
hsa-miR-769-5p|RALBP1,0.66366732,-0.1581263,0.98,0,1,1
hsa-miR-126*|COX15,0.8537573,-0.23703687,0.98,0,1,0
hsa-miR-96|RDH11,0.999881828604,-0.57757056,0.98,1,4,0
hsa-miR-143|STAG2,0.998992297,-0.506269,0.98,0,1,0
hsa-miR-15b|RARG,0.3292281,-0.070270725,0.98,0,1,1
hsa-miR-15a|BTN1A1,0.996540772,-0.45685968,0.98,1,0,4
hsa-miR-206|PTGS1,0.44362104,0.09712892,0.98,0,2,4
hsa-miR-594|CHN2,0.9999031416,-0.5834367,0.98,0,1,0
hsa-miR-18a*|RARA,0.5080522,0.113375425,0.98,0,2,2
hsa-miR-199a*|ZNF500,0.57705972,0.1320485,0.98,0,1,2
hsa-miR-193b|CACNA1I,0.7398007,0.184745,0.98,0,1,6
hsa-miR-19a|ATP5G3,0.52360213,-0.11745436,0.98,0,1,0
hsa-miR-197|ACACA,0.85523604,-0.23788388,0.98,1,1,2
hsa-miR-484|OGT,0.92986849,-0.29313132,0.98,0,3,1
hsa-miR-219|LAPTM5,0.99912603514,-0.5115273,0.98,1,0,2
hsa-miR-324-3p|VENTX,0.66788116,-0.15949312,0.98,0,1,3
hsa-miR-125a|ARMC7,0.7738967,-0.19834882,0.98,2,3,3
hsa-miR-99b|FOXJ3,0.966598656,0.34142694,0.98,0,1,0
hsa-miR-801|MORC3,0.87713316,-0.2512465,0.98,0,1,0
hsa-miR-107|SH2D2A,0.86818817,-0.24558984,0.98,1,0,0
hsa-miR-194|TIMP3,0.90612765,-0.2720301,0.98,0,1,1
hsa-miR-18a|LRRFIP1,0.980196148,-0.37171936,0.98,1,0,0
hsa-miR-214|ICOSLG,0.68942478,-0.1666556,0.98,1,6,17
hsa-miR-299-5p|SLC16A7,0.973873962,-0.35600153,0.98,0,1,3
hsa-miR-28|TXNL4B,0.933435984,-0.2967702,0.98,1,0,2
hsa-miR-28|MAPT,0.999997042304,-0.67088634,0.98,0,1,6
hsa-miR-452|ACTR3B,0.86614615,-0.24433878,0.98,0,1,2
hsa-miR-146b|PRKAR1A,0.985596003,0.38892677,0.98,0,1,2
hsa-miR-197|PAFAH1B1,0.86233863,-0.24204338,0.98,0,1,3
hsa-miR-142-3p|GOSR2,0.87329155,-0.2487807,0.98,1,0,2
hsa-miR-487a|AUTS2,0.973925153,-0.3561154,0.98,0,1,1
hsa-miR-491|ANK3,0.97319011,-0.35449785,0.98,0,1,2
hsa-miR-503|DMD,0.937409654,0.30100936,0.98,0,1,0
hsa-miR-339|GNB5,0.50864527,-0.113529764,0.98,1,2,1
hsa-miR-326|ELOVL4,0.995627698,-0.44659498,0.98,0,1,1
hsa-miR-324-5p|ANK3,0.9985474808,-0.49236974,0.98,1,0,0
hsa-miR-296|PRKCDBP,0.991017211,-0.41294745,0.98,0,1,5
hsa-miR-491|AMOTL2,0.4488291,-0.09840703,0.98,0,2,4
hsa-miR-15b|GLS,0.9983795992,-0.4880961,0.98,0,1,4
hsa-miR-30c|LAMP2,0.952906538,-0.31992579,0.98,0,2,7
hsa-miR-452|GSTM4,0.77948442,-0.2007087,0.98,0,1,0
hsa-miR-141|TRAM2,0.28949624,-0.061377157,0.98,2,1,3
hsa-miR-16|WDR19,0.980111586,-0.37148306,0.98,1,1,2
hsa-miR-324-3p|CAND2,0.0844883,-0.017557798,0.98,0,1,0
hsa-miR-15a|RHOBTB2,0.97322704,-0.35457823,0.98,0,2,3
hsa-miR-199a|AKAP9,0.83936809,0.22910482,0.98,0,2,6
hsa-miR-628|YEATS2,0.975906854,-0.3606729,0.98,1,0,0
hsa-miR-107|NPAS2,0.83643416,0.22755148,0.98,1,0,3
hsa-miR-342|EDA,0.99942427094,-0.5264722,0.98,1,2,6
hsa-miR-29a|MAP6D1,0.895328514,-0.26378357,0.98,0,1,3
hsa-miR-200a|TPM1,0.77527522,-0.19892727,0.98,0,1,1
hsa-miR-196a|HIST1H2BD,0.73422685,-0.18263677,0.98,0,1,0
hsa-miR-106b|GLB1L,0.894356,-0.26307335,0.98,1,0,1
hsa-miR-576|ARMC8,0.9087135,-0.274112,0.98,1,1,3
hsa-miR-363*|DNAJC6,0.1248979,0.026011169,0.98,0,1,3
hsa-miR-422b|DHTKD1,0.959287483,-0.32920724,0.98,0,1,2
hsa-miR-365|TRIM10,0.2359549,-0.04965196,0.98,0,1,3
hsa-miR-381|HEY1,0.52480242,-0.11777208,0.98,1,1,0
hsa-miR-31|YWHAE,0.86647329,-0.24453825,0.98,0,1,0
hsa-miR-381|FGFR1,0.82742575,0.2229043,0.98,0,2,4
hsa-miR-27a|LMNB1,0.9972741876,-0.4669906,0.98,0,1,4
hsa-miR-101|SNCAIP,0.8359494,-0.22729677,0.98,0,1,1
hsa-miR-146b|CDYL,0.9940638086,-0.43271014,0.98,0,1,2
hsa-miR-154*|PDE3B,0.994934875,0.4399868,0.98,0,1,0
hsa-miR-199a*|STAT6,0.905357845,-0.27141884,0.98,1,0,0
hsa-miR-130b|MLH3,0.99008024,-0.40803874,0.98,0,1,3
HS_176|CDC42EP4,0.6431701,-0.1516233,0.98,0,1,4
hsa-miR-574|TSNAX,0.984934486,-0.38655192,0.98,1,0,0
hsa-miR-125a|AHCYL1,0.90520316,-0.27129647,0.98,0,1,3
hsa-miR-324-3p|GPC1,0.9999972266578,-0.6722673,0.98,1,0,6
hsa-miR-34a|EPB41,0.68471798,-0.16506477,0.98,0,2,3
hsa-miR-493-3p|TMEM30A,0.92804908,-0.29133135,0.98,1,0,2
hsa-miR-92|PLEKHA1,0.85797101,-0.23946738,0.98,1,1,3
hsa-miR-339|FUS,0.2857478,-0.060547225,0.98,1,0,5
HS_100|VAMP1,0.85458408,-0.23750967,0.98,0,2,3
hsa-miR-134|RFC1,0.94706749,0.3122835,0.98,0,1,1
hsa-miR-128a|ABHD11,0.77397656,-0.19838227,0.98,0,1,0
hsa-miR-221|ABTB2,0.4558436,0.10013749,0.98,1,1,2
hsa-miR-186|STAM2,0.62249824,-0.14528963,0.98,0,1,4
hsa-miR-23a|MCM3AP,0.9945301646,-0.43648142,0.98,1,0,0
hsa-miR-20b|KIF3B,0.950580906,-0.31679532,0.98,2,0,2
hsa-miR-495|RHOB,0.70846865,0.17325355,0.98,0,2,4
hsa-miR-128b|TWSG1,0.35478604,0.07609513,0.98,0,1,1
HS_148|HEXA,0.51357618,0.11481666,0.98,0,1,0
hsa-miR-210|THAP1,0.983806696,-0.3826988,0.98,0,1,0
hsa-miR-374|TOP1,0.73671782,0.18357529,0.98,1,0,1
hsa-miR-33b|MSR1,0.67779985,-0.16275343,0.98,0,1,3
HS_176|MYH9,0.69080013,0.16712333,0.98,0,2,1
hsa-mir-454-3p|VAPA,0.88639446,-0.2574382,0.98,0,1,5
hsa-miR-324-3p|ACOT11,0.86017318,0.24075879,0.98,1,0,1
hsa-miR-134|PCDH1,0.985459069,-0.38842773,0.98,0,1,0
hsa-miR-30d|MICAL2,0.99989078187,-0.5799079,0.98,0,1,1
hsa-miR-801|KMO,0.2800227,-0.059282456,0.98,0,2,5
hsa-miR-212|TBC1D8,0.93313296,0.2964552,0.98,1,0,1
hsa-miR-214|PTGER3,0.965014357,0.3386056,0.98,0,2,3
HS_176|U2AF2,0.962365802,-0.33411428,0.98,1,1,0
hsa-miR-200c|ZNF236,0.3272902,-0.06983258,0.98,0,2,3
hsa-miR-591|RCOR1,0.9940663083,-0.43272966,0.98,0,2,4
hsa-miR-224|FZD4,0.65108028,-0.1541052,0.98,1,2,5
hsa-miR-199a|PLEKHG3,0.87822033,-0.2519548,0.98,0,1,0
hsa-miR-125b|RBM38,0.909646295,-0.27487415,0.98,1,1,5
hsa-miR-17-5p|JAM2,0.987297193,-0.3954874,0.98,1,1,5
hsa-miR-326|PPIL2,0.69981897,-0.17022367,0.98,0,1,3
hsa-miR-493-3p|FGF1,0.995603433,-0.44634867,0.98,0,1,1
HS_214.1|ADH6,0.3034829,-0.064487234,0.98,0,2,1
hsa-miR-224|DDX18,0.95471476,-0.3224471,0.98,0,1,0
hsa-miR-497|KIAA1462,0.1132472,-0.023568192,0.98,1,1,2
hsa-miR-22|TELO2,0.97196959,-0.35189122,0.98,0,1,2
hsa-let-7f|SLC8A2,0.90102972,-0.26805145,0.98,1,0,2
hsa-miR-328|GAS7,0.979383107,-0.36948147,0.98,1,1,9
hsa-miR-193b|EPHB2,0.7328538,0.18212192,0.98,0,1,6
hsa-miR-324-3p|ARL6IP5,0.9927847553,-0.4235437,0.98,0,1,0
hsa-miR-615|SCARB1,0.7031135,0.17137101,0.98,0,1,1
hsa-miR-424|ENTPD7,0.91340345,-0.27800694,0.98,1,0,0
hsa-miR-550|SENP6,0.9945885204,-0.4369727,0.98,0,1,2
hsa-mir-454-3p|NCOA3,0.47323877,-0.10447555,0.98,0,1,1
hsa-miR-26b|QKI,0.97686603,-0.36299163,0.98,0,1,7
HS_176|ADAMTS13,0.53546238,0.120612614,0.98,0,2,3
hsa-miR-30e-3p|SLC38A1,0.990472172,-0.41004166,0.98,2,3,12
hsa-miR-30d|AP1B1,0.998511246,-0.49141175,0.98,1,0,0
hsa-miR-185|ZFP161,0.13349825,-0.027818011,0.98,0,1,0
hsa-miR-196a|FGFR1,0.7227532,-0.17838699,0.98,0,2,1
hsa-miR-654|REEP1,0.4432804,-0.09704552,0.98,0,1,1
hsa-miR-30c|RAD23B,0.71504727,-0.17559695,0.98,1,2,9
hsa-miR-320|TSR1,0.84048955,0.22970401,0.98,0,1,4
hsa-mir-454-3p|RASA1,0.6924984,-0.16770269,0.98,1,0,1
hsa-miR-324-3p|GRB10,0.993888753,-0.43136042,0.98,0,1,4
hsa-miR-148b|ELOVL2,0.90503559,-0.2711641,0.98,1,2,3
hsa-miR-136|PTPRD,0.3863163,-0.08340891,0.98,0,1,3
hsa-miR-551a|ATF3,0.983574672,-0.3819343,0.98,0,1,0
hsa-miR-181b|FLRT2,0.995425024,-0.444573,0.98,0,1,9
hsa-miR-106a|SLC6A8,0.6019928,-0.13920642,0.98,0,1,2
hsa-miR-126*|ESM1,0.69777793,0.16951689,0.98,1,0,1
hsa-miR-132|TRAM2,0.66914007,-0.15990354,0.98,0,3,5
HS_100|ERC2,0.998019977,-0.48011923,0.98,0,1,3
hsa-miR-194|UBE2B,0.57719913,-0.13208786,0.98,0,2,2
hsa-miR-30e-5p|MRPS14,0.99949174805,-0.5308056,0.98,0,1,1
hsa-miR-224|CDK2AP2,0.995723368,-0.4475779,0.98,0,1,0
hsa-let-7b|PAK2,0.9931087038,-0.42572397,0.98,0,1,2
hsa-miR-27a|SLC7A11,0.9974857178,-0.47035706,0.98,2,1,6
hsa-miR-214|COL8A2,0.99014211,0.40835038,0.98,0,3,4
hsa-miR-296|GSN,0.999991738322,-0.6478243,0.98,2,0,4
hsa-miR-139|TK2,0.72884697,-0.18062939,0.98,0,1,1
HS_243.1|ILF3,0.93168414,-0.29496458,0.98,0,1,4
hsa-miR-576|FZD5,0.56409034,0.12841918,0.98,0,4,2
hsa-miR-500|CNNM3,0.98148646,-0.3754341,0.98,0,3,2
hsa-miR-146a|TMEM47,0.992498354,-0.42168516,0.98,0,3,3
hsa-miR-16|FANCA,0.10855407,-0.022585528,0.98,1,3,11
hsa-miR-339|KCNMA1,0.23545563,-0.04954384,0.98,0,1,0
hsa-miR-576|MGP,0.983348839,-0.38119885,0.98,1,0,0
hsa-miR-16|CTDSPL,0.980099704,-0.37144992,0.98,1,0,4
hsa-miR-342|NEK3,0.985032728,-0.38689896,0.98,0,2,0
hsa-miR-30a-5p|LMNB2,0.966293722,-0.3408755,0.98,0,1,2
hsa-miR-338|BCAS3,0.4549239,-0.09991,0.98,0,1,0
HS_307_b|ENTPD1,0.9956437857,-0.44675896,0.98,0,1,4
hsa-miR-92|SCARB2,0.965941064,-0.34024286,0.98,0,1,3
hsa-miR-200a|INADL,0.69314903,0.1679252,0.98,0,1,4
hsa-miR-130b|RNF41,0.89407093,0.2628661,0.98,0,1,3
hsa-let-7b|ARL5A,0.4778975,-0.10564916,0.98,0,3,0
hsa-miR-768-3p|MPZL1,0.99962266273,-0.54092926,0.98,0,1,3
hsa-miR-484|HMGCS1,0.86552289,0.24395977,0.98,0,2,0
hsa-miR-19b|PAM,0.66486248,-0.15851289,0.98,0,1,1
hsa-miR-452*|IGFBP3,0.981993653,-0.37695396,0.98,0,1,4
hsa-miR-221|SPN,0.84932761,-0.23453654,0.98,0,1,3
HS_100|TBC1D12,0.08327144,-0.01730403,0.98,0,1,0
hsa-miR-223|DST,0.74430168,0.18646942,0.98,1,8,29
hsa-let-7a|KIAA1199,0.91998402,-0.28375742,0.98,0,1,4
hsa-miR-768-5p|MAP4,0.99486611,-0.43937448,0.98,0,1,4
HS_301|MED6,0.996879007,-0.46127182,0.98,0,1,1
hsa-miR-503|NOS1,0.4305839,-0.09395369,0.98,0,1,3
hsa-let-7i|MED6,0.954336435,-0.32191294,0.98,0,1,1
hsa-miR-214|CDKN1A,0.2090121,0.043844547,0.98,0,1,2
hsa-miR-766|RNASET2,0.9969451225,-0.46218276,0.98,1,0,2
hsa-mir-454-3p|COL10A1,0.945977792,-0.31093296,0.98,0,1,2
hsa-miR-542-5p|KIF21B,0.5200501,-0.11651658,0.98,0,2,9
hsa-miR-181c|EIF1,0.76614426,0.19513987,0.98,0,1,2
hsa-miR-148b|GNS,0.4810138,-0.10643706,0.98,2,0,3
hsa-miR-92|SAR1B,0.99966578095,-0.5449639,0.98,0,1,1
hsa-miR-766|FAM86C,0.91703314,-0.28113502,0.98,0,1,1
hsa-miR-129|ACTN1,0.80282924,-0.21104121,0.98,0,1,4
hsa-miR-485-3p|JAG1,0.988488701,-0.40054193,0.98,0,1,3
hsa-miR-144|SEMA6A,0.49552625,-0.1101378,0.98,1,1,0
hsa-miR-181b|REEP1,0.99448222,-0.43608114,0.98,1,1,3
hsa-miR-342|SMG7,0.933943085,-0.29729983,0.98,0,1,5
hsa-miR-149|ABT1,0.92945243,-0.2927165,0.98,0,1,0
hsa-miR-181a|FGF18,0.81138176,-0.21504064,0.98,0,1,0
hsa-miR-326|TRIM14,0.9975849106,-0.47202203,0.98,1,2,10
hsa-miR-769-5p|CCDC25,0.90604793,0.2719666,0.98,0,1,1
hsa-miR-9|SFRS14,0.9999954372347,0.6613923,0.98,0,1,1
hsa-miR-222|ACOT11,0.963021565,0.33520165,0.98,1,0,1
hsa-miR-654|LDLR,0.78248376,-0.2019924,0.98,0,1,3
hsa-miR-363*|CKM,0.17441815,-0.03646228,0.98,0,2,0
hsa-miR-210|THBS2,0.9961334702,-0.45202073,0.98,1,0,0
hsa-miR-425-5p|YES1,0.983464079,-0.38157308,0.98,0,1,2
hsa-miR-20b|METTL7A,0.886191644,-0.25729862,0.98,1,1,1
hsa-miR-339|TM2D1,0.96001394,-0.33033732,0.98,0,1,0
hsa-miR-133a|TNNI1,0.999999999999976,0.8923613,0.98,0,1,4
hsa-miR-296|CUEDC1,0.66563255,0.15876243,0.98,0,1,2
hsa-miR-491|TAF10,0.959883474,-0.33013314,0.98,0,1,1
hsa-mir-454-3p|KIAA0182,0.94408977,-0.3086438,0.98,1,0,2
hsa-miR-15a|CCNE2,0.84203173,0.23053297,0.98,0,1,1
HS_148|RAD50,0.8263327,0.22235237,0.98,0,1,0
hsa-miR-182|SLC35A3,0.77158317,-0.19738343,0.98,0,1,0
hsa-miR-335|EXOC7,0.97001458,-0.34790504,0.98,0,2,2
hsa-miR-768-3p|FUT8,0.9996570133,-0.54410714,0.98,0,1,1
hsa-miR-542-3p|ZNF384,0.94447908,-0.3091107,0.98,1,0,1
HS_100|OBSL1,0.99978673401,-0.5594712,0.98,0,2,3
hsa-miR-150|STAC,0.3319794,-0.07089358,0.98,0,1,0
hsa-miR-218|CLCN3,0.87840524,0.25207573,0.98,0,1,0
hsa-miR-189|TSNAX,0.971516963,-0.3509484,0.98,0,1,2
HS_22.1|SGSH,0.994752263,-0.43837616,0.98,1,1,2
hsa-miR-301|RTN4,0.61577854,0.1432753,0.98,0,3,1
hsa-miR-144|CYP1B1,0.2514495,0.05301813,0.98,0,1,4
hsa-miR-20b|DDX18,0.81698571,0.21773122,0.98,0,1,3
hsa-miR-199a|ARMC8,0.56599125,-0.12894733,0.98,0,1,1
hsa-miR-20b|FXR1,0.8329089,-0.22571146,0.98,0,1,2
hsa-miR-484|FLOT1,0.69899958,-0.16993956,0.98,1,0,1
hsa-miR-519b|RNF125,0.00282954999999996,5.8696634E-4,0.98,0,3,3
hsa-miR-150|CX3CL1,0.80819567,0.21353607,0.98,0,1,2
hsa-miR-30d|SV2B,0.9994754615,-0.52971464,0.98,1,1,10
hsa-miR-22|CACNA1I,0.88363774,-0.25555667,0.98,0,1,11
hsa-let-7a|RDX,0.89462611,-0.2632701,0.98,1,0,1
hsa-miR-15a|GHR,0.6359976,-0.14940143,0.98,1,1,2
hsa-miR-30e-5p|COL5A2,0.91133668,-0.27627093,0.98,0,3,4
hsa-miR-125a|ARHGDIB,0.941764064,-0.30590725,0.98,0,1,3
hsa-miR-324-5p|DPT,0.95923622,-0.32912812,0.98,0,1,1
hsa-miR-425-5p|NT5C2,0.79488476,-0.2074338,0.98,0,1,0
hsa-miR-22|PAFAH1B1,0.79612996,0.20799269,0.98,0,2,1
hsa-miR-101|DAG1,0.6445592,-0.15205671,0.98,0,1,0
hsa-miR-199a|GLUL,0.9948208043,-0.43897492,0.98,1,0,2
HS_100|DPYSL3,0.947051268,0.31226322,0.98,0,1,5
hsa-miR-29a|PSME4,0.99951971014,-0.5327537,0.98,0,1,0
hsa-miR-182|NEK7,0.87439205,-0.2494813,0.98,0,1,2
hsa-miR-186|MKNK1,0.84823522,-0.23392823,0.98,0,1,3
hsa-miR-223|KIFAP3,0.993900381,-0.43144903,0.98,0,2,0
hsa-miR-565|MAX,0.9999609733,-0.60889065,0.98,0,2,6
hsa-miR-193a|GEMIN6,0.1615097,0.03372615,0.98,0,1,0
hsa-miR-362|SIPA1L3,0.967874322,0.34377953,0.98,0,1,1
hsa-miR-17-5p|MLC1,0.0768519600000001,-0.015965903,0.98,0,2,3
hsa-miR-193a|KIAA0182,0.992014795,-0.41868126,0.98,0,2,4
hsa-miR-152|TNPO3,0.80106561,-0.21023172,0.98,0,1,1
hsa-miR-551a|GPI,0.998419519,-0.4890756,0.98,0,2,5
hsa-miR-189|ITIH5,0.83433644,0.22645317,0.98,0,1,0
hsa-miR-125b|YARS,0.969207648,-0.346322,0.98,0,1,2
hsa-miR-148a|EMP1,0.77498385,-0.19880481,0.98,2,0,0
hsa-miR-9*|DDC,0.989725229,-0.406282,0.98,0,1,0
hsa-miR-146b|EPB41L2,0.98829687,-0.399699,0.98,0,1,1
hsa-miR-329|TAX1BP1,0.68884823,0.16645992,0.98,0,1,1
hsa-miR-296|MUM1,0.44049925,0.09636549,0.98,0,1,7
hsa-miR-182|MAP3K3,0.923572406,-0.2870499,0.98,0,1,1
hsa-miR-378|CYP19A1,0.7093703,-0.17357269,0.98,0,1,2
hsa-let-7g|MAF,0.97589281,-0.3606395,0.98,0,1,3
hsa-miR-25|CAMK2B,0.43630326,0.09534248,0.98,0,1,0
hsa-miR-15a|CCNT2,0.89160123,-0.2610882,0.98,1,0,4
hsa-miR-195|CDC25B,0.9989159992,-0.50354075,0.98,0,1,3
hsa-miR-324-5p|ARF3,0.52836466,-0.118717514,0.98,0,2,1
hsa-miR-199a|RBM12,0.4692823,-0.103482865,0.98,0,1,4
HS_97|LAIR1,0.91658703,0.2807449,0.98,0,2,3
hsa-miR-92b|ZBTB1,0.29104644,-0.061720803,0.98,0,1,2
hsa-miR-766|EYA2,0.987165659,-0.39495438,0.98,1,0,4
hsa-miR-25|GOT2,0.42940956,-0.09366933,0.98,0,1,2
HS_301|QPRT,0.62272042,0.1453566,0.98,0,1,0
hsa-miR-342|PREP,0.9407722,-0.3047666,0.98,0,2,0
hsa-miR-128a|GLI2,0.43434197,0.09486551,0.98,0,1,2
hsa-miR-106b|SOX4,0.994593272,-0.4370129,0.98,0,1,2
hsa-miR-30e-3p|PCSK2,0.9993434332,-0.5218414,0.98,0,1,5
hsa-miR-140|FAM46A,0.974897087,-0.35831332,0.98,1,0,6
hsa-miR-503|RAD9A,0.98241006,-0.37822884,0.98,1,0,1
hsa-miR-130a|ZBTB22,0.99976610685,-0.5565437,0.98,0,1,0
hsa-miR-126*|ZNF189,0.919527724,-0.28334704,0.98,0,1,1
hsa-miR-143|DHCR7,0.6215298,-0.14499803,0.98,0,1,1
hsa-miR-27b|COL4A6,0.4988962,-0.11100476,0.98,0,1,1
hsa-miR-218|NR3C2,0.997673722,-0.47356442,0.98,1,0,0
hsa-miR-130a|TMBIM1,0.991613381,-0.41630402,0.98,1,0,0
hsa-miR-186|FDX1,0.4044475,-0.08768604,0.98,0,1,5
hsa-miR-143|TULP3,0.9963773855,-0.45486182,0.98,0,1,0
hsa-miR-20b|GNB1,0.94401591,-0.30855548,0.98,0,1,1
hsa-miR-181b|TRADD,0.81918451,-0.2188029,0.98,0,1,0
hsa-miR-663|ARAF,0.3568933,-0.076579325,0.98,1,2,0
hsa-miR-144|TRIM33,0.994141994,-0.43332413,0.98,0,2,1
hsa-miR-497|MAP1A,0.67906228,0.16317287,0.979,1,1,2
hsa-miR-27b|ATP8A1,0.90085587,-0.26791856,0.979,0,2,5
hsa-miR-370|RAB26,0.992165597,-0.41960087,0.979,0,1,1
hsa-miR-30b|NCALD,0.93975547,-0.30361304,0.979,0,2,3
hsa-miR-574|MLL,0.9984314545,-0.4893727,0.979,0,1,5
hsa-let-7c|GPRC5C,0.92636364,-0.28969553,0.979,0,1,0
hsa-miR-199b|RIMBP2,0.928708225,-0.29197928,0.979,1,1,2
hsa-miR-26a|PPP1CB,0.93273925,-0.29604763,0.979,0,1,2
hsa-miR-30b|FBN1,0.99988220528,-0.5776656,0.979,0,1,5
hsa-miR-374|PALLD,0.88583672,-0.25705478,0.979,0,1,3
hsa-miR-143|BICD2,0.63392803,-0.14876522,0.979,0,1,2
hsa-miR-186|CORO1C,0.64084437,-0.15089992,0.979,0,1,5
hsa-miR-26a|MACF1,0.965902176,-0.34017342,0.979,0,4,11
hsa-miR-130a|ABL1,0.966409154,-0.34108377,0.979,0,1,4
hsa-miR-594|IMPACT,0.9994293694,-0.52678335,0.979,0,1,1
hsa-miR-296|CNNM2,0.9327103,-0.29601774,0.979,0,1,4
hsa-miR-340|MANSC1,0.35144717,-0.0753292,0.979,0,1,0
hsa-miR-24|KHSRP,0.989014744,-0.40291634,0.979,0,1,0
hsa-miR-324-5p|ATP5G3,0.53892738,-0.12154338,0.979,0,1,1
hsa-miR-342|PDE4D,0.9989430408,-0.50448763,0.979,0,1,3
hsa-miR-193b|LAD1,0.8477258,0.23364565,0.979,0,1,3
hsa-miR-342|YLPM1,0.9972625882,-0.4668127,0.979,0,2,0
hsa-miR-320|SLC4A7,0.7519913,-0.18946292,0.979,1,1,5
hsa-miR-194|NCR3,0.1942814,-0.040691625,0.979,0,1,0
hsa-miR-9*|F13A1,0.99960543352,-0.5394318,0.979,1,0,0
hsa-miR-144|ITGA4,0.54008847,0.12185611,0.979,0,1,2
hsa-miR-194|ARHGAP17,0.2825767,-0.05984625,0.979,0,1,0
hsa-miR-20a|ECT2,0.9971189646,0.46466288,0.979,0,1,0
hsa-miR-146a|CEBPG,0.92125443,0.28490964,0.979,0,1,1
hsa-miR-7|PIP5K1C,0.88675297,-0.25768542,0.979,0,1,3
hsa-miR-17-5p|FAM8A1,0.9972643824,-0.46684018,0.979,1,1,5
hsa-miR-143|ZMYM4,0.992144925,-0.41947392,0.979,0,1,3
hsa-miR-152|RHOQ,0.96598149,0.3403151,0.979,0,1,1
hsa-miR-93|S100A4,0.907392845,-0.27304313,0.979,0,1,0
hsa-miR-542-3p|TLK1,0.4952282,0.11006124,0.979,0,1,0
hsa-miR-505|LAMP1,0.986629783,-0.39282966,0.979,0,1,0
hsa-miR-30e-3p|SYT11,0.996028102,-0.4508415,0.979,0,1,6
hsa-miR-598|ERC2,0.84357834,-0.23137024,0.979,0,1,1
hsa-miR-15b|CCDC47,0.98657798,-0.3926281,0.979,1,0,1
hsa-miR-27a|KRR1,0.93614139,-0.29963377,0.979,0,2,2
hsa-miR-30e-5p|BACH2,0.92624519,-0.2895817,0.979,0,3,5
hsa-miR-324-3p|DST,0.980140943,-0.37156498,0.979,0,4,12
hsa-miR-542-3p|RBM23,0.91038285,-0.27548027,0.979,0,1,2
hsa-miR-30e-3p|AOX1,0.85048006,0.23518181,0.979,0,1,2
hsa-miR-374|SPTLC2,0.982049882,-0.37712464,0.979,0,1,6
hsa-miR-130a|SYNPO,0.9952787007,-0.44316095,0.979,0,1,2
HS_22.1|HERC4,0.980821088,-0.37349236,0.979,0,2,3
hsa-miR-150|ZNF264,0.9759052,-0.36066896,0.979,0,2,8
HS_166.1|LSM14A,0.958078068,-0.3273617,0.979,0,1,1
hsa-miR-18a*|GNB1,0.986271604,-0.39144936,0.979,1,0,1
hsa-miR-18a|ANXA7,0.7994628,-0.2095004,0.979,0,1,0
hsa-miR-33b|SEMA3G,0.37077904,-0.07978608,0.979,1,0,0
hsa-miR-200b|GPR135,0.4602508,0.10123017,0.979,0,2,3
hsa-miR-18a|SYNPO,0.986821081,-0.39357972,0.979,0,1,1
hsa-miR-92b|NR2F2,0.9960352713,-0.45092085,0.979,0,1,2
hsa-miR-125a|PCDH1,0.986682488,-0.39303538,0.979,0,1,2
hsa-miR-96|FAM53B,0.99963602723,-0.54213357,0.979,0,1,3
hsa-miR-24|SARS2,0.4669104,-0.102889456,0.979,0,1,1
hsa-let-7f|GPX7,0.2614993,-0.055212665,0.979,0,2,1
HS_301|RAC1,0.60774764,0.14089485,0.979,1,0,0
hsa-miR-363|MTAP,0.996269587,-0.45358628,0.979,0,1,2
hsa-miR-486|PAQR3,0.994091717,-0.4329285,0.979,0,1,3
hsa-miR-139|SPTAN1,0.926228434,-0.2895656,0.979,0,1,1
hsa-miR-196b|TRIM29,0.974851158,0.35820788,0.979,0,1,0
hsa-miR-625|VIL2,0.87523113,-0.25001857,0.979,0,1,0
hsa-miR-107|FAIM2,0.86054783,0.24097998,0.979,0,1,4
hsa-miR-369-3p|SETD3,0.48005056,-0.106193274,0.979,1,1,2
hsa-miR-192|FAM3C,0.0455772,-0.00945949,0.979,0,1,0
HS_301|SLC29A2,0.7656292,0.19492926,0.979,0,1,0
HS_188|BTG2,0.985918587,-0.39011848,0.979,1,1,3
hsa-miR-486|TRAK1,0.91227062,-0.27705148,0.979,0,1,4
hsa-miR-135a|SLITRK5,0.77937064,0.20066024,0.979,0,2,0
hsa-miR-299-5p|PTP4A1,0.989006021,0.4028762,0.979,0,1,4
hsa-miR-181c|RGS16,0.983823843,-0.38275567,0.979,0,1,2
hsa-miR-20b|TBC1D9B,0.988888206,-0.40233648,0.979,0,1,0
hsa-miR-189|TLK2,0.4472745,-0.09802493,0.979,0,1,2
hsa-miR-16|CABC1,0.990296729,-0.40913653,0.979,0,1,2
hsa-miR-652|CASP6,0.999878944,-0.57685155,0.979,1,0,0
hsa-miR-92|GRK5,0.3830457,0.08264313,0.979,0,1,0
HS_96|CORO2B,0.066943,0.013902337,0.979,0,1,0
hsa-miR-486|NIPBL,0.94936478,-0.31520528,0.979,0,1,1
hsa-miR-20b|PDCD4,0.99977445649,-0.5576996,0.979,1,1,2
hsa-miR-490|CLIC5,0.2268444,0.047681995,0.979,0,1,4
hsa-miR-594|EXOC7,0.99918914685,-0.51426184,0.979,0,1,1
hsa-miR-329|ALDH5A1,0.324171,-0.06912836,0.979,0,2,2
hsa-miR-137|LASS6,0.48858887,0.10836219,0.979,1,0,5
hsa-miR-576|KIAA1704,0.01176506,-0.0024406314,0.979,0,1,2
hsa-miR-329|ITGB1,0.9974930224,-0.4704777,0.979,0,1,3
hsa-miR-19b|CD164,0.989761494,-0.40645906,0.979,0,2,1
hsa-miR-485-3p|PLA2G4A,0.9985326957,-0.49197632,0.979,0,1,1
hsa-miR-30b|MLF1IP,0.9988121678,-0.50008935,0.979,0,1,1
hsa-miR-96|SEMA5A,0.9988688306,-0.5019381,0.979,0,1,3
hsa-miR-218|CBFA2T2,0.87053397,-0.2470449,0.979,1,0,5
hsa-miR-200a|TRPS1,0.03593105,-0.007455965,0.979,0,1,4
hsa-miR-199b|FPGS,0.81655967,-0.21752463,0.979,0,1,3
HS_100|PCBD1,0.997382139,-0.46867886,0.979,0,1,0
hsa-miR-421|STS,0.995946736,-0.44994932,0.979,0,1,2
hsa-miR-505|FNDC3B,0.9925469607,-0.42199624,0.979,0,1,4
hsa-miR-130a|BRWD1,0.3397325,-0.07265404,0.979,0,2,5
hsa-miR-199a|TRO,0.94472987,0.30941287,0.979,1,0,1
hsa-miR-15a|SPN,0.985724527,-0.38939884,0.979,0,1,6
hsa-miR-486|SRF,0.983353369,-0.38121352,0.979,0,1,2
hsa-miR-432|SLC7A8,0.90800442,0.27353662,0.979,0,2,5
hsa-let-7f|HLA-DPA1,0.975135906,-0.35886416,0.979,0,1,0
hsa-miR-106b|EPS8,0.966140423,-0.34059983,0.979,0,1,1
hsa-miR-362|RAX,0.60001138,0.13862836,0.979,0,1,0
hsa-miR-130a|ARHGAP1,0.9973282376,-0.46782842,0.979,0,1,0
hsa-miR-494|FAM120A,0.4995545,-0.11117449,0.979,0,1,1
hsa-miR-148a|MPDZ,0.990328239,-0.40929806,0.979,0,1,1
hsa-miR-27a|PRR3,0.980807949,-0.3734546,0.979,0,3,6
HS_166.1|MLL,0.77256684,-0.19779308,0.979,1,4,10
hsa-mir-454-3p|NR3C2,0.9897721885,-0.40651137,0.979,1,0,5
hsa-miR-93|RSF1,0.4481216,-0.09823307,0.979,0,1,0
hsa-miR-19a|TSPAN6,0.9982736553,-0.48559615,0.979,1,0,3
hsa-miR-30b|KIAA0317,0.987420127,-0.3959898,0.979,0,1,3
hsa-miR-20b|SEMA3F,0.80178101,-0.21055947,0.979,0,2,0
hsa-miR-23b|SLC12A4,0.9978401738,-0.47659996,0.979,0,1,0
hsa-miR-15b|SLC6A2,0.57063106,-0.13024189,0.979,0,1,1
hsa-miR-25|ROCK1,0.85610431,-0.2383842,0.979,0,1,0
hsa-miR-660|ABAT,0.95649459,-0.32500955,0.979,0,1,2
hsa-miR-363|RGS3,0.78105669,-0.20138012,0.979,0,1,0
hsa-miR-769-5p|NR3C1,0.985747556,-0.3894838,0.979,0,1,1
HS_100|PLA2G6,0.999109766,-0.5108509,0.979,0,1,1
hsa-miR-128b|CHST3,0.993915634,0.4315655,0.979,1,1,1
hsa-miR-23b|PLEKHF2,0.974934688,-0.35839975,0.979,0,1,3
hsa-mir-454-3p|API5,0.818692,-0.21856205,0.979,0,1,1
hsa-miR-24|TRIM5,0.39546967,-0.085561275,0.979,0,1,0
hsa-mir-454-3p|NMT2,0.99921773176,-0.51556313,0.979,0,1,6
hsa-miR-20b|CASP10,0.92701652,-0.29032567,0.979,0,3,3
hsa-miR-129|TNPO1,0.93377584,-0.2971248,0.979,0,1,7
hsa-miR-126*|ARIH1,0.9994716475,-0.5294635,0.979,0,1,0
hsa-miR-582|NARG1L,0.9999980343132,-0.6795325,0.979,0,1,6
hsa-miR-139|AZI2,0.13600886,-0.028346049,0.979,0,1,3
hsa-miR-323|PTPRK,0.992766718,-0.42342478,0.979,1,1,3
hsa-miR-192|MAPK1,0.74778107,-0.18781635,0.979,0,1,2
hsa-miR-23a|CLCN4,0.4257709,-0.09278995,0.979,0,1,2
hsa-miR-106b|PTPN11,0.986640052,0.39286968,0.979,0,1,2
hsa-miR-154*|EXT1,0.9626914,-0.33465222,0.979,0,1,3
hsa-miR-222|LMO4,0.85637744,-0.23854204,0.979,0,1,0
hsa-miR-455|MACF1,0.94060145,0.30457178,0.979,0,1,3
hsa-miR-329|PPP2R1A,0.98045171,0.37243867,0.979,0,1,3
hsa-miR-9*|VAMP4,0.982753532,0.37929967,0.979,0,1,0
hsa-miR-106b|SLC38A1,0.0966494,0.020096235,0.979,1,0,6
hsa-miR-98|GHR,0.9987962397,-0.49958372,0.979,0,1,2
hsa-miR-342|ZBTB11,0.990399811,-0.40966663,0.979,0,1,1
hsa-miR-370|PIK3CA,0.5990078,-0.13833621,0.979,1,0,0
hsa-miR-20b|ME1,0.997526436,-0.47103342,0.979,0,1,1
hsa-miR-30c|PDE1C,0.983907297,-0.38303316,0.979,0,2,6
hsa-miR-503|RAB27A,0.0367493,0.0076258755,0.979,0,1,0
hsa-miR-655|TMEM59,0.93233436,-0.29563046,0.979,1,0,1
hsa-miR-323|ANK2,0.978930602,-0.36826774,0.979,0,1,1
hsa-miR-23a|PFKFB2,0.8656615,-0.24404395,0.979,0,1,5
hsa-miR-194|GNPTAB,0.4222143,-0.09193283,0.979,0,1,2
hsa-miR-675|CCBL1,0.964337204,-0.33743155,0.979,0,1,2
hsa-miR-425-5p|AFF2,0.940171804,0.30408353,0.979,0,1,9
hsa-miR-130a|MAT2B,0.994345831,-0.43495873,0.979,0,1,0
hsa-miR-569|SETD3,0.93121995,-0.29449227,0.979,0,1,1
hsa-miR-125a|PPT1,0.9963405996,-0.45442286,0.979,1,0,2
hsa-miR-194|ZC3HAV1,0.989896929,-0.40712506,0.979,0,1,3
hsa-miR-381|MPHOSPH9,0.96395453,-0.3367761,0.979,1,0,1
hsa-miR-452*|DYRK1A,0.70593023,-0.17235845,0.979,0,1,1
hsa-miR-125b|MACF1,0.8872169,0.25800622,0.979,2,3,16
hsa-miR-627|BRD3,0.95430095,-0.32186303,0.979,0,2,1
hsa-miR-125a|SH3GLB1,0.9986413645,-0.4949538,0.979,0,2,2
hsa-miR-801|PSTPIP2,0.937894408,-0.30154097,0.979,0,1,3
hsa-miR-425-5p|S100PBP,0.966779325,-0.3417556,0.979,0,2,2
hsa-miR-409-3p|ARL5A,0.89212183,-0.2614604,0.979,0,1,4
hsa-miR-223|PRKG1,0.0543875,0.011290548,0.979,0,3,6
hsa-miR-486|POGZ,0.99993691598,-0.59571236,0.979,0,1,3
hsa-miR-381|STC2,0.989311603,-0.40429935,0.979,0,1,2
hsa-miR-106a|CALD1,0.9330444,-0.29636335,0.979,0,2,7
hsa-miR-495|CNTNAP1,0.68208876,-0.16418263,0.979,0,2,1
hsa-miR-142-3p|PTGER3,0.974642526,-0.35773093,0.979,0,1,5
hsa-miR-224|PLOD2,0.982375517,-0.37812212,0.979,0,1,0
hsa-miR-451|IPO9,0.942171413,-0.30638018,0.979,0,1,1
hsa-miR-195|CDS2,0.89740772,-0.26531902,0.979,0,1,2
hsa-miR-19b|RAB4A,0.980296,-0.37199947,0.979,0,2,1
hsa-miR-96|MEF2D,0.9983941602,-0.48845088,0.979,0,1,4
hsa-miR-500|DHTKD1,0.948330663,-0.31387717,0.979,0,1,1
hsa-miR-328|IRAK1,0.9965841146,-0.45740345,0.979,0,1,2
hsa-miR-19a|PRPF39,0.90936342,0.27464238,0.979,0,1,4
hsa-let-7e|NNT,0.87924786,0.2526286,0.979,0,1,0
hsa-miR-142-5p|MCM2,0.91643205,-0.28060976,0.979,0,1,0
hsa-miR-320|MCF2L,0.88541759,-0.25676757,0.979,1,1,5
hsa-miR-9*|TUSC3,0.84598032,-0.2326826,0.979,0,1,0
HS_243.1|PTBP1,0.91010258,0.27524918,0.979,1,2,2
HS_301|GMEB2,0.55843168,0.12685443,0.979,0,2,2
hsa-miR-542-3p|PRNP,0.934212334,-0.29758236,0.979,0,1,2
hsa-miR-324-3p|MMP2,0.999958715107,-0.6073769,0.979,1,0,0
hsa-miR-185|TFAM,0.89456085,-0.26322255,0.979,0,1,1
hsa-miR-9|PPP6C,0.58237845,-0.13355489,0.979,1,1,1
hsa-miR-192|HNF4A,0.93330839,0.29663742,0.979,0,1,0
hsa-miR-766|TRAM2,0.90770258,-0.27329275,0.979,0,2,8
hsa-miR-15b|HMG20A,0.68631956,-0.16560438,0.979,0,1,2
hsa-miR-18a|MYO1C,0.956453286,-0.32494915,0.979,0,1,0
HS_22.1|ACBD3,0.3847102,0.083032645,0.979,0,1,5
hsa-miR-550|ASPN,0.63637254,-0.14951691,0.979,0,1,1
hsa-miR-30b|PLXDC1,0.9999973886004,-0.67355186,0.979,0,1,8
hsa-miR-148a|FCHSD2,0.999968235716,-0.61436635,0.979,0,1,1
hsa-miR-92|TMF1,0.90934262,-0.27462536,0.979,1,1,4
hsa-miR-212|NFIB,0.88423781,-0.25596336,0.979,0,3,7
hsa-miR-16|USP25,0.9969269296,-0.4619304,0.979,1,0,0
hsa-miR-10b|SYNJ1,0.991527023,-0.4158054,0.979,0,1,0
hsa-miR-320|ZNF267,0.87934443,-0.25269213,0.979,0,1,1
hsa-miR-10a|LPHN1,0.77370973,-0.19827056,0.979,0,1,2
hsa-miR-576|CDH1,0.13010764,0.027105318,0.979,0,1,1
hsa-miR-125a|NTRK3,0.988709966,0.40152916,0.979,0,4,20
hsa-miR-370|SENP5,0.89593379,-0.26422814,0.979,0,1,0
hsa-miR-128b|TACC1,0.91587997,0.2801299,0.979,1,2,2
hsa-miR-370|IL15RA,0.0486402500000001,-0.010095946,0.979,1,0,2
hsa-miR-221|CCR1,0.974655202,-0.3577598,0.979,0,1,3
hsa-miR-130a|PTPN11,0.9995315812,0.53361154,0.979,1,0,0
hsa-miR-429|IL8,0.1043877,0.021713797,0.979,0,2,0
hsa-let-7a|TPP1,0.9957088847,-0.44742787,0.979,0,3,0
hsa-miR-31|HIGD1A,0.78329779,0.20234291,0.979,0,1,1
hsa-miR-25|CLDN11,0.0199994999999999,-0.0041491142,0.979,0,2,1
hsa-miR-450|RHOBTB3,0.98499911,-0.38678,0.979,0,1,3
hsa-miR-768-5p|RABIF,0.995881694,-0.4492473,0.979,0,1,3
hsa-miR-221|SFRP1,0.990080097,0.40803802,0.979,0,1,1
hsa-miR-30e-5p|UBE2N,0.9966688799,-0.45848456,0.979,0,1,2
hsa-miR-362|MAP2K5,0.87928832,0.2526552,0.979,0,1,0
hsa-miR-148b|RUNX1,0.988938208,-0.40256494,0.979,0,1,1
hsa-miR-493-3p|ELAVL1,0.8258604,0.22211465,0.979,0,1,0
hsa-miR-363*|ATXN2L,0.3651603,-0.07848508,0.979,0,1,1
hsa-miR-93|OCRL,0.73934576,-0.18457182,0.979,1,1,3
hsa-miR-221|BCAT1,0.988456734,-0.40040064,0.979,0,4,5
hsa-miR-16|CYB561,0.972143807,-0.3522575,0.979,1,2,6
hsa-miR-222|CASP10,0.9972324548,-0.4663536,0.979,1,0,3
HS_100|CREB3,0.1890232,0.039569657,0.979,0,1,0
hsa-miR-376a*|IFIT2,0.0665879,0.013828425,0.979,0,1,0
hsa-miR-125a|BIN2,0.99943526293,-0.5271461,0.979,1,0,1
hsa-miR-146b|PRELP,0.85064931,-0.23527688,0.979,1,0,5
hsa-miR-33b|IFITM1,0.4221298,-0.09191249,0.979,0,1,0
hsa-miR-195|CDC25C,0.9987656678,-0.49862963,0.979,0,1,0
hsa-miR-15a|LMAN2L,0.64092237,-0.15092413,0.979,0,2,3
HS_100|SCD,0.990785129,-0.4116922,0.979,1,2,4
hsa-miR-196a|AP2B1,0.60162777,-0.1390998,0.979,0,1,1
hsa-miR-30b|SETD4,0.75457357,0.1904821,0.979,0,1,3
hsa-miR-27b|SP4,0.972039113,-0.35203716,0.979,0,1,2
hsa-miR-656|RGS4,0.924959436,0.28835493,0.979,0,1,5
hsa-miR-338|LTK,0.9977322705,-0.47460976,0.979,1,0,1
hsa-miR-92|ZNF274,0.83453606,-0.22655724,0.979,0,1,0
hsa-miR-652|MLL,0.9989356333,-0.50422615,0.979,0,1,6
hsa-miR-200b|TMEM100,0.3036793,-0.06453106,0.979,0,1,0
hsa-miR-183|ZNF135,0.98262015,-0.37888172,0.979,1,0,3
hsa-miR-186|RAP2C,0.9954307904,-0.44462943,0.979,0,1,6
HS_22.1|SYT13,0.972811002,-0.35367787,0.979,0,2,5
hsa-miR-92b|ACVRL1,0.8540965,-0.2372306,0.979,1,1,3
hsa-miR-425-5p|KIAA0494,0.9992795681,-0.51852953,0.979,0,1,2
hsa-miR-15a|GRM7,0.87214519,-0.24805573,0.979,0,1,3
hsa-miR-539|LRRC8B,0.8840198,-0.25581542,0.979,0,3,10
hsa-miR-452*|PEA15,0.970522046,-0.34891865,0.979,0,1,4
hsa-miR-189|ILF3,0.99704422,-0.46358094,0.979,0,1,1
hsa-miR-494|PDGFRA,0.9989034848,-0.50310963,0.979,0,2,5
hsa-miR-328|ITGAV,0.9969682521,-0.46250552,0.979,0,1,1
hsa-miR-486|SCAMP1,0.75333971,-0.18999422,0.979,0,1,4
hsa-miR-130a|MAX,0.4369622,0.09550289,0.979,0,1,0
hsa-miR-512-3p|DMP1,0.0225396,0.0046762233,0.979,0,1,0
hsa-miR-582|STMN1,0.989918072,-0.40722972,0.979,0,1,4
hsa-miR-199b|VEZF1,0.9948482537,-0.4392166,0.979,0,1,4
hsa-miR-494|WDFY3,0.71745357,0.17646286,0.979,0,1,2
hsa-miR-145|CCDC93,0.983567065,-0.38190937,0.979,1,1,4
hsa-miR-425-5p|VPS54,0.76180595,-0.1933756,0.979,0,1,1
hsa-miR-324-5p|PRKX,0.00738525000000001,-0.0015320147,0.979,0,1,3
hsa-miR-576|CNOT4,0.70249104,-0.17115362,0.979,0,1,5
hsa-miR-18a*|TMEM131,0.99990092345,-0.5827745,0.979,0,1,0
hsa-miR-20a|TTLL5,0.941714317,0.30584967,0.979,0,1,0
hsa-miR-660|NEDD4,0.990956805,-0.41261807,0.979,1,0,0
hsa-miR-130a|UBR2,0.995797576,-0.44835353,0.979,1,1,1
hsa-miR-323|SPAG9,0.87422019,0.2493716,0.979,0,1,1
hsa-miR-185|SMG5,0.948148508,0.31364542,0.979,0,2,2
hsa-let-7i|FAM118A,0.91050005,-0.27557707,0.979,1,0,1
hsa-miR-20a|NARG2,0.7555969,-0.19088799,0.979,0,1,2
hsa-miR-210|APBA2,0.999420088,-0.5262188,0.979,1,0,3
hsa-miR-92|ARPC2,0.999972425312,-0.61806947,0.979,0,1,0
hsa-miR-576|DST,0.96815273,0.34430316,0.979,2,1,16
hsa-miR-9|PRPS2,0.5971566,-0.13779841,0.979,0,1,4
hsa-miR-195|EXTL3,0.8751299,-0.24995361,0.979,0,3,1
hsa-miR-128b|METTL7A,0.974118134,-0.35654634,0.979,1,0,6
hsa-miR-212|LRRC8B,0.90081072,0.26788408,0.979,0,2,5
hsa-miR-16|UMOD,0.6559498,-0.15565012,0.979,0,1,0
hsa-miR-30b|ARL6IP1,0.937844843,-0.30148646,0.979,0,1,2
hsa-miR-324-3p|REPIN1,0.93344995,-0.29678473,0.979,0,1,1
hsa-miR-486|POLG,0.92620594,-0.289544,0.979,0,1,0
hsa-mir-454-3p|CNDP2,0.945297122,-0.3101004,0.979,0,1,1
hsa-miR-484|PCDHB6,0.81409968,-0.2163384,0.979,0,1,0
hsa-miR-199a*|UNC45A,0.77539735,0.19897863,0.979,1,0,0
hsa-miR-20a|KPNA4,0.82744348,-0.22291327,0.979,0,1,3
hsa-miR-656|CRHR1,0.83238287,-0.22543931,0.979,1,0,0
hsa-miR-432|SYNGR1,0.9950484713,-0.44101426,0.979,1,0,5
hsa-miR-424|B4GALT5,0.908254586,-0.27373922,0.979,0,1,5
hsa-miR-30d|LTBP2,0.999954756568,-0.6048962,0.979,0,1,5
hsa-miR-28|UBE2G2,0.7204464,0.17754655,0.979,0,1,1
hsa-miR-424|LRBA,0.71525326,-0.17567089,0.979,0,1,0
hsa-miR-150|TCF3,0.943110093,-0.3074802,0.979,0,2,3
hsa-miR-125a|HEG1,0.99922349764,-0.51583076,0.979,0,1,6
hsa-miR-296|FOXK2,0.9956959244,0.447294,0.979,0,1,5
hsa-miR-106b|CDH11,0.8895068,-0.25960436,0.979,0,1,4
hsa-miR-182|EDNRB,0.89448388,-0.26316646,0.979,2,0,2
hsa-miR-296|NCALD,0.982856562,-0.37962437,0.979,1,0,1
hsa-miR-542-3p|TTC3,0.988781297,-0.40185094,0.979,0,1,3
hsa-miR-222|SEMA6A,0.9823372,-0.37800395,0.979,0,1,0
hsa-miR-296|FPGS,0.0866947,0.01801804,0.979,0,1,6
hsa-miR-494|FOXN2,0.95593926,-0.32420108,0.979,0,2,11
hsa-miR-19a|ADA,0.973109022,0.35432166,0.979,0,1,1
hsa-miR-125b|TSTA3,0.80979165,-0.21428752,0.979,1,0,0
hsa-miR-128a|PTGER3,0.9990234232,-0.5074349,0.979,0,1,8
HS_100|CBFA2T2,0.99986693265,-0.57401484,0.979,0,1,5
hsa-miR-214|HIF1AN,0.989373901,-0.40459374,0.979,0,1,1
hsa-miR-323|EYA2,0.953796484,-0.32115674,0.979,0,1,1
hsa-let-7f|MAF,0.981784746,-0.37632364,0.979,0,1,3
hsa-miR-92|NSF,0.9997223708,-0.55103505,0.979,1,1,0
hsa-miR-582|UBP1,0.984042782,-0.38348624,0.979,0,1,2
hsa-miR-103|BACE2,0.78280579,-0.20213096,0.979,0,1,0
hsa-miR-99a|UCKL1,0.02284235,-0.004739048,0.979,0,1,1
hsa-miR-93|RYBP,0.987697357,-0.39713827,0.979,0,1,3
hsa-miR-320|HLA-DPA1,0.98896018,-0.40266562,0.979,1,0,1
hsa-miR-29c|TDP1,0.983601473,-0.38202214,0.979,0,1,1
hsa-let-7i|DALRD3,0.99958606053,-0.5378164,0.979,0,1,1
hsa-let-7d|PTBP2,0.38713133,-0.08359999,0.979,0,2,0
hsa-miR-29b|XPNPEP1,0.30503696,-0.06483413,0.979,0,1,3
hsa-miR-15b|SH3BP4,0.343144,-0.07343117,0.979,1,1,3
hsa-miR-574|MACF1,0.94811182,0.31359884,0.979,1,0,8
hsa-miR-222|PLXND1,0.9999966301605,-0.6680648,0.979,0,1,0
hsa-miR-16|PCM1,0.965461303,-0.33939075,0.979,0,1,0
hsa-miR-655|TXNIP,0.971041247,-0.3499707,0.979,1,0,1
hsa-miR-221|KYNU,0.936272204,-0.29977465,0.979,0,1,1
hsa-miR-15b|ARMCX2,0.9990252907,-0.5075059,0.979,1,0,0
HS_214.1|FOXN2,0.2961576,0.062855706,0.979,0,1,5
hsa-miR-194|BAIAP2,0.92067377,-0.2843812,0.979,0,1,0
hsa-miR-19b|ROD1,0.924387395,-0.28781444,0.979,0,2,7
hsa-miR-143|NARG1,0.9934965475,-0.42845353,0.979,0,1,3
hsa-miR-26a|MLLT10,0.986401579,-0.39194667,0.979,0,1,5
hsa-miR-141|OSBPL10,0.87159485,0.2477094,0.979,0,3,2
hsa-miR-18a|EZH1,0.989495257,-0.40517145,0.979,0,1,0
hsa-miR-331|CDH11,0.1354612,-0.028230844,0.979,0,1,2
hsa-miR-323|SEC23B,0.99955693755,0.53551096,0.979,0,2,2
hsa-mir-454-3p|SAV1,0.68965876,-0.16673508,0.979,0,1,2
hsa-miR-107|CRTAC1,0.984680603,-0.3856638,0.979,0,1,1
hsa-miR-625|HK1,0.939205196,0.30299515,0.979,1,0,3
hsa-miR-18a|FRYL,0.80881295,-0.21382618,0.979,0,1,1
hsa-miR-141|ZNF688,0.35732377,0.07667831,0.979,0,1,2
hsa-miR-183|NET1,0.712142,-0.17455778,0.979,0,2,3
hsa-miR-146a|DTNA,0.937689133,-0.30131546,0.979,2,1,2
hsa-miR-29a|ATP1B1,0.953734297,-0.3210701,0.979,0,1,1
hsa-miR-15a|SNAPC3,0.2327915,-0.048967183,0.979,0,1,2
HS_301|PPM1F,0.94569194,-0.3105823,0.979,0,1,1
hsa-miR-16|PALLD,0.355864,0.07634273,0.979,1,0,4
hsa-miR-19a|FGFR2,0.99981194687,-0.56341726,0.979,0,1,2
hsa-miR-512-3p|LAMP2,0.887281656,-0.25805107,0.979,1,0,2
hsa-miR-224|ARHGEF12,0.72777516,-0.1802326,0.979,0,2,9
hsa-miR-146b|CENPF,0.989536514,-0.40536913,0.979,0,1,1
hsa-miR-30c|RAB8B,0.938086737,-0.3017528,0.979,0,1,8
hsa-miR-503|TCF3,0.9984771571,-0.4905291,0.979,0,1,3
hsa-miR-628|ZNF197,0.60947534,-0.14140454,0.979,1,0,1
hsa-miR-193b|NTRK3,0.61439633,0.14286354,0.979,1,3,9
hsa-miR-25|ITM2B,0.92411059,-0.28755406,0.979,1,0,1
hsa-miR-15a|IVNS1ABP,0.960115638,-0.33049685,0.979,0,2,2
hsa-miR-141|ITGB1,0.81779811,-0.2181261,0.979,0,1,1
hsa-miR-329|MTMR6,0.1737012,-0.03631008,0.979,0,2,0
hsa-miR-425-5p|LEPR,0.983738987,-0.38247475,0.979,1,2,2
HS_96|LUZP4,0.85344951,-0.23686136,0.979,1,0,2
hsa-miR-224|MAP3K7,0.88973049,-0.2597618,0.979,1,0,1
hsa-miR-15a|CDC5L,0.6205984,-0.144718,0.979,0,1,0
hsa-miR-186|PDGFC,0.95810802,-0.32740688,0.979,0,1,1
HS_214.1|LEPROT,0.61735836,0.143747,0.979,0,1,1
hsa-miR-15a|ANK1,0.962076023,0.3336387,0.979,0,1,4
hsa-let-7a|CNOT4,0.58550704,-0.13444604,0.979,0,1,1
hsa-miR-424|GPR153,0.1272306,0.026500948,0.979,1,2,2
hsa-miR-425-5p|KIAA0182,0.980286807,-0.37197363,0.979,0,1,3
hsa-let-7i|HIST1H2BD,0.9966863983,-0.45871097,0.979,0,1,0
hsa-miR-493-3p|SLC38A2,0.990819795,0.41187796,0.979,0,1,2
hsa-miR-30e-3p|DPP8,0.892728776,-0.26189604,0.979,0,1,1
hsa-miR-542-3p|RAD52,0.5044293,-0.11243472,0.979,1,1,0
hsa-miR-106b|RARB,0.79850727,-0.20906636,0.979,0,1,3
hsa-miR-197|EIF2S2,0.93627812,-0.29978102,0.979,0,1,3
hsa-miR-324-5p|TRAM2,0.981408425,-0.37520337,0.979,0,1,4
hsa-miR-495|WDR44,0.78509462,-0.20311981,0.979,0,2,3
hsa-miR-382|OPCML,0.7338445,0.18249321,0.979,0,4,5
hsa-miR-768-3p|MAPK13,0.962487713,-0.33431524,0.979,0,1,0
hsa-miR-146b|KIF2C,0.985848773,-0.38985863,0.979,0,2,1
hsa-miR-495|PGRMC1,0.954458866,-0.3220854,0.979,0,1,1
hsa-let-7b|FNDC3A,0.36436963,0.078302376,0.979,0,2,3
hsa-miR-199a*|SLC29A2,0.9983145588,-0.48654488,0.979,0,1,0
hsa-miR-126*|BRD7,0.95516696,-0.3230903,0.979,0,1,0
hsa-miR-130a|NAB1,0.93199388,-0.29528114,0.979,0,1,4
hsa-miR-296|ARL4C,0.9975767974,-0.47188362,0.979,0,1,2
hsa-miR-106b|WAC,0.8260639,-0.22221702,0.979,0,1,0
hsa-miR-338|CASP10,0.9964802596,-0.45611033,0.979,0,1,4
hsa-miR-560|LTB4R,0.06316143,-0.013115378,0.979,0,1,0
hsa-miR-98|PLXNA2,0.971392421,-0.35069114,0.979,0,2,4
hsa-miR-191|ATP1B1,0.99981520619,-0.5639617,0.979,0,1,0
hsa-miR-185|RGS16,0.80077486,-0.21009876,0.979,0,2,2
hsa-miR-130a|MEGF9,0.974271456,-0.35689062,0.979,0,1,1
hsa-miR-200a|POU2F1,0.0422814,0.008774798,0.979,0,1,11
hsa-miR-339|APAF1,0.75871466,-0.1921317,0.979,0,3,1
hsa-miR-768-3p|ARL4C,0.99992093488,-0.58930975,0.979,0,1,3
hsa-let-7e|PCTK1,0.11828536,-0.024623979,0.979,0,1,2
hsa-miR-129|ERBB2IP,0.9993576414,-0.5226171,0.979,0,1,7
hsa-miR-766|FSCN1,0.5854057,-0.13441712,0.979,0,2,2
hsa-miR-152|ANKFY1,0.963264722,-0.33560884,0.979,0,1,7
hsa-miR-128b|PARD3,0.997630602,0.47280923,0.979,1,0,3
hsa-miR-20b|OCRL,0.9947637487,-0.43847603,0.979,1,2,1
hsa-miR-189|TRIM2,0.75921486,0.19233224,0.979,0,1,3
hsa-miR-30e-3p|SYNJ2,0.925903834,-0.28925437,0.979,0,2,1
hsa-miR-130b|TNS1,0.987479483,-0.3962339,0.979,0,1,2
hsa-miR-125b|PLXNB2,0.72615415,-0.17963445,0.979,0,1,0
hsa-miR-15b|STAG1,0.54420662,0.12296872,0.979,0,1,0
hsa-miR-15b|PVRL1,0.9987641599,-0.4985831,0.979,2,2,2
HS_96|ZNF304,0.7257414,-0.1794825,0.979,1,0,2
hsa-miR-17-5p|CX3CL1,0.998452271,-0.48989567,0.979,1,0,3
hsa-miR-425|BACH2,0.82901429,0.2237109,0.979,0,1,1
hsa-miR-93|TGOLN2,0.958900936,-0.3286126,0.979,0,1,0
hsa-miR-148a|GGA2,0.59255338,0.13646722,0.979,0,1,2
hsa-miR-194|BCL2L2,0.8036843,-0.2114355,0.979,0,1,4
hsa-miR-424|FAM46A,0.992791043,-0.4235852,0.979,0,1,4
hsa-miR-28|RFX5,0.988274224,-0.39960027,0.979,1,0,0
hsa-miR-148b|COL4A1,0.99977282486,-0.55747074,0.979,1,0,0
hsa-miR-146b|PCDH9,0.411065,-0.08926116,0.979,0,1,3
hsa-miR-30b|AKAP6,0.6557428,0.15558417,0.979,0,1,3
hsa-miR-149|MPI,0.99771031,-0.4742149,0.979,0,1,1
hsa-miR-30d|MAP4K4,0.9991613996,-0.5130371,0.979,1,4,5
hsa-miR-15a|TRIM52,0.994437008,-0.43570644,0.979,0,1,0
hsa-miR-29c|SMG7,0.91756305,0.28160053,0.979,0,1,3
hsa-miR-92|ARHGEF3,0.992983552,-0.4248714,0.979,0,1,3
hsa-miR-136|PDE4DIP,0.950721573,0.31698126,0.979,0,1,2
hsa-let-7e|CYLD,0.91139563,-0.27632,0.979,0,2,1
hsa-miR-504|STX2,0.972206106,-0.35238892,0.979,0,1,0
hsa-miR-26a|OTUD4,0.9479753,-0.3134257,0.979,1,3,5
hsa-miR-22|CNR1,0.88446753,0.25611946,0.979,0,1,0
hsa-miR-214|STARD13,0.28031147,-0.059346166,0.979,0,1,2
hsa-miR-146b|NUTF2,0.989546407,-0.40541664,0.979,1,1,0
hsa-miR-768-3p|INSIG1,0.988959511,-0.40266255,0.979,0,1,2
HS_100|L3MBTL,0.99981296799,-0.5635869,0.979,0,1,0
hsa-miR-491|IL4R,0.98355059,-0.38185546,0.979,0,1,1
hsa-miR-9*|PDK4,0.967954747,-0.34393042,0.979,0,1,0
hsa-let-7d|PTPRU,0.53618225,0.12080568,0.979,0,1,0
hsa-miR-223|WDR43,0.897449456,-0.26535007,0.979,0,1,1
hsa-miR-186|GJA1,0.73327917,-0.18228123,0.979,0,2,4
hsa-miR-130b|COQ9,0.945294164,-0.3100968,0.979,0,1,1
hsa-miR-148b|BIRC5,0.9930202784,0.42512023,0.979,0,2,0
hsa-miR-212|ACP1,0.9965583775,0.45707983,0.979,0,1,1
hsa-miR-106b|CACNG4,0.1290723,0.026887782,0.979,1,0,0
hsa-miR-431|ATP2B2,0.952897374,-0.3199132,0.979,0,1,1
hsa-miR-17-3p|WSB1,0.64256442,0.15143463,0.979,0,1,5
HS_97|GTSE1,0.59116572,-0.13606761,0.979,0,3,3
hsa-miR-768-5p|PPP2R1A,0.9519839,0.31866926,0.979,1,0,3
hsa-miR-25|BRWD1,0.2176419,0.0456987,0.979,0,2,2
hsa-miR-141|IGF2BP3,0.0326661,-0.006778083,0.979,1,0,1
hsa-miR-409-3p|TNFRSF21,0.39633816,-0.085766226,0.979,0,1,1
hsa-miR-766|MBP,0.9931202983,-0.42580363,0.979,0,2,4
hsa-miR-199b|CHN2,0.996998511,-0.462931,0.979,1,0,0
hsa-miR-222|DCUN1D4,0.9926152383,0.42243615,0.979,0,2,1
hsa-miR-16|QKI,0.54295728,0.1226306,0.978,1,1,6
hsa-miR-140|NPY2R,0.97942398,-0.3695922,0.978,0,1,4
hsa-miR-194|RBM5,0.265242,0.056032307,0.978,1,1,0
HS_192.1|IRAK1,0.5631592,0.12816092,0.978,0,1,2
hsa-miR-139|DERL1,0.9993995778,-0.5249992,0.978,0,2,1
hsa-miR-148a|NFIB,0.9996495313,-0.5433914,0.978,0,1,5
hsa-miR-539|TBK1,0.989977036,-0.4075226,0.978,1,0,3
hsa-miR-376b|JOSD1,0.999956191255,0.6057716,0.978,0,1,0
hsa-miR-128b|LHFPL2,0.53442407,0.120334424,0.978,0,1,6
hsa-miR-25|SEC31B,0.91422965,-0.2787099,0.978,0,1,0
hsa-miR-22|STX16,0.975132545,-0.35885638,0.978,0,1,3
hsa-miR-652|LPGAT1,0.7440464,-0.18637107,0.978,0,1,2
hsa-miR-101|MRPL42,0.78766464,-0.20423886,0.978,1,1,1
hsa-miR-222|MMP14,0.79684372,0.20831412,0.978,0,1,0
hsa-miR-663|CLDN6,0.2249497,-0.047273133,0.978,0,1,0
hsa-miR-9*|GPHN,0.958945315,-0.32868063,0.978,0,1,3
hsa-miR-148b|PDE8A,0.84811196,0.23385979,0.978,0,1,1
hsa-miR-214|PSMD9,0.937393054,-0.3009912,0.978,0,1,4
hsa-miR-410|SMYD2,0.79969548,-0.2096063,0.978,0,1,0
hsa-mir-454-3p|STAT3,0.995012726,-0.44068876,0.978,1,1,1
hsa-miR-98|EDNRB,0.986955264,-0.39411137,0.978,0,1,4
hsa-miR-484|CCDC6,0.963196084,-0.33549368,0.978,0,2,3
hsa-miR-296|TGFBI,0.9999986877375,-0.6878097,0.978,1,0,0
hsa-miR-143|TTC3,0.9975807092,-0.4719503,0.978,0,1,0
HS_97|CSF1,0.431799,0.094248205,0.978,0,1,3
hsa-miR-452|SOX2,0.9012633,-0.26823026,0.978,0,2,2
hsa-miR-26a|TUT1,0.79079066,-0.20561273,0.978,1,0,1
hsa-miR-324-5p|ADARB1,0.975483116,-0.3596729,0.978,0,1,1
hsa-miR-768-3p|VDR,0.987358774,-0.39573854,0.978,1,0,1
hsa-miR-214|MXD3,0.242147,-0.050994743,0.978,0,1,1
hsa-miR-139|HSP90B1,0.94235089,-0.3065894,0.978,0,1,0
hsa-miR-490|SUPT7L,0.3765247,0.08112141,0.978,0,1,2
hsa-miR-363|ATP2B4,0.8505316,0.23521075,0.978,0,2,2
hsa-miR-18a|SPG7,0.55280912,-0.12531054,0.978,0,1,3
hsa-miR-18a|PPM1B,0.81892021,-0.21867359,0.978,0,1,0
HS_301|MRPL23,0.972269619,-0.35252315,0.978,2,0,0
hsa-miR-594|FZD7,0.9983854786,-0.48823902,0.978,1,0,1
hsa-miR-339|CHN2,0.6901535,-0.16690326,0.978,0,1,2
hsa-miR-193b|MAPK8,0.972400477,0.35280055,0.978,0,2,2
hsa-miR-363|CD2AP,0.3823231,0.08247418,0.978,0,1,1
hsa-miR-224|SLC17A5,0.961322725,-0.3324161,0.978,1,0,0
hsa-miR-323|ACTR3,0.927505724,-0.29080075,0.978,1,0,0
hsa-miR-9|CD34,0.941385135,-0.30546966,0.978,1,0,0
hsa-miR-125a|FXYD5,0.9994902579,-0.5307045,0.978,0,1,0
hsa-miR-19b|GOSR2,0.977806533,-0.3653443,0.978,0,1,0
hsa-miR-323|DPP4,0.92623453,-0.28957143,0.978,0,2,0
HS_97|TUB,0.43087566,0.09402438,0.978,1,2,7
hsa-miR-142-5p|NXT2,0.982550388,-0.3786642,0.978,0,1,2
hsa-miR-487a|CXXC4,0.9332419,-0.2965683,0.978,1,1,6
hsa-miR-22|PLXND1,0.990181797,0.40855116,0.978,0,1,3
hsa-miR-30e-3p|NDST1,0.954637412,-0.3223376,0.978,0,4,3
hsa-miR-500|ZNF711,0.92313348,-0.28664076,0.978,0,1,0
hsa-miR-569|ACADM,0.952872977,-0.31987974,0.978,0,1,1
hsa-miR-154*|EIF2AK1,0.10753006,-0.022371218,0.978,1,0,2
hsa-miR-625|VCP,0.52713606,-0.118391015,0.978,1,0,0
hsa-miR-768-3p|KPNA1,0.9970477787,-0.4636319,0.978,0,1,5
hsa-miR-101|ZNF510,0.87172896,-0.24779369,0.978,1,2,3
hsa-miR-539|PTCH1,0.7891894,0.20490722,0.978,1,3,9
hsa-miR-423|SOX11,0.99992707867,-0.591619,0.978,0,3,4
hsa-miR-331|CALCOCO1,0.90550927,0.27153876,0.978,0,1,1
hsa-mir-454-3p|CUL5,0.944938283,-0.30966482,0.978,0,1,4
hsa-miR-381|MERTK,0.69926652,0.17003207,0.978,0,1,1
hsa-miR-30d|AGTPBP1,0.9931068704,-0.4257114,0.978,0,1,6
hsa-miR-323|HAP1,0.92164094,-0.28526306,0.978,0,1,1
hsa-miR-143|RARG,0.99999486374,-0.6587399,0.978,0,1,4
hsa-miR-20b|CBFA2T2,0.954099353,0.32158002,0.978,1,0,2
hsa-miR-320|PRKRIR,0.969962494,-0.3478018,0.978,0,1,1
hsa-let-7i|EZH2,0.987871083,-0.3978692,0.978,0,1,0
hsa-miR-20b|CRK,0.9960743375,-0.45135555,0.978,2,0,0
hsa-miR-487a|IRF8,0.7140798,-0.17525014,0.978,0,2,1
hsa-miR-210|PPM1F,0.9988244883,-0.5004846,0.978,0,1,6
hsa-miR-25|METTL7A,0.50634465,-0.11293161,0.978,2,1,2
hsa-miR-31|CAMTA1,0.99995587148,0.60557425,0.978,0,2,1
hsa-miR-25|RPS6KA4,0.79300871,-0.20659623,0.978,0,1,0
hsa-miR-7|CLASP2,0.988228315,-0.3994006,0.978,0,1,4
hsa-miR-484|AFF2,0.86133656,0.24144709,0.978,0,2,6
hsa-miR-182|LHFPL2,0.0134295,0.002785955,0.978,0,1,2
hsa-miR-125a|LASP1,0.85979483,-0.24053586,0.978,0,2,6
hsa-miR-25|SIM2,0.979147926,0.3688479,0.978,0,1,3
hsa-miR-107|ITGB5,0.995997645,-0.45050567,0.978,0,1,3
hsa-miR-9*|VANGL1,0.97973509,-0.37044108,0.978,0,1,10
hsa-miR-182|NARG2,0.37761927,-0.081376374,0.978,0,1,3
hsa-miR-324-5p|PCTP,0.980237866,-0.37183625,0.978,0,1,0
hsa-miR-191|GAS7,0.984579442,-0.3853134,0.978,0,1,0
hsa-miR-130b|ETV5,0.99970726992,-0.5493135,0.978,0,1,3
hsa-miR-374|SERPINB9,0.50903556,-0.113631375,0.978,0,1,5
hsa-miR-218|SCNN1A,0.972962752,0.35400495,0.978,0,1,2
hsa-let-7i|FZD4,0.99378424,-0.43057042,0.978,1,0,2
HS_263.1|KIF13B,0.88514398,-0.2565805,0.978,0,2,2
hsa-miR-199a*|CA5B,0.9965501898,-0.4569773,0.978,0,2,5
hsa-miR-18a|MR1,0.984489678,-0.38500407,0.978,0,1,1
hsa-miR-192|PIP5K1C,0.99982372334,-0.56542635,0.978,0,2,0
hsa-miR-30c|PRKG1,0.974194968,-0.35671866,0.978,0,1,8
hsa-miR-582|ZNF24,0.998039597,-0.48052007,0.978,0,3,0
hsa-miR-505|SUB1,0.975354223,0.35937157,0.978,0,1,6
hsa-miR-576|FBXO21,0.16816115,0.03513487,0.978,1,0,3
hsa-miR-181a|TAGLN3,0.4862118,-0.10775655,0.978,0,1,0
hsa-miR-320|HEY1,0.9713313,-0.35056522,0.978,0,1,2
hsa-miR-183|NCOA4,0.89118806,-0.26079378,0.978,0,1,2
hsa-miR-125a|CTSS,0.992708136,-0.42304036,0.978,0,1,5
hsa-miR-19b|ACSL1,0.36409783,0.0782396,0.978,0,1,1
hsa-miR-495|MPZL1,0.992861391,-0.42405176,0.978,0,1,6
HS_22.1|FOXJ3,0.9994404657,-0.52746916,0.978,0,1,1
HS_263.1|TSR1,0.901971415,-0.26877436,0.978,1,0,1
hsa-miR-342|TEC,0.62573504,0.14626746,0.978,0,1,3
hsa-miR-181a|CD47,0.1978164,-0.0414469,0.978,0,1,3
hsa-miR-296|SFRP1,0.55056158,0.12469636,0.978,0,1,2
hsa-miR-27b|PPIF,0.71250692,-0.17468794,0.978,1,0,7
hsa-miR-181a|MET,0.98216696,-0.37748152,0.978,0,1,5
hsa-miR-16|SSH3,0.95134736,-0.31781366,0.978,0,1,0
hsa-miR-485-3p|ARFIP1,0.6858659,0.16545136,0.978,0,1,0
hsa-miR-299-5p|SYT1,0.91972601,-0.28352514,0.978,0,1,6
hsa-miR-324-3p|PDE4A,0.71789733,0.17662306,0.978,0,2,3
hsa-miR-328|SLAMF8,0.99922355916,-0.5158336,0.978,1,0,4
hsa-miR-15a|CD6,0.7201091,-0.17742403,0.978,1,0,2
hsa-miR-342|IRAK4,0.974439686,-0.35727033,0.978,0,2,2
hsa-miR-148b|ZCCHC14,0.2348717,-0.0494174,0.978,0,2,3
hsa-mir-454-3p|SLC12A6,0.948893808,-0.31459773,0.978,0,2,2
hsa-miR-625|ATRNL1,0.9970063115,-0.4630413,0.978,1,0,2
hsa-miR-495|SCRN3,0.977677455,0.36501655,0.978,0,1,4
hsa-miR-214|NRN1,0.84999682,-0.2349108,0.978,0,1,0
hsa-miR-152|TFDP2,0.92553913,-0.28890598,0.978,0,1,1
hsa-miR-20b|BAHD1,0.976197788,-0.36136797,0.978,0,3,0
hsa-miR-30b|RGS5,0.99975755933,-0.5553982,0.978,0,3,3
HS_22.1|PLSCR3,0.83857565,-0.22868326,0.978,0,1,1
hsa-miR-301|MIA3,0.962008636,-0.33352852,0.978,0,2,2
hsa-miR-188|HDAC5,0.4379982,0.09575528,0.978,0,1,6
hsa-miR-132|AGPAT3,0.913408235,0.278011,0.978,1,1,2
hsa-miR-335|AKT3,0.79755965,-0.20863733,0.978,0,1,5
hsa-miR-656|VPS24,0.968904227,0.34573558,0.978,0,1,3
hsa-miR-199a*|WHSC1,0.72483853,-0.17915069,0.978,0,1,4
hsa-miR-139|PAPOLG,0.95825396,0.3276274,0.978,0,1,3
hsa-miR-455|POLD3,0.34645313,0.07418648,0.978,0,1,1
hsa-miR-96|KCNJ14,0.56985414,-0.13002458,0.978,0,2,0
hsa-miR-182|ANGPTL2,0.6446648,-0.1520897,0.978,1,1,1
hsa-miR-592|TNPO1,0.71979353,0.1773095,0.978,0,1,3
hsa-miR-186|PDLIM2,0.99999952918301,-0.7076638,0.978,0,1,6
hsa-miR-376a*|SCRN3,0.997600119,0.4722826,0.978,0,1,0
hsa-miR-486|NKTR,0.99961715352,-0.5404439,0.978,1,1,3
hsa-miR-150|MCF2L,0.84410498,-0.23165672,0.978,0,1,2
hsa-mir-454-3p|MDM4,0.991483329,-0.41555476,0.978,1,0,2
hsa-miR-370|PIN4,0.52937025,0.11898508,0.978,0,1,0
hsa-miR-576|PKNOX1,0.90971998,-0.27493462,0.978,0,1,0
hsa-miR-181b|MAGI2,0.8149388,0.21674177,0.978,0,1,2
hsa-miR-194|EFNB2,0.980543464,-0.37269884,0.978,0,4,0
hsa-miR-146b|DNAJB9,0.3143552,-0.06691999,0.978,0,1,2
hsa-miR-342|HERC4,0.999983271162,-0.63078713,0.978,0,1,0
hsa-miR-29c|TUBD1,0.976283105,-0.36157313,0.978,1,0,0
hsa-miR-223|PHF20L1,0.4957107,-0.11018517,0.978,1,0,3
hsa-miR-342|ARMC8,0.91927327,-0.283119,0.978,1,1,0
hsa-miR-17-5p|MCF2L,0.1518204,-0.0316782,0.978,0,1,4
hsa-miR-16|TMEM47,0.80033474,-0.20989773,0.978,0,1,4
hsa-miR-17-5p|TMEM30A,0.99183916,-0.4176288,0.978,1,0,4
hsa-miR-219|NFIB,0.81095567,0.2148384,0.978,0,1,5
hsa-miR-193b|GTPBP1,0.9785219,-0.36719006,0.978,0,1,3
hsa-miR-146a|KIAA1467,0.946714234,-0.31184325,0.978,0,2,2
hsa-miR-424|SNAP25,0.979803987,-0.37063053,0.978,1,0,3
hsa-let-7b|GLMN,0.98460031,-0.3853855,0.978,0,1,0
hsa-miR-296|PTP4A3,0.5312787,0.119493715,0.978,0,2,2
hsa-miR-30d|PTPRD,0.999961432044,-0.60920787,0.978,0,2,6
hsa-miR-142-3p|MEF2D,0.90404851,-0.2703879,0.978,0,1,1
hsa-miR-148b|STARD8,0.99962747612,-0.54135853,0.978,0,2,0
hsa-miR-18a|PCGF3,0.987026323,-0.3943948,0.978,0,2,6
hsa-let-7e|PLEKHF2,0.79717213,-0.20846228,0.978,0,1,1
hsa-miR-518a|PRDM2,0.992074367,-0.41904274,0.978,0,1,0
hsa-miR-591|ZNF266,0.5256234,0.11798964,0.978,0,1,0
hsa-miR-432|CCND2,0.953347966,0.320534,0.978,1,0,3
hsa-miR-149|ZFP161,0.954303984,-0.3218673,0.978,0,1,0
hsa-miR-30b|RAPGEF5,0.9988824497,-0.5023947,0.978,0,1,4
hsa-miR-594|STAT6,0.992125893,-0.4193573,0.978,1,0,1
hsa-miR-768-3p|GNL3L,0.95261342,0.31952447,0.978,0,2,3
hsa-miR-500|B4GALT5,0.875769146,-0.25036448,0.978,2,1,2
hsa-miR-19a|GOSR2,0.938307002,-0.30199605,0.978,0,1,0
hsa-miR-801|YTHDC1,0.79333621,0.20674206,0.978,1,1,0
hsa-miR-15b|PPAP2A,0.9946814626,-0.43776473,0.978,1,0,0
hsa-miR-627|MTMR4,0.999999941532742,-0.7435928,0.978,0,1,1
HS_100|OTUD3,0.955440618,-0.32348213,0.978,0,3,4
hsa-miR-582|RBM25,0.963820864,-0.3365485,0.978,0,1,4
hsa-miR-199b|DNAJB1,0.235845,-0.04962817,0.978,0,1,0
hsa-miR-19a|ZFP37,0.82152691,-0.21995482,0.978,0,1,0
hsa-miR-145|ACOT8,0.949646775,-0.31557122,0.978,0,1,1
hsa-miR-197|MAFG,0.970858064,0.34959775,0.978,0,5,7
hsa-miR-219|SPARC,0.978742138,-0.36776865,0.978,0,1,1
hsa-miR-212|PRAF2,0.20972073,-0.04399659,0.978,0,1,0
hsa-miR-628|ZFP106,0.13078994,0.027248688,0.978,0,3,3
hsa-miR-591|MZF1,0.64388436,-0.15184602,0.978,1,0,0
HS_214.1|SESN1,0.0322304,-0.0066876253,0.978,1,0,1
hsa-miR-146b|EIF4G2,0.94810467,-0.31358975,0.978,1,0,0
hsa-miR-497|MTMR9,0.816707,0.21759604,0.978,0,1,2
hsa-miR-19a|BCL3,0.946060456,-0.31103465,0.978,1,0,0
hsa-miR-92|CYP2E1,0.61172184,-0.14206925,0.978,0,1,2
hsa-miR-10a|G3BP2,0.85962783,-0.2404376,0.978,0,1,1
hsa-miR-30e-5p|COL6A3,0.968806876,-0.34554842,0.978,0,1,2
hsa-miR-145|ANKFY1,0.987419873,-0.39598876,0.978,1,2,2
hsa-miR-30b|PDSS2,0.80856591,-0.21371001,0.978,0,1,1
hsa-miR-335|RRAS2,0.893036395,-0.26211756,0.978,0,1,0
hsa-miR-185|HDAC1,0.95414757,-0.3216476,0.978,0,1,1
hsa-miR-224|PARVA,0.96098607,-0.33187598,0.978,0,2,3
hsa-miR-30b|ENC1,0.804929,-0.21201164,0.978,0,1,3
HS_97|ACPP,0.01498824,-0.0031093375,0.978,0,1,1
hsa-miR-221|FADS3,0.60052747,0.13877878,0.978,0,1,3
hsa-miR-28|HOXC11,0.99946895934,-0.5292875,0.978,0,1,0
hsa-miR-569|RAB6B,0.2037273,0.042711705,0.978,0,1,1
hsa-miR-652|GABBR1,0.91378117,-0.27832767,0.978,0,2,1
HS_148|IFNAR2,0.9991757037,0.5136639,0.978,0,2,1
hsa-miR-342|RIC8B,0.981708722,-0.37609577,0.978,2,1,6
HS_263.1|KLK2,0.71447587,0.17539203,0.978,0,1,3
hsa-miR-569|TJP2,0.19130355,-0.040056005,0.978,0,1,0
hsa-miR-324-5p|DPP6,0.79351717,0.20682271,0.978,0,2,1
hsa-miR-339|TFAP4,0.2182497,0.045829486,0.978,0,2,0
hsa-miR-146a|HK2,0.955696583,-0.32385036,0.978,0,1,2
hsa-miR-29b|CASP3,0.995708671,-0.44742566,0.978,0,1,2
hsa-miR-142-3p|CTDSPL,0.998557871,-0.49264833,0.978,0,1,1
hsa-miR-15a|SFTPB,0.977771124,-0.36525422,0.978,0,2,0
hsa-miR-491|VIL2,0.97456394,0.3575521,0.978,0,1,1
hsa-miR-342|EPN2,0.89700862,-0.26502246,0.978,0,1,1
hsa-miR-130b|SPTLC2,0.96261507,-0.33452576,0.978,1,1,4
hsa-miR-199a|SLCO4A1,0.9727113,-0.3534638,0.978,0,1,0
hsa-miR-339|CDC42SE1,0.53678924,-0.12096859,0.978,0,1,4
hsa-miR-149|CYB5B,0.984460516,-0.3849039,0.978,2,3,3
hsa-miR-214|PKD1,0.979298798,0.36925367,0.978,4,5,21
hsa-miR-206|CHST3,0.7938087,0.20695274,0.978,0,1,1
hsa-miR-660|ABHD2,0.94849155,-0.31408238,0.978,0,1,6
hsa-miR-30d|SNTB2,0.83708753,-0.22789565,0.978,1,0,12
hsa-miR-363|EPN2,0.92206177,-0.28564942,0.978,0,1,1
hsa-miR-20b|PAK2,0.71374163,0.1751291,0.978,0,2,7
hsa-miR-542-3p|ASXL1,0.954514693,0.32216418,0.978,2,1,2
hsa-miR-106b|CLIC4,0.80006488,-0.20977463,0.978,0,2,6
hsa-miR-625|AHDC1,0.986357176,-0.39177632,0.978,1,0,4
hsa-miR-768-3p|ARNTL,0.980997998,-0.37400305,0.978,0,1,0
hsa-miR-329|MAN2B2,0.57287744,-0.13087144,0.978,0,1,0
hsa-miR-199a*|NONO,0.925072946,-0.28846258,0.978,0,1,2
hsa-miR-19b|ANKRD57,0.96250868,-0.33434987,0.978,0,3,4
hsa-miR-148a|DTX4,0.75361708,-0.19010375,0.978,0,1,4
hsa-miR-99b|KIF3C,0.1498939,-0.031271562,0.978,0,1,1
hsa-miR-30b|STMN1,0.90533427,-0.27140018,0.978,0,1,0
hsa-miR-30e-3p|SLC7A2,0.6845578,-0.16501088,0.978,0,1,5
hsa-miR-149|LANCL1,0.9274569,-0.29075322,0.978,1,0,0
hsa-miR-194|PPFIBP1,0.88725352,-0.25803158,0.978,1,2,2
HS_22.1|LCMT2,0.971739504,-0.3514104,0.978,0,2,0
hsa-miR-199b|PPFIBP1,0.90158854,-0.2684798,0.978,0,2,4
hsa-miR-125a|ROD1,0.9991465464,-0.5123962,0.978,0,2,6
hsa-miR-26b|SFRS14,0.93558507,-0.2990372,0.978,0,2,1
hsa-miR-130a|CLN5,0.999914083026,-0.5869187,0.978,0,1,1
hsa-miR-432|NCOA4,0.956379298,0.32484102,0.978,0,1,3
hsa-miR-23a|SMC5,0.769853,-0.19666582,0.978,1,0,5
hsa-miR-145|LETMD1,0.9946721643,-0.43768495,0.978,1,0,3
hsa-miR-410|SMC6,0.3444343,0.07372551,0.978,0,1,3
hsa-miR-432|APH1B,0.29356146,0.0622789,0.978,0,1,1
hsa-miR-130a|CEP63,0.9968530291,-0.46091852,0.978,0,2,4
hsa-miR-30e-5p|LRRC15,0.9801379,-0.3715565,0.978,1,1,2
hsa-miR-106b|EIF5,0.923543826,-0.2870232,0.978,0,2,7
hsa-miR-9|RALB,0.976055617,-0.36102742,0.978,0,2,1
hsa-miR-594|HHLA3,0.9929601373,-0.42471337,0.978,1,0,0
hsa-miR-495|HOXB13,0.61869192,-0.14414607,0.978,0,2,0
hsa-miR-497|GTPBP2,0.94385023,-0.30835778,0.978,0,1,8
hsa-miR-299-5p|ITM2B,0.38526964,0.08316366,0.978,0,1,2
hsa-miR-7|OGT,0.98192242,-0.37673834,0.978,1,1,6
hsa-miR-145|LUC7L2,0.969153551,-0.3462171,0.978,0,1,1
hsa-miR-146a|SEC23IP,0.986629266,-0.39282763,0.978,1,0,0
hsa-miR-186|BCAT1,0.982135026,-0.37738398,0.978,2,9,10
hsa-miR-766|ENDOD1,0.974311018,-0.35697973,0.978,0,1,2
hsa-let-7d|DICER1,0.76890786,0.19627537,0.978,0,2,3
hsa-miR-569|FMO5,0.7708093,0.197062,0.978,0,1,1
hsa-miR-142-5p|CPSF6,0.9928938756,-0.42426854,0.978,0,1,4
hsa-miR-191|ADAM9,0.99969275543,-0.5477323,0.978,0,1,0
hsa-miR-493-5p|CD4,0.42532754,-0.092682965,0.978,1,0,0
hsa-miR-422b|ZNF667,0.991013994,-0.41292986,0.978,0,1,0
hsa-miR-96|CNOT4,0.93281493,0.29612583,0.978,0,1,2
hsa-miR-143|RBM12,0.991018066,-0.41295213,0.978,0,1,1
hsa-miR-27b|NCOA3,0.2722716,-0.057575386,0.978,0,3,5
hsa-miR-100|NFYA,0.46762073,-0.103067026,0.978,0,1,0
hsa-miR-92b|TACC2,0.3887101,0.08397046,0.978,1,0,0
hsa-miR-18a|DNAJC16,0.89477231,-0.26337677,0.978,1,1,3
hsa-miR-139|FMR1,0.9980409755,-0.48054838,0.978,1,0,1
hsa-miR-30e-5p|FRMPD1,0.0769346400000001,-0.01598313,0.978,1,0,0
hsa-let-7d|PTPN11,0.84758957,-0.23357019,0.978,0,1,1
hsa-miR-142-5p|CDC25A,0.88265477,-0.2548939,0.978,0,1,0
hsa-miR-582|RMND5B,0.5941865,0.13693851,0.978,0,1,0
hsa-miR-766|NQO1,0.986861559,-0.3937396,0.978,1,0,3
hsa-miR-323|SLC25A12,0.68682298,-0.16577436,0.978,0,2,1
hsa-miR-362|CYP2E1,0.63940454,-0.1504535,0.978,0,3,6
hsa-miR-10b|PLXNA2,0.5095422,-0.113763355,0.978,1,1,3
hsa-miR-196a|BCL2,0.87894432,-0.2524291,0.978,0,1,0
hsa-miR-323|PVRL1,0.46728504,-0.1029831,0.978,0,2,0
hsa-miR-143|WDR48,0.9972109762,-0.46602902,0.978,0,1,0
hsa-miR-576|SAP18,0.9972530736,-0.46666726,0.978,0,1,1
hsa-miR-130a|KCNN3,0.6377683,-0.14994748,0.978,0,1,0
hsa-miR-185|TMED9,0.794707,-0.20735422,0.978,0,1,1
hsa-miR-296|KCNAB1,0.69504458,-0.16857514,0.978,0,1,1
hsa-miR-594|HERC4,0.9986386771,-0.49487767,0.978,0,2,6
hsa-miR-30e-5p|DGKD,0.997520675,-0.47093713,0.978,1,0,3
hsa-miR-181a|GTSE1,0.9923775485,-0.42091945,0.978,1,0,2
hsa-miR-409-3p|ABI1,0.9426746,0.30696806,0.978,0,1,1
hsa-miR-499|ATP8A1,0.94537923,0.3102004,0.978,0,2,6
hsa-miR-576|XRCC5,0.98481099,-0.38611835,0.978,0,1,1
hsa-miR-299-5p|PIK3CA,0.77348925,0.19817832,0.978,0,1,1
hsa-mir-454-3p|PGPEP1,0.999951406924,-0.6029466,0.978,0,1,3
hsa-miR-361|EIF2S1,0.4761077,0.10519768,0.978,0,1,4
hsa-miR-19a|TSN,0.95909676,0.32891327,0.978,0,1,1
hsa-miR-199a|RIMBP2,0.79112725,-0.2057615,0.978,1,1,2
hsa-miR-15b|CPD,0.8927537,-0.26191399,0.978,1,1,1
hsa-miR-376b|NFIB,0.88434363,-0.25603524,0.978,1,3,2
hsa-miR-20a|GCC2,0.86454754,-0.24336922,0.978,0,1,3
hsa-miR-20a|NME6,0.94576065,-0.31066647,0.978,1,0,0
hsa-miR-107|CCNE2,0.989713316,0.40622395,0.978,0,1,1
hsa-miR-18a|LZTR1,0.62027973,-0.14462228,0.978,0,1,3
hsa-miR-362|ZNF638,0.80728735,0.21311037,0.978,0,1,0
hsa-miR-31|DCUN1D1,0.2264254,0.047591556,0.978,0,2,4
hsa-miR-30e-5p|CALU,0.99971696493,-0.5504093,0.978,1,0,4
hsa-miR-142-5p|TOMM20,0.93097429,-0.29424334,0.978,0,1,3
hsa-miR-222|OXTR,0.9971734532,-0.4654672,0.978,0,1,0
hsa-miR-107|CRP,0.90245959,-0.2691512,0.978,0,1,1
hsa-miR-191|RUNX1,0.99967857887,-0.54625136,0.978,0,2,0
hsa-miR-210|MIA3,0.8044195,-0.2117755,0.978,0,1,1
hsa-miR-485-3p|MIA3,0.59027228,-0.13581075,0.978,0,1,2
HS_22.1|LALBA,0.50345027,0.11218111,0.978,0,1,1
hsa-miR-26b|ABHD2,0.982236108,-0.3776932,0.978,1,1,6
hsa-miR-30a-5p|MPP3,0.86611637,-0.24432065,0.978,0,1,1
hsa-miR-576|USP22,0.938189663,-0.30186638,0.978,1,1,1
hsa-miR-30d|WNK1,0.73382086,0.18248434,0.978,0,1,4
hsa-miR-361|RBM38,0.91044598,0.2755324,0.978,0,1,0
hsa-miR-26b|TANK,0.9261537,-0.28949383,0.978,0,1,0
hsa-miR-141|POLDIP3,0.1877726,0.039303068,0.978,0,1,3
hsa-miR-20a|JRKL,0.976556627,-0.36223507,0.978,1,0,2
hsa-miR-542-3p|LIN7C,0.70246574,-0.17114478,0.978,0,1,3
hsa-miR-195|MYBL2,0.93370379,-0.2970495,0.978,0,1,0
hsa-miR-15b|DYRK1B,0.80668148,-0.2128272,0.978,1,0,0
hsa-miR-30e-3p|VANGL1,0.10814923,-0.022500794,0.978,1,3,9
hsa-miR-23b|GFPT1,0.911583796,-0.27647683,0.978,0,2,0
hsa-miR-627|ARHGAP28,0.84294207,0.23102507,0.978,0,1,2
hsa-miR-23a|MR1,0.89089279,0.26058388,0.978,0,1,1
hsa-miR-199a|MBD3,0.2229268,-0.046836898,0.978,0,1,1
hsa-miR-768-3p|COL7A1,0.985651155,-0.38912892,0.978,0,1,0
hsa-miR-594|PPAP2B,0.9962267599,0.4530884,0.978,1,0,0
hsa-miR-421|CD46,0.988942876,-0.4025863,0.978,1,0,1
hsa-miR-19b|SIM2,0.96656814,0.34137157,0.978,0,1,3
hsa-miR-801|BRF2,0.9984331909,-0.4894161,0.978,0,1,0
hsa-miR-193a|PPAT,0.4265069,0.09296761,0.978,1,0,1
hsa-miR-101|MXRA5,0.949996535,-0.3160274,0.978,0,2,0
hsa-miR-338|PCDH7,0.98319479,-0.380702,0.978,0,1,1
hsa-miR-21|PTPN11,0.8436757,-0.23142315,0.978,0,1,4
hsa-miR-29c|HMGB1,0.999991853918,-0.6481542,0.978,0,1,1
hsa-miR-484|HPRT1,0.85259889,0.23637772,0.978,0,1,0
hsa-miR-214|TCN2,0.43511635,0.09505373,0.978,0,2,1
hsa-miR-93|SMAD4,0.82612005,-0.22224529,0.978,0,1,2
hsa-miR-483|CLIC3,0.26561606,0.056114312,0.978,0,1,0
hsa-miR-424|ACE,0.8751129,-0.2499427,0.978,1,3,2
hsa-miR-20b|ACOX1,0.991589721,-0.416167,0.978,1,2,4
hsa-miR-195|CAMSAP1,0.76392715,-0.19423549,0.978,0,1,3
hsa-miR-582|TNPO1,0.9992646899,-0.5177957,0.978,0,2,10
hsa-miR-143|GMEB2,0.9957980453,-0.44835848,0.978,0,1,0
hsa-miR-146a|GGA2,0.9993149419,-0.52033,0.978,0,2,2
hsa-miR-569|ATRNL1,0.32428426,-0.069153905,0.978,0,2,7
hsa-miR-30e-3p|ZNF24,0.79954636,-0.20953843,0.978,0,1,3
hsa-miR-484|MAP2K4,0.85447067,-0.2374447,0.978,0,1,1
hsa-miR-328|NTRK2,0.99981703011,-0.56427014,0.978,0,2,4
hsa-miR-494|POLQ,0.986715406,-0.39316425,0.978,0,1,3
hsa-miR-146b|GLT25D2,0.82100157,-0.21969554,0.978,1,1,6
hsa-miR-143|IRS1,0.998007292,-0.47986192,0.978,0,2,0
hsa-miR-15a|CXCR3,0.88141285,-0.25406247,0.978,0,2,0
hsa-miR-582|SET,0.9979015696,-0.4777717,0.978,0,1,0
hsa-miR-27b|GPR44,0.9911588915,-0.41372746,0.978,0,1,1
hsa-miR-96|ARHGEF12,0.8285389,-0.22346894,0.978,1,1,2
hsa-miR-361|PMP22,0.994814415,-0.4389188,0.978,0,2,0
hsa-miR-30b|DCX,0.99974059124,-0.5532279,0.978,1,1,8
hsa-miR-342|HBS1L,0.93486198,-0.29826784,0.978,1,2,5
hsa-miR-24|MAX,0.982364245,-0.37808734,0.978,0,1,2
hsa-miR-20a|TRIM22,0.9302122,-0.29347548,0.978,0,1,1
hsa-miR-130a|STXBP1,0.87434086,0.24944861,0.978,1,0,1
hsa-miR-542-3p|GRSF1,0.82652614,-0.22244985,0.978,1,0,2
hsa-miR-361|CD93,0.9997007342,-0.548593,0.978,0,1,5
hsa-miR-766|SFXN3,0.8152832,-0.21690771,0.978,1,0,3
hsa-miR-379|TNPO1,0.75408433,-0.19028845,0.978,0,1,3
hsa-miR-320|SERPING1,0.83680844,-0.22774851,0.978,0,1,0
hsa-miR-186|YIPF5,0.52252448,-0.11716946,0.978,0,1,4
hsa-miR-495|KCTD12,0.93410654,-0.29747126,0.978,1,1,11
hsa-miR-135a|ACTB,0.85111174,0.23553704,0.978,0,1,0
hsa-miR-146a|TBC1D4,0.96526219,-0.33903995,0.978,1,0,1
hsa-miR-141|ODZ4,0.62690908,0.14662337,0.978,1,1,4
hsa-miR-486|AKAP9,0.990139843,-0.40833893,0.978,0,2,11
hsa-miR-495|DNAJC7,0.93714641,0.30072203,0.978,0,1,0
hsa-miR-27b|NPY,0.9996368379,-0.5422079,0.978,0,1,0
hsa-miR-320|IRF4,0.88477784,0.2563307,0.978,0,1,4
hsa-miR-574|GTPBP1,0.96075047,-0.33150023,0.978,0,1,2
hsa-miR-500|COL5A1,0.60642415,-0.14050528,0.978,0,1,2
HS_307_b|LIMS1,0.9984803554,-0.49061117,0.978,1,1,0
hsa-miR-193b|SF3A1,0.9966658235,-0.45844516,0.978,0,1,4
hsa-miR-181c|ABLIM3,0.9962017394,-0.45279983,0.978,0,1,3
hsa-miR-15a|SLC4A7,0.94758067,-0.31292722,0.978,1,0,2
hsa-miR-195|DGKD,0.91896659,-0.28284487,0.978,0,1,8
hsa-miR-34a|OSBPL3,0.983195523,-0.38070434,0.978,0,1,0
hsa-miR-766|AUTS2,0.984520626,-0.38511056,0.978,0,1,0
hsa-miR-182|REEP5,0.17104816,-0.03574707,0.978,0,2,0
hsa-miR-625|WBP4,0.967513278,-0.34310603,0.978,1,0,0
hsa-miR-196a|PLXNA1,0.9936405024,-0.42950246,0.978,0,1,0
hsa-miR-181c|POSTN,0.9975276205,-0.47105324,0.978,0,1,2
HS_263.1|NEIL1,0.992828909,-0.42383584,0.978,2,0,2
hsa-miR-99a|MFHAS1,0.99967212873,-0.54559684,0.978,0,1,0
hsa-miR-96|PDE4D,0.225007,-0.047285486,0.978,0,1,4
hsa-miR-30c|GPM6B,0.984360432,-0.38456136,0.978,0,1,5
hsa-miR-342|CRYZ,0.9997043198,-0.5489865,0.978,0,1,0
hsa-miR-320|TRIM24,0.7315031,-0.18161714,0.978,0,1,0
hsa-miR-199b|LEMD3,0.6363356,-0.14950554,0.978,0,1,0
hsa-let-7i|PPP1CB,0.954467002,-0.32209688,0.978,0,1,0
hsa-miR-141|SMURF2,0.72898164,0.18067932,0.978,0,1,1
hsa-miR-425-5p|PTP4A1,0.70183498,-0.1709248,0.978,0,1,4
hsa-miR-539|MAFB,0.99953732814,-0.53403383,0.978,0,1,1
hsa-miR-487a|FAM3C,0.94611298,-0.31109932,0.978,0,1,0
hsa-miR-195|NFIB,0.91557933,0.27986962,0.978,0,1,6
hsa-miR-145|RBBP5,0.9931035917,-0.4256889,0.978,0,1,3
hsa-miR-200c|KDELC1,0.25429326,0.05363819,0.978,1,2,0
hsa-miR-181b|HBD,0.75209142,-0.1895023,0.978,0,1,0
hsa-miR-30d|ADAM19,0.999997537944,-0.6748031,0.978,1,1,4
hsa-miR-152|GABRA4,0.966068216,-0.34047034,0.978,0,1,8
hsa-miR-16|LAMP1,0.47795856,-0.105664566,0.978,1,0,1
hsa-miR-196a|CBFA2T3,0.5532052,-0.12541895,0.978,1,1,2
hsa-miR-125b|SP110,0.86759003,-0.2452219,0.978,0,1,6
hsa-miR-494|PEX11B,0.62840676,0.14707837,0.978,0,1,0
hsa-miR-505|DTNA,0.954721738,0.322457,0.978,0,1,6
hsa-miR-576|LAMP2,0.2854256,0.060475957,0.978,0,1,5
hsa-miR-485-3p|ALDH18A1,0.974388089,-0.35715365,0.978,0,1,0
hsa-miR-214|CYBRD1,0.83282624,0.22566865,0.978,0,1,5
hsa-miR-130b|GALC,0.989812475,-0.40670887,0.978,0,1,0
hsa-miR-15b|CDH11,0.991341983,-0.41475147,0.978,0,1,0
hsa-miR-200b|TRPS1,0.3716099,-0.079978876,0.978,0,2,7
hsa-miR-181a|ABCB11,0.76626115,-0.19518772,0.978,0,1,0
hsa-miR-214|MYH10,0.80459319,0.21185595,0.978,0,1,1
hsa-miR-185|NARG2,0.975267231,-0.35916895,0.978,0,1,1
hsa-miR-103|MTMR4,0.77201676,-0.19756386,0.978,1,0,1
hsa-let-7e|PPP1R16B,0.3301567,0.070480846,0.978,0,2,0
hsa-miR-425-5p|SUPT3H,0.6208906,-0.1448058,0.978,1,0,0
hsa-miR-125b|DAZAP2,0.9990056135,-0.5067638,0.978,0,1,1
hsa-miR-369-3p|PNPLA4,0.93943479,0.3032524,0.978,0,2,4
hsa-miR-223|APBB2,0.90932513,-0.27461106,0.978,0,1,1
hsa-miR-101|DCX,0.84868945,-0.2341808,0.978,0,1,2
hsa-miR-199b|CPNE3,0.91449427,-0.27893615,0.978,0,1,2
hsa-miR-154*|ATP2B4,0.997419202,-0.46927255,0.978,0,1,3
hsa-miR-17-5p|STX12,0.993342458,-0.42735273,0.978,0,1,2
hsa-miR-30d|MBNL2,0.79871681,0.20916142,0.978,0,2,9
hsa-miR-20b|BICD2,0.3335395,-0.0712472,0.978,0,1,4
hsa-miR-20a|RAP1A,0.9983846083,-0.48821783,0.978,0,1,2
hsa-miR-223|ACVR1B,0.92176652,-0.2853782,0.978,0,1,0
hsa-miR-107|HERC6,0.9041577,-0.27047345,0.978,0,1,0
hsa-miR-20b|GABBR1,0.85882041,-0.23996373,0.978,0,1,0
hsa-miR-126|PLK2,0.9952421533,0.4428142,0.978,0,1,0
hsa-miR-143|POGK,0.994775679,-0.43857995,0.978,1,2,4
hsa-miR-26b|TRIM2,0.77768302,0.19994348,0.978,0,1,8
hsa-miR-193a|NOL3,0.9989870279,-0.5060748,0.978,0,1,1
hsa-miR-19b|DKK3,0.98349195,-0.38166392,0.978,0,2,2
hsa-miR-152|NUMA1,0.985685577,-0.3892554,0.978,0,1,0
hsa-miR-130b|ACOT9,0.90030649,-0.2674998,0.978,1,1,2
hsa-miR-15b|TMEM87A,0.92986762,-0.29313046,0.978,0,1,3
hsa-miR-132|PLXDC1,0.3592712,0.07712648,0.978,1,0,5
HS_71.1|NDUFA4,0.5108684,0.114109136,0.978,0,1,0
hsa-miR-768-3p|CD180,0.9977397022,-0.47474414,0.978,1,0,0
hsa-miR-199b|RRN3,0.986995187,-0.39427045,0.978,0,1,2
hsa-miR-34a|GPR124,0.78543983,-0.20326959,0.978,0,1,1
hsa-miR-450|SLC5A3,0.82959102,-0.22400506,0.978,0,1,8
hsa-let-7i|ATP5L,0.982591964,-0.37879375,0.978,0,1,0
hsa-miR-194|HIC2,0.83997673,-0.22942963,0.978,0,1,3
hsa-miR-324-3p|ABLIM1,0.85090122,-0.23541853,0.978,0,2,7
hsa-miR-30b|DDX46,0.990599157,-0.41070572,0.978,0,1,5
hsa-miR-150|HERC1,0.52347526,-0.11742081,0.978,0,1,0
hsa-miR-224|NPC1,0.9972352227,-0.4663956,0.978,0,1,1
hsa-miR-30d|PER3,0.9964354357,-0.45556247,0.978,0,1,5
HS_96|SLC9A6,0.0536773,-0.0111429,0.978,1,3,2
hsa-miR-379|SPR,0.5999068,0.1385979,0.978,0,1,0
hsa-miR-26a|NUP50,0.9955446906,-0.4457572,0.978,1,1,4
hsa-miR-103|TM4SF1,0.970013006,-0.3479019,0.978,1,0,0
hsa-miR-128a|ZIC1,0.59422266,0.13694896,0.978,0,2,3
hsa-miR-148b|SFRS2IP,0.87171867,-0.24778722,0.978,0,2,4
hsa-miR-410|DST,0.98973772,-0.40634292,0.978,0,1,8
hsa-miR-125b|RGS4,0.6021902,-0.1392641,0.978,0,1,1
hsa-miR-582|KRAS,0.9968323777,-0.46063945,0.978,0,1,5
hsa-miR-769-5p|RUNX3,0.84985574,-0.2348318,0.978,0,3,4
hsa-miR-23b|HK2,0.946746152,-0.31188294,0.978,0,1,2
hsa-miR-16|CASK,0.87094639,-0.24730274,0.978,0,1,0
hsa-miR-370|TPBG,0.987988584,-0.39836863,0.978,0,1,0
hsa-miR-368|DTL,0.987173294,-0.3949852,0.978,0,1,5
hsa-mir-454-3p|NCOA1,0.977270143,-0.36399257,0.978,1,0,1
hsa-miR-425-5p|USP24,0.990457327,-0.40996453,0.978,0,1,0
hsa-miR-483|RPS6KA4,0.887503624,-0.25820497,0.978,0,1,2
hsa-miR-126*|KCTD17,0.0468163,0.009716939,0.978,0,1,0
hsa-miR-146b|ZFAND5,0.79146442,-0.20591071,0.978,0,1,2
hsa-miR-92|SNX19,0.962141063,-0.33374518,0.978,0,1,0
hsa-miR-565|ZNF22,0.9980888146,-0.4815414,0.978,1,0,0
hsa-let-7g|SLC38A4,0.85914105,-0.24015167,0.978,0,1,1
hsa-miR-30b|FADS2,0.99984135016,-0.568672,0.978,0,1,1
hsa-miR-20b|CCND2,0.999999997693254,-0.7896098,0.978,1,0,4
hsa-miR-342|ANXA11,0.997682153,-0.47371352,0.978,1,2,4
hsa-miR-19a|NEDD9,0.8432125,-0.23117165,0.978,0,2,3
hsa-miR-324-3p|PXDN,0.983160956,-0.38059336,0.978,1,1,1
hsa-miR-182|SOX13,0.971946852,0.35184357,0.978,0,1,0
hsa-miR-30d|CYBB,0.99987327532,-0.57548255,0.978,0,1,4
hsa-miR-15b|MLH3,0.966137383,-0.34059438,0.978,0,1,2
hsa-miR-340|SPEN,0.973653246,0.35551268,0.978,0,1,1
hsa-miR-22|PRNP,0.83388463,-0.22621793,0.978,0,1,3
hsa-miR-29a|CDK2,0.92821162,0.2914907,0.978,0,1,1
hsa-miR-654|TGFB1,0.70422012,-0.17175823,0.978,0,1,1
hsa-miR-411|CPD,0.928204976,-0.29148418,0.978,0,1,4
hsa-miR-146b|SHC2,0.96339633,-0.33583015,0.978,0,3,0
hsa-miR-15b|ST7L,0.640934,-0.15092774,0.978,0,1,3
hsa-miR-296|CASP2,0.76164554,0.19331078,0.978,0,1,0
hsa-miR-542-3p|AUTS2,0.993137375,-0.42592117,0.978,0,1,0
hsa-miR-369-3p|TRAF3IP2,0.77516618,-0.19888143,0.978,0,1,2
hsa-miR-143|PHF20,0.96353581,-0.3360654,0.978,0,1,8
hsa-miR-594|ZFX,0.99920988304,-0.5152017,0.978,0,1,0
hsa-miR-495|CCNG2,0.57036552,0.13016759,0.978,0,1,3
hsa-miR-130b|QKI,0.975751122,0.3603037,0.978,1,2,10
hsa-miR-195|KPNA4,0.67074773,-0.16042908,0.978,0,1,2
HS_192.1|TMEM47,0.984907184,-0.3864558,0.978,0,1,0
hsa-miR-410|ADAMTS6,0.9063594,-0.27221486,0.978,0,2,3
hsa-miR-130b|HLF,0.99973649776,-0.55272347,0.978,1,0,3
hsa-miR-15b|CRY2,0.9979847572,-0.47940835,0.978,0,2,2
hsa-miR-20b|SERBP1,0.88571015,-0.25696796,0.978,0,1,7
HS_188|ATP2B4,0.85561424,-0.23810154,0.978,0,2,6
hsa-miR-31|SLC25A44,0.67364004,0.16137858,0.978,0,1,2
hsa-miR-99b|SLCO2A1,0.988080697,-0.39876306,0.978,0,1,0
hsa-miR-149|RER1,0.9986254682,-0.4945054,0.978,0,1,5
hsa-let-7e|ZNF710,0.954187673,-0.32170388,0.978,0,1,1
hsa-miR-30e-5p|KIAA0494,0.73661083,-0.18353486,0.978,1,0,4
hsa-miR-421|BCL6,0.9977854376,-0.47557974,0.978,0,1,1
HS_263.1|CDC34,0.4671452,-0.10294814,0.978,0,1,0
hsa-miR-425-5p|APPBP2,0.936767586,-0.30031022,0.978,0,1,4
hsa-miR-29c|METAP2,0.99943128595,-0.52690095,0.978,1,0,1
hsa-miR-542-3p|GOSR1,0.00395535999999996,-8.205106E-4,0.978,0,1,5
hsa-miR-591|STX16,0.939159714,-0.30294427,0.978,0,2,3
hsa-miR-27a|GIT2,0.991513996,-0.41573057,0.978,1,1,3
hsa-miR-181b|KIAA1467,0.9880111255,-0.39846492,0.978,0,1,1
hsa-miR-582|ATP2A2,0.93218324,-0.29547524,0.978,0,1,0
hsa-miR-519b|RFXAP,0.10254663,-0.021328779,0.978,1,0,1
hsa-miR-29b|MPZL1,0.78671734,0.20382531,0.978,1,2,0
hsa-miR-323|PALLD,0.9992534366,-0.51724935,0.978,1,0,1
hsa-miR-130a|ALDH3A2,0.997582929,-0.47198817,0.978,1,1,2
hsa-miR-221|IGSF3,0.99992632707,-0.59132725,0.978,0,1,4
hsa-miR-103|SATB2,0.35422194,-0.075965606,0.978,0,3,3
hsa-miR-152|UBOX5,0.986753101,-0.39331213,0.978,0,1,1
hsa-miR-18a*|SSR1,0.94842924,-0.31400284,0.978,0,1,0
hsa-miR-128a|ENSA,0.6284278,-0.14708477,0.977,0,1,0
hsa-miR-10b|TMED2,0.35180265,0.075410664,0.977,0,1,1
hsa-miR-152|NKX3-1,0.999969909943,-0.61578953,0.977,0,1,2
hsa-miR-331|SH3TC1,0.4894207,-0.10857444,0.977,0,1,0
HS_100|STAT6,0.9988883339,-0.50259346,0.977,0,1,0
hsa-miR-512-3p|NES,0.66282952,0.15785581,0.977,0,1,0
hsa-miR-324-5p|MYO7A,0.969966555,-0.34780985,0.977,0,1,2
hsa-miR-20a|PAK2,0.44867617,-0.09836941,0.977,0,2,3
hsa-miR-212|TCF7L1,0.95711783,-0.32592693,0.977,0,1,1
hsa-miR-376b|COL3A1,0.958959986,-0.32870314,0.977,0,1,2
hsa-miR-497|NRXN3,0.931117475,-0.29438835,0.977,0,1,3
hsa-miR-15a|ELP3,0.0785559,-0.016320977,0.977,0,1,1
hsa-let-7i|NEK9,0.93438859,-0.29776782,0.977,0,1,2
hsa-miR-186|KCTD12,0.986831506,-0.39362085,0.977,0,3,5
hsa-miR-193a|ADAM17,0.3822865,0.082465634,0.977,0,1,0
hsa-miR-485-3p|SHB,0.58816826,-0.13520707,0.977,0,1,1
hsa-miR-214|EVL,0.3963011,0.08575747,0.977,0,1,1
hsa-miR-376a*|PDGFRA,0.992101037,-0.41920534,0.977,0,1,2
hsa-miR-10b|IGF1R,0.93501924,0.2984346,0.977,0,1,5
HS_22.1|MNDA,0.23312485,0.049039308,0.977,0,1,0
hsa-miR-181b|CNBP,0.99978573385,0.5593235,0.977,0,1,0
hsa-miR-594|PEX14,0.973581966,-0.35535553,0.977,0,1,0
hsa-miR-582|USP20,0.968242876,-0.3444735,0.977,0,1,2
hsa-miR-155|L3MBTL,0.86072889,-0.24108703,0.977,0,1,2
hsa-miR-199b|ROGDI,0.85007231,0.23495309,0.977,0,1,0
hsa-miR-324-3p|RIMS3,0.9930978464,-0.4256495,0.977,2,2,13
hsa-miR-301|RAD1,0.0970671,0.0201835,0.977,2,1,2
hsa-miR-146b|FBXO21,0.85217412,-0.23613696,0.977,2,0,1
hsa-miR-494|SULF1,0.99977280399,-0.5574678,0.977,0,1,2
hsa-miR-655|LHFPL2,0.942620587,-0.30690476,0.977,0,1,5
hsa-miR-484|SCAMP1,0.982879817,-0.3796979,0.977,0,1,3
hsa-miR-452|NGFR,0.794667,0.2073363,0.977,1,1,0
hsa-miR-191|STX7,0.83829139,-0.2285324,0.977,0,1,0
hsa-miR-324-5p|VTCN1,0.4537952,-0.09963106,0.977,0,1,0
hsa-miR-550|KIF3B,0.995002612,-0.44059703,0.977,0,1,4
hsa-miR-26a|KIAA0753,0.972502613,-0.3530178,0.977,0,1,1
hsa-miR-154|AOAH,0.981157418,-0.3744667,0.977,0,1,0
hsa-miR-9*|BTN1A1,0.78286374,-0.2021559,0.977,1,0,3
hsa-miR-23b|IRS2,0.8441743,0.23169447,0.977,1,0,3
hsa-miR-324-5p|KPNA1,0.875503525,-0.25019357,0.977,1,1,1
hsa-miR-125a|CTDSP1,0.9985252547,-0.49177966,0.977,1,0,1
hsa-miR-301|PRKD3,0.3621001,-0.07777847,0.977,1,0,2
hsa-miR-768-3p|RBPMS,0.98737724,-0.39581406,0.977,0,1,2
hsa-miR-675|MAFF,0.93934667,0.30315357,0.977,0,1,0
hsa-miR-199a|HBS1L,0.977480456,-0.36451936,0.977,1,1,5
hsa-miR-542-3p|GALNT12,0.99952610955,-0.53321373,0.977,0,1,0
hsa-miR-96|CD164,0.75610583,-0.19109027,0.977,1,1,4
hsa-miR-365|DYNC1LI2,0.981287276,-0.3748468,0.977,0,1,3
hsa-miR-342|NOS1,0.90497941,-0.27111974,0.977,1,1,8
hsa-miR-376b|PHTF1,0.76774058,-0.19579464,0.977,0,1,1
hsa-miR-93|ORMDL2,0.26801336,0.056640092,0.977,1,0,0
hsa-miR-576|ANKFY1,0.73065513,-0.1813011,0.977,1,1,3
hsa-miR-324-3p|CD93,0.9999981933137,-0.68128234,0.977,0,1,6
hsa-miR-218|PIP5K1A,0.949338768,-0.3151716,0.977,0,1,1
hsa-miR-199a*|MRPL19,0.4696418,-0.10357291,0.977,1,1,8
hsa-miR-16|EPHX2,0.7398278,-0.18475534,0.977,0,1,0
hsa-miR-199a|ZNF706,0.92448823,-0.28790948,0.977,1,1,3
hsa-miR-576|OGT,0.996078272,-0.45139953,0.977,0,1,3
hsa-miR-223|NAP1L1,0.9978287758,-0.47638565,0.977,0,1,2
hsa-miR-106b|PHF3,0.83331835,-0.22592373,0.977,0,1,1
hsa-miR-30b|PLEKHA5,0.79136564,-0.20586698,0.977,0,1,2
hsa-miR-214|KLK2,0.84169725,-0.23035267,0.977,1,0,2
hsa-let-7g|SNN,0.981492506,-0.375452,0.977,0,1,1
hsa-miR-135a|ATP5G3,0.99947619403,-0.52976304,0.977,0,1,2
hsa-miR-9*|FYCO1,0.999160988,-0.5130192,0.977,1,0,1
hsa-miR-569|ADNP,0.2401468,0.050560642,0.977,0,1,3
hsa-miR-485-3p|GALC,0.65790024,0.15627268,0.977,0,2,1
hsa-miR-542-3p|PCCA,0.9925288986,-0.42188042,0.977,0,2,1
hsa-miR-145|ATXN2,0.9937545257,-0.43034792,0.977,1,2,1
hsa-miR-141|DNAJC6,0.61034164,0.1416606,0.977,0,1,4
hsa-miR-143|POLD3,0.9943031627,-0.4346124,0.977,0,1,4
hsa-miR-186|BET1,0.39800227,-0.086159274,0.977,0,2,2
hsa-miR-30c|AP3S1,0.996595405,-0.4575461,0.977,0,1,1
hsa-miR-193b|TBC1D5,0.64246637,-0.15140411,0.977,1,1,2
hsa-miR-26a|CACYBP,0.983760456,-0.3825457,0.977,0,2,3
hsa-miR-20b|YWHAQ,0.912297934,-0.2770744,0.977,0,1,1
hsa-miR-598|DAB2,0.98358404,-0.38196498,0.977,0,1,0
hsa-miR-30d|SERPINE1,0.3501185,-0.07502484,0.977,0,1,0
hsa-miR-212|ZNF248,0.079466,0.016510662,0.977,0,1,2
hsa-miR-196a|IGFBP3,0.986730756,-0.39322442,0.977,0,1,0
hsa-miR-494|ENC1,0.9987352149,-0.4976998,0.977,0,2,0
hsa-miR-493-3p|GAB2,0.1858607,-0.0388957,0.977,1,0,7
hsa-miR-654|DNAJB1,0.1567248,-0.032714203,0.977,0,1,2
hsa-miR-214|PDE4A,0.9980517379,-0.4807699,0.977,0,1,8
hsa-miR-192|PHACTR2,0.966921322,-0.34201494,0.977,1,0,0
hsa-miR-130b|EIF5,0.984379991,-0.38462815,0.977,0,3,2
hsa-let-7i|IRF5,0.6292152,-0.14732443,0.977,0,1,1
hsa-miR-486|AGPAT1,0.989794102,-0.4066187,0.977,0,1,0
hsa-miR-146b|LIMD2,0.73333445,-0.18230194,0.977,0,2,2
hsa-miR-369-3p|ST8SIA1,0.4280337,0.09333653,0.977,0,1,0
hsa-miR-15a|WAPAL,0.92982902,-0.2930919,0.977,1,0,0
hsa-miR-368|PLOD2,0.972124051,-0.35221586,0.977,0,2,2
hsa-miR-18a*|KLHL21,0.81240824,-0.2155292,0.977,0,1,10
hsa-miR-148a|KIF13B,0.7029316,0.17130746,0.977,0,1,3
hsa-miR-374|RELN,0.9979901558,-0.4795166,0.977,0,1,0
hsa-miR-143|ELF1,0.955346897,-0.32334772,0.977,0,1,0
hsa-miR-17-5p|CARHSP1,0.983992746,-0.38331854,0.977,1,0,3
hsa-miR-381|MOSC1,0.14384085,0.02999511,0.977,0,1,0
hsa-miR-324-3p|HRH4,0.93324006,-0.2965664,0.977,1,1,1
hsa-miR-494|STOM,0.9932610793,-0.4267802,0.977,0,1,4
hsa-miR-150|CDC5L,0.77752258,0.19987553,0.977,2,1,3
hsa-miR-106a|KLHL22,0.45496225,0.099919476,0.977,1,0,0
hsa-miR-145|DDR1,0.978988737,-0.36842245,0.977,0,4,1
hsa-miR-19b|FRY,0.95456247,-0.32223165,0.977,0,1,1
hsa-miR-186|HTATIP2,0.84947702,-0.23462,0.977,0,1,1
hsa-miR-582|KIF15,0.996104658,-0.45169553,0.977,0,1,1
hsa-miR-455|MKLN1,0.988148696,-0.3990559,0.977,0,1,5
hsa-miR-493-5p|SFXN1,0.77706996,-0.19968402,0.977,1,1,0
hsa-miR-148a|ATP8A2,0.9973825782,-0.46868584,0.977,1,2,5
hsa-miR-98|GALNT1,0.74471968,-0.18663059,0.977,1,1,0
hsa-miR-195|RALBP1,0.91706222,0.2811605,0.977,0,2,1
hsa-miR-103|SPTBN4,0.991099311,-0.41339815,0.977,1,0,1
hsa-miR-185|CD46,0.84543397,-0.23238279,0.977,1,0,4
hsa-miR-493-5p|ZFP37,0.557103,-0.12648863,0.977,0,1,3
hsa-miR-331|MTMR4,0.0880238,-0.018295342,0.977,0,1,0
hsa-miR-30d|CALU,0.99998851877,-0.64000565,0.977,1,0,4
hsa-miR-16|MDN1,0.980045961,-0.37130025,0.977,2,8,17
hsa-miR-103|BTN3A1,0.55934268,-0.1271056,0.977,0,1,2
hsa-miR-512-3p|HTRA2,0.79873696,-0.20917057,0.977,0,1,0
hsa-let-7d|ENPP4,0.97627434,-0.36155203,0.977,0,1,0
hsa-let-7e|CDYL,0.74802148,0.18790987,0.977,0,2,1
hsa-miR-421|EPS8,0.65085274,-0.15403333,0.977,1,1,1
hsa-miR-625|HTR3A,0.7244399,0.1790044,0.977,0,1,1
hsa-miR-512-3p|ARL4C,0.78268059,0.20207708,0.977,1,1,2
hsa-miR-125a|APBB2,0.85410957,-0.23723808,0.977,0,1,0
hsa-miR-7|CEP63,0.98234165,-0.37801766,0.977,0,2,6
HS_192.1|KCNK3,0.981870105,-0.37658045,0.977,0,1,2
hsa-miR-504|MAFB,0.9985189376,-0.49161336,0.977,0,1,0
hsa-miR-183|MAPKAPK2,0.4138246,-0.08992033,0.977,1,1,5
hsa-miR-146b|CDC42SE1,0.99982628769,-0.5658798,0.977,0,1,3
hsa-miR-323|ZNF264,0.54625666,-0.123524606,0.977,0,3,12
hsa-miR-106b|TMEM43,0.954925463,-0.32274616,0.977,0,1,2
HS_100|ETS1,0.57255787,-0.13078177,0.977,1,2,2
hsa-miR-9|DCC,0.63153788,-0.14803313,0.977,0,1,1
hsa-miR-25|KLHL2,0.83451125,-0.2265443,0.977,0,1,0
hsa-miR-26b|WHSC1,0.80349723,-0.21134914,0.977,0,1,5
hsa-miR-181a|EEF1E1,0.9970250768,-0.46330768,0.977,1,0,1
hsa-miR-188|JAG1,0.9954407522,-0.4447271,0.977,0,1,1
hsa-miR-125a|CSF1,0.99963616123,-0.54214585,0.977,0,1,4
hsa-miR-328|DNAJB6,0.994383244,-0.43526426,0.977,0,1,2
hsa-miR-19a|EDNRB,0.9974139577,-0.4691881,0.977,1,0,1
hsa-miR-374|CHMP2B,0.987280782,-0.39542064,0.977,0,2,6
hsa-miR-576|MEGF9,0.9922561105,-0.42016017,0.977,0,2,6
hsa-miR-296|PLVAP,0.87953932,-0.2528205,0.977,1,0,1
hsa-miR-30e-5p|IMPAD1,0.99955427807,-0.5353072,0.977,0,1,1
hsa-miR-30e-5p|MINPP1,0.6530573,-0.15473084,0.977,1,0,2
hsa-miR-342|B3GALNT1,0.945954293,-0.3109041,0.977,0,1,0
hsa-miR-362|SLC13A3,0.8175128,0.21798728,0.977,0,1,1
hsa-miR-133a|CTBP2,0.4908423,-0.1089376,0.977,1,0,1
hsa-miR-320|KIAA0232,0.86296065,-0.24241513,0.977,0,3,5
hsa-let-7g|RFWD3,0.3938319,-0.08517515,0.977,1,0,1
hsa-miR-320|PPP1R9A,0.7206327,-0.17761424,0.977,0,4,4
hsa-miR-16|WNK1,0.9897649875,-0.40647614,0.977,0,1,1
hsa-miR-200c|TBX4,0.17170244,-0.035885874,0.977,1,0,0
hsa-miR-329|SDC2,0.9969441642,-0.46216944,0.977,0,1,1
hsa-miR-223|PGRMC2,0.9948786884,-0.43948594,0.977,0,1,2
hsa-miR-26b|CDH11,0.964556612,-0.33780995,0.977,0,1,5
hsa-miR-199a*|NUDC,0.981308255,-0.3749084,0.977,0,1,0
HS_22.1|ZDHHC17,0.922712736,-0.2862503,0.977,1,1,0
hsa-miR-411|TFAP2B,0.85172254,0.23588157,0.977,0,1,0
hsa-miR-320|SLCO3A1,0.988258997,-0.39953396,0.977,0,1,0
hsa-miR-200b|TJP1,0.85837172,0.23970127,0.977,0,1,0
hsa-miR-199b|GNE,0.8573766,-0.23912133,0.977,0,2,1
hsa-miR-323|CA2,0.92672516,-0.29004392,0.977,0,1,1
hsa-miR-425-5p|PDE8A,0.76330951,-0.19398457,0.977,0,1,1
hsa-miR-125b|HIP1R,0.9948175233,-0.4389461,0.977,1,0,1
hsa-miR-25|SIRPA,0.999915469176,-0.58738816,0.977,0,1,2
hsa-miR-222|HLA-F,0.9955458725,-0.44576904,0.977,0,1,0
hsa-miR-365|APOL6,0.9954369515,-0.4446898,0.977,2,0,6
hsa-miR-485-3p|TMSB10,0.99380209,-0.43070453,0.977,0,1,0
hsa-miR-29b|GINS2,0.7933283,-0.20673853,0.977,0,2,2
hsa-miR-582|FAM49A,0.9977695358,-0.4752875,0.977,0,1,1
hsa-miR-768-3p|COX11,0.85636225,0.23853326,0.977,0,1,2
hsa-miR-363|ABHD2,0.96387104,-0.33663386,0.977,0,2,4
hsa-miR-223|ADIPOR2,0.85969149,-0.24047503,0.977,0,1,5
hsa-miR-128b|SNX10,0.69104657,0.16720727,0.977,0,1,2
hsa-miR-30e-3p|ASMTL,0.71116364,0.17420937,0.977,0,1,0
hsa-miR-92|KLHL24,0.70305985,0.17135227,0.977,0,1,2
hsa-miR-188|GPKOW,0.952537898,0.31942138,0.977,1,1,0
hsa-miR-130b|RXRA,0.997714463,-0.47428933,0.977,1,0,2
hsa-miR-23a|APBA2,0.98555072,-0.3887613,0.977,1,1,0
hsa-miR-146b|SETD2,0.5361359,-0.120793246,0.977,0,1,0
hsa-miR-145|RNF24,0.957909252,-0.32710755,0.977,0,1,1
hsa-miR-183|CALD1,0.9942437103,-0.43413356,0.977,0,1,1
hsa-miR-146b|VBP1,0.969592094,-0.3470719,0.977,1,0,2
HS_256|CCNA1,0.9998802411,-0.57717294,0.977,0,1,0
hsa-miR-221|POLA1,0.2050954,0.04300479,0.977,0,1,4
hsa-miR-34a|ELOVL5,0.4410197,-0.09649263,0.977,0,1,1
hsa-miR-22|SMAD3,0.9933573063,-0.42745784,0.977,0,1,7
hsa-miR-197|TRIT1,0.09451395,0.01965018,0.977,1,1,0
hsa-let-7i|TOB2,0.974512247,-0.35743475,0.977,0,1,3
hsa-miR-223|GOLGA8B,0.956146326,-0.32450157,0.977,0,2,3
hsa-miR-133a|CAP2,0.9970863026,0.46418712,0.977,0,1,0
hsa-miR-542-3p|BAZ2A,0.3857455,0.08327514,0.977,0,1,2
hsa-miR-424|ZDHHC11,0.6581414,-0.15634981,0.977,1,0,0
hsa-miR-503|ZNF282,0.9980251386,-0.48022434,0.977,1,1,4
hsa-miR-363|HISPPD1,0.9955558297,-0.44586885,0.977,0,1,1
hsa-miR-485-3p|GDF10,0.2862271,0.060653266,0.977,0,1,0
hsa-miR-148a|BACE1,0.88944921,0.25956386,0.977,0,1,3
hsa-miR-769-5p|HK2,0.5534447,0.12548454,0.977,1,0,0
hsa-miR-15a|CYP2C9,0.901044995,-0.26806313,0.977,0,1,1
hsa-miR-625|ADAM22,0.59750828,0.13790047,0.977,0,1,3
hsa-miR-320|PRELP,0.4810485,-0.106445864,0.977,1,1,5
hsa-miR-194|TMED9,0.9976561817,-0.47325575,0.977,0,1,2
hsa-miR-20b|DENND4C,0.60784423,-0.1409233,0.977,1,1,1
hsa-miR-532|ABHD2,0.95905702,-0.32885215,0.977,0,3,8
hsa-miR-425-5p|IVNS1ABP,0.75559965,-0.19088908,0.977,1,0,0
hsa-miR-24|BUB3,0.4994387,0.111144625,0.977,0,1,0
hsa-miR-146b|RAP2C,0.98259998,-0.37881875,0.977,0,1,5
hsa-miR-19b|MFN1,0.83774981,-0.22824553,0.977,1,0,1
hsa-miR-106b|REEP5,0.979979359,-0.37111524,0.977,1,0,3
hsa-miR-92|TOR1AIP1,0.92151956,-0.28515193,0.977,0,1,1
hsa-miR-627|LIMD2,0.17669827,-0.03694656,0.977,1,1,1
HS_22.1|ATN1,0.79185817,-0.20608516,0.977,1,0,2
hsa-miR-150|PSD3,0.79813871,0.20889932,0.977,1,2,7
hsa-miR-7|ACOX1,0.9996961129,-0.548092,0.977,0,1,6
hsa-miR-335|NKTR,0.3476244,0.07445419,0.977,0,1,2
hsa-miR-193b|DFFA,0.73029298,0.18116634,0.977,0,1,3
hsa-miR-324-5p|YKT6,0.88427147,-0.2559862,0.977,0,2,2
hsa-miR-30a-5p|TBC1D4,0.988269428,-0.39957938,0.977,0,2,3
hsa-miR-369-3p|KAL1,0.999949837937,-0.60207504,0.977,1,3,12
hsa-miR-146b|CEBPG,0.990288737,-0.40909564,0.977,0,1,1
hsa-miR-148a|SH3PXD2A,0.959024858,-0.32880273,0.977,2,1,7
hsa-miR-652|SAFB2,0.959913142,-0.3301795,0.977,0,1,6
hsa-miR-199a*|NRSN2,0.61332422,-0.14254476,0.977,0,1,0
hsa-miR-532|GPKOW,0.972220952,0.35242027,0.977,0,1,0
hsa-miR-15a|ZBTB5,0.091179,-0.018953847,0.977,1,0,3
HS_97|EIF2B5,0.56952903,0.1299337,0.977,0,1,0
hsa-miR-212|CAMSAP1,0.90627794,-0.27214986,0.977,0,1,3
hsa-miR-27a|ECT2,0.91745314,-0.2815038,0.977,0,2,0
hsa-let-7c|CD59,0.78410417,0.20269102,0.977,2,1,4
hsa-miR-582|HECA,0.81775388,0.21810457,0.977,0,1,1
hsa-miR-18a|BTN3A3,0.958238292,-0.3276037,0.977,0,1,0
hsa-miR-576|CUL3,0.99982197123,-0.5651199,0.977,3,1,6
hsa-miR-92|CDC42BPA,0.84645371,0.232943,0.977,0,1,1
hsa-miR-181a|CYP11B1,0.99926707795,-0.51791257,0.977,1,0,2
hsa-miR-369-3p|VASH2,0.2838857,0.060135484,0.977,1,1,6
hsa-miR-183|SIRPA,0.59492874,-0.13715306,0.977,0,1,0
hsa-miR-199a|RBM8A,0.981475368,-0.37540126,0.977,0,1,7
hsa-miR-18a|FBXW11,0.992037616,-0.41881946,0.977,0,1,3
hsa-miR-18a*|PTTG1IP,0.6767936,-0.16241986,0.977,0,1,2
hsa-miR-16|CBX2,0.24681675,-0.05200953,0.977,0,1,3
hsa-miR-18a*|BCL2L13,0.87397502,-0.24921528,0.977,0,1,8
hsa-miR-19a|CARD10,0.992311759,-0.42050683,0.977,1,0,1
hsa-miR-20a|AP2B1,0.988536492,-0.4007538,0.977,2,0,2
hsa-miR-379|TRIM2,0.87941975,-0.25274172,0.977,0,2,1
hsa-miR-23b|INSR,0.963837862,-0.33657742,0.977,0,1,8
hsa-miR-30e-3p|HOMER1,0.69300228,-0.16787498,0.977,0,1,3
hsa-miR-542-5p|GM2A,0.981106294,0.37431765,0.977,0,1,1
hsa-miR-301|PTPRA,0.24557394,-0.051739264,0.977,0,1,1
hsa-miR-139|ZNF395,0.84225549,-0.23065373,0.977,0,1,1
hsa-miR-130b|MED6,0.971474133,-0.35085982,0.977,0,1,1
hsa-miR-92|ANGPTL2,0.9992257518,-0.51593584,0.977,0,1,0
hsa-miR-30e-5p|CDH2,0.9959636587,-0.4501336,0.977,0,1,5
hsa-miR-26a|PJA2,0.979239967,-0.36909515,0.977,1,0,0
hsa-miR-338|KPNB1,0.7389232,0.18441112,0.977,0,1,0
hsa-miR-487a|SV2A,0.97232478,-0.35263994,0.977,0,1,1
hsa-miR-125a|PLS3,0.993001345,-0.42499182,0.977,0,1,0
hsa-miR-487a|LEPR,0.985573817,-0.38884565,0.977,1,2,6
hsa-miR-768-5p|RNF141,0.8209391,0.21966474,0.977,0,1,1
hsa-miR-376b|SCG2,0.82209742,-0.220237,0.977,0,1,1
hsa-miR-34a|ANKRD57,0.920068964,-0.283834,0.977,0,1,0
hsa-miR-125a|PROS1,0.9935034653,-0.42850348,0.977,0,2,0
hsa-miR-299-5p|NR2F2,0.57255155,-0.13078,0.977,1,0,4
hsa-miR-486|PRKD3,0.94054683,-0.30450955,0.977,0,1,1
HS_22.1|LRBA,0.9980805496,-0.48136827,0.977,0,1,0
hsa-miR-31|GPHN,0.91947005,-0.2832953,0.977,0,1,4
hsa-miR-370|MKI67,0.9968580904,-0.46098715,0.977,0,1,2
HS_22.1|USP9X,0.940777883,-0.3047731,0.977,0,1,4
hsa-miR-361|TRAM2,0.9970116678,-0.46311718,0.977,0,1,7
hsa-miR-15b|ZBTB24,0.978384897,0.36683264,0.977,0,1,0
hsa-let-7i|MLLT10,0.80844572,-0.21365352,0.977,0,1,0
hsa-miR-23a|AIM2,0.9974268458,-0.46939594,0.977,0,1,0
hsa-miR-192|ACOT9,0.978097558,-0.3660891,0.977,0,1,2
hsa-miR-223|POP5,0.9968395166,-0.46073574,0.977,0,1,1
hsa-miR-335|OPRK1,0.969257824,-0.34641942,0.977,0,2,2
hsa-miR-20a|GTF2F1,0.975289913,-0.35922173,0.977,1,0,0
hsa-miR-22|ZFP30,0.971558938,-0.3510353,0.977,0,1,0
hsa-miR-381|GM2A,0.977235606,-0.36390644,0.977,0,1,1
hsa-miR-27a|CYB561,0.4656701,-0.102579676,0.977,0,2,1
hsa-miR-30e-5p|CORO1C,0.9987073375,-0.4968658,0.977,0,1,4
hsa-miR-30e-5p|ARF4,0.906953104,-0.27268982,0.977,0,1,4
hsa-miR-493-5p|GATA2,0.91577515,-0.28003907,0.977,1,0,0
hsa-miR-130a|UTY,0.62457097,-0.14591523,0.977,0,1,0
hsa-miR-494|CA12,0.892674655,-0.26185712,0.977,0,1,2
hsa-miR-183|SLCO2B1,0.95909335,-0.32890803,0.977,0,1,1
hsa-miR-20b|AK5,0.91063634,-0.27568975,0.977,0,1,1
hsa-miR-410|PGRMC1,0.94513463,0.30990288,0.977,0,1,1
hsa-miR-768-5p|LRRC1,0.1521273,-0.031742986,0.977,0,1,2
hsa-miR-484|GSTT1,0.992977034,-0.42482737,0.977,0,1,1
hsa-miR-135a|SLC25A11,0.995041816,-0.4409535,0.977,0,1,0
HS_214.1|GPC1,0.963466033,-0.33594763,0.977,0,1,0
hsa-miR-368|MLF1IP,0.99975463652,-0.55501485,0.977,1,0,0
hsa-miR-221|SRPK2,0.959188867,-0.3290551,0.977,0,1,4
hsa-miR-23b|TPCN1,0.2666422,-0.0563393,0.977,0,1,3
hsa-miR-9*|KIAA0090,0.985178954,-0.3874191,0.977,0,1,0
hsa-miR-335|KLF9,0.68688548,-0.16579548,0.977,0,3,0
hsa-miR-134|ATG5,0.77862176,0.20034172,0.977,0,1,1
hsa-miR-326|SLC24A3,0.86500524,-0.24364595,0.977,1,0,5
hsa-miR-15a|CHRNB2,0.85922684,-0.24020201,0.977,1,4,8
hsa-miR-92b|GUCY1A3,0.89113835,-0.2607584,0.977,0,1,1
hsa-miR-26a|WTAP,0.75975083,-0.19254744,0.977,0,1,1
hsa-miR-142-3p|PUM1,0.977969464,-0.36576027,0.977,1,0,1
hsa-miR-483|MTAP,0.9999933573663,-0.6528876,0.977,0,3,2
hsa-miR-126*|NOL7,0.5970359,-0.1377634,0.977,0,1,2
hsa-miR-142-5p|IGF1R,0.91634189,-0.28053123,0.977,0,1,6
hsa-miR-185|GLP1R,0.93707702,-0.30064645,0.977,0,2,1
hsa-miR-342|CYB5R1,0.52694118,0.11833927,0.977,1,1,1
hsa-miR-19b|BUB3,0.89924414,-0.26669502,0.977,0,1,1
HS_100|ELK1,0.9985477638,-0.4923773,0.977,0,1,2
hsa-miR-144|PKNOX1,0.55267695,0.12527438,0.977,1,0,1
hsa-miR-93|CASP9,0.84166561,-0.23033564,0.977,0,2,2
hsa-miR-7|EIF2C1,0.82507464,-0.2217202,0.977,0,1,1
hsa-miR-594|KLHL9,0.9986673899,-0.49569803,0.977,0,1,2
hsa-miR-199a|HOXB7,0.955158047,-0.3230776,0.977,0,1,0
hsa-miR-222|SOX4,0.979919825,0.3709503,0.977,0,1,1
hsa-miR-222|SDC2,0.99936530716,-0.52304196,0.977,0,2,2
hsa-miR-497|GALE,0.9967375887,-0.45937863,0.977,0,1,0
hsa-miR-362|ATP6V0D1,0.4829363,-0.106924325,0.977,1,0,2
hsa-miR-195|OIP5,0.8606126,-0.24101827,0.977,1,0,0
hsa-miR-490|ARHGDIA,0.89994548,0.2672256,0.977,0,1,2
HS_214.1|MOCS2,0.2807425,-0.059441287,0.977,1,4,4
hsa-miR-200c|BCL7A,0.6715002,0.1606756,0.977,0,1,1
hsa-miR-107|ABL1,0.84634115,-0.23288102,0.977,0,1,0
hsa-miR-324-5p|RBM19,0.62482136,-0.14599094,0.977,0,1,0
HS_97|TGFBR2,0.3802035,-0.081979066,0.977,0,1,2
hsa-miR-195|DKC1,0.8708276,-0.24722841,0.977,0,1,1
hsa-miR-148b|NRP1,0.999891831765,-0.5801932,0.977,1,0,4
hsa-miR-148b|ETV1,0.40634453,-0.088136785,0.977,0,1,4
hsa-let-7d|SLC35A2,0.978150437,-0.36622533,0.977,0,1,2
hsa-miR-181a|GPR116,0.74289885,-0.18592982,0.977,0,1,1
hsa-miR-29a|STK38,0.6616142,0.15746418,0.977,0,1,2
hsa-miR-146a|CUL4B,0.96838199,-0.34473717,0.977,1,1,3
hsa-miR-128a|MFHAS1,0.982802115,-0.3794526,0.977,0,1,4
hsa-miR-224|ENDOD1,0.84315994,-0.23114315,0.977,0,1,3
hsa-miR-30d|GALNT1,0.999909286955,-0.58534575,0.977,1,2,6
hsa-miR-144|CAMKK2,0.58400768,-0.1340185,0.977,0,1,1
hsa-miR-134|GTSE1,0.9994958598,-0.53108597,0.977,0,1,1
HS_263.1|LSS,0.9977852579,-0.47557643,0.977,0,2,2
hsa-miR-141|ZNF236,0.42065805,-0.09155853,0.977,0,2,1
hsa-miR-200b|GNG12,0.46930826,0.10348935,0.977,0,2,3
hsa-miR-17-3p|B4GALT1,0.995034242,0.44088444,0.977,0,1,2
hsa-miR-186|SATB2,0.87092482,-0.24728924,0.977,0,1,6
hsa-miR-134|HEG1,0.8064879,-0.21273686,0.977,1,2,3
hsa-miR-126*|OGT,0.95048608,-0.3166702,0.977,0,1,6
hsa-miR-18a|FNDC3A,0.99916767655,-0.51331097,0.977,0,1,1
hsa-miR-299-5p|EMP1,0.994632556,-0.4373465,0.977,1,2,3
hsa-miR-487a|LRP2BP,0.87031302,0.24690701,0.977,0,1,0
hsa-miR-328|PCBP4,0.99949326424,-0.53090876,0.977,0,2,1
hsa-miR-212|CD2AP,0.90602898,0.27195153,0.977,0,2,4
hsa-miR-484|RSU1,0.9985773871,-0.49317646,0.977,0,1,4
hsa-miR-106b|SSR2,0.972816154,-0.35368896,0.977,1,1,5
hsa-miR-424|EED,0.944629602,0.30929193,0.977,0,1,0
hsa-miR-30e-3p|UBL3,0.78850338,-0.2046061,0.977,0,1,4
hsa-miR-25|TRIM5,0.71908918,-0.17705417,0.977,1,1,1
HS_188|RAB3D,0.99988278917,-0.5778135,0.977,0,1,2
hsa-miR-15b|WSB1,0.968370445,-0.34471527,0.977,0,2,0
HS_22.1|ANGEL2,0.63489217,-0.14906134,0.977,0,1,4
hsa-miR-25|JMJD1C,0.4218138,0.09183646,0.977,0,1,0
hsa-miR-221|PAX8,0.9992683211,-0.51797354,0.977,1,0,0
hsa-miR-539|HPCAL4,0.9944902477,-0.43614796,0.977,0,1,5
hsa-miR-15b|PACSIN2,0.994135141,-0.43327,0.977,0,1,0
hsa-miR-361|MBP,0.75310509,-0.18990164,0.977,1,0,1
hsa-miR-19a|SEC22A,0.99985460694,-0.5713348,0.977,1,0,0
HS_22.1|TMF1,0.981227903,0.3746727,0.977,0,1,1
hsa-miR-20a|PRKAR1A,0.990920216,-0.4124195,0.977,0,1,1
hsa-miR-328|MRC2,0.99964685022,-0.54313827,0.977,1,1,1
hsa-let-7d|GUCY1A3,0.9983663555,-0.48777583,0.977,0,1,0
hsa-miR-486|SLC5A3,0.81194882,-0.2153103,0.977,0,3,4
hsa-miR-29c|VPS39,0.33841985,-0.07235543,0.977,0,1,3
hsa-miR-424|EML4,0.9936522394,-0.42958888,0.977,0,1,3
hsa-miR-10a|RANBP10,0.946184635,-0.31118762,0.977,0,2,0
hsa-miR-34a|DLX2,0.5477614,0.123933494,0.977,0,1,0
hsa-let-7d|NUAK1,0.84298351,-0.23104753,0.977,0,1,2
HS_22.1|GOSR2,0.973361744,-0.35487223,0.977,0,1,3
hsa-miR-22|SALL2,0.999973734799,-0.61933243,0.977,1,1,3
hsa-miR-30b|ITGB1BP1,0.61268452,-0.14235479,0.977,0,1,4
hsa-miR-598|CDR2,0.9938741745,-0.43124953,0.977,0,1,0
hsa-miR-130b|PTPN11,0.98123516,0.37469396,0.977,1,0,0
hsa-miR-29b|ABCC1,0.93666895,-0.30020332,0.977,0,1,1
hsa-miR-30c|SDC2,0.9970399833,-0.46352032,0.977,0,1,2
hsa-miR-660|ALDH4A1,0.4175119,-0.09080321,0.977,0,1,0
hsa-miR-768-3p|CLTB,0.968766712,-0.34547135,0.977,0,1,0
hsa-miR-361|SAMSN1,0.93703601,-0.3006018,0.977,0,1,0
hsa-miR-19b|TMEM48,0.54843304,-0.124116234,0.977,0,1,0
hsa-miR-107|EPAS1,0.99913760315,-0.5120151,0.977,0,1,1
hsa-miR-103|ETV1,0.84737238,-0.23345001,0.977,0,1,5
HS_100|NOTCH3,0.989662246,0.40597576,0.977,0,1,3
hsa-miR-494|NOTCH2,0.961196057,-0.33221242,0.977,0,1,9
HS_148|RXRB,0.94674234,-0.3118782,0.977,0,3,1
hsa-miR-30e-5p|RASL11B,0.988796421,-0.4019194,0.977,0,1,1
hsa-miR-625|SRPK2,0.954827107,-0.3226064,0.977,0,1,2
hsa-miR-199b|CHD4,0.99968151626,-0.5465533,0.977,0,1,0
hsa-miR-221|CTSB,0.986925128,-0.39399156,0.977,0,1,2
hsa-miR-133a|SFRS1,0.43415415,0.09481987,0.977,0,1,1
hsa-miR-486|FASTK,0.988696383,-0.4014681,0.977,0,1,0
hsa-miR-20a|NPY5R,0.993828541,-0.43090388,0.977,0,1,0
hsa-miR-125a|CFD,0.996268766,-0.45357668,0.977,0,1,2
hsa-miR-193a|AFF4,0.88692382,-0.25780344,0.977,3,0,7
hsa-miR-103|TRPC4,0.891206086,0.2608066,0.977,1,0,4
hsa-miR-143|PAK2,0.98845396,-0.4003884,0.977,0,1,1
hsa-miR-574|GABRQ,0.72674784,-0.17985325,0.977,1,0,2
hsa-miR-26a|YME1L1,0.71295395,-0.17484751,0.977,0,1,4
hsa-miR-432|ELF4,0.96064902,-0.331339,0.977,0,1,1
hsa-miR-129|LMNB2,0.80619003,-0.21259797,0.977,0,1,0
hsa-miR-381|CKAP2,0.969613887,-0.34711462,0.977,0,1,2
HS_71.1|LPL,0.994696053,0.43789017,0.977,0,1,2
hsa-miR-140|DAG1,0.8381432,-0.22845384,0.977,0,1,2
hsa-miR-185|NKTR,0.91497996,-0.27935284,0.977,0,2,3
HS_243.1|FRS2,0.67249477,-0.16100198,0.977,0,1,2
hsa-miR-30d|BMPR2,0.78462581,0.20291668,0.977,0,3,19
hsa-let-7e|CHST3,0.52837148,-0.118719324,0.977,0,2,4
hsa-miR-20b|PPAP2A,0.7458632,-0.18707238,0.977,0,1,0
hsa-miR-374|IFT57,0.7236404,-0.17871144,0.977,0,2,1
hsa-miR-23a|FZD4,0.84645517,0.2329438,0.977,0,2,4
hsa-miR-7|TRIM52,0.98341709,-0.38142022,0.977,0,2,2
hsa-miR-25|TMEM47,0.99914508325,-0.51233363,0.977,0,1,3
hsa-miR-142-3p|ATP9A,0.986418737,-0.39201263,0.977,0,1,4
hsa-miR-130a|FBXO7,0.9976590893,-0.47330678,0.977,0,1,0
hsa-miR-484|NADK,0.609635,0.1414517,0.977,0,1,3
hsa-miR-374|VDR,0.96776737,-0.34357938,0.977,1,1,1
hsa-miR-768-3p|RGS16,0.91837134,-0.2823151,0.977,0,1,1
HS_263.1|BCL11A,0.87096001,0.24731126,0.977,1,0,1
hsa-miR-495|KLF9,0.943273455,-0.3076731,0.977,1,4,7
hsa-miR-128a|SLC25A37,0.954549056,-0.3222127,0.977,1,0,0
hsa-miR-594|GEM,0.984647736,-0.38554975,0.977,0,1,0
hsa-miR-25|CASK,0.9978899197,-0.47754705,0.977,1,0,0
hsa-miR-130b|HLA-DQB1,0.904340886,-0.27061716,0.977,0,1,0
hsa-miR-224|ACTB,0.82132132,0.21985328,0.977,0,1,1
hsa-miR-296|TNFRSF12A,0.986886427,-0.39383805,0.977,0,1,6
hsa-miR-195|RAP2C,0.958748046,-0.32837865,0.977,0,1,0
hsa-miR-324-3p|RABEP2,0.2848894,0.060357373,0.977,0,1,0
hsa-miR-18a|SMAD4,0.7380003,-0.18406078,0.977,0,1,3
hsa-miR-185|RBBP4,0.84698913,-0.23323822,0.977,0,1,1
hsa-miR-27a|COQ7,0.9981506254,-0.48285732,0.977,0,1,4
hsa-miR-182|FAM107A,0.69453785,-0.16840114,0.977,1,0,2
hsa-miR-128b|STC1,0.991416213,-0.41517192,0.977,0,1,4
HS_100|GRB2,0.6181945,0.14399712,0.977,0,2,2
hsa-miR-146b|ATP2B1,0.9960454083,-0.4510333,0.977,0,1,2
hsa-miR-655|COL5A3,0.95151252,-0.3180348,0.977,0,1,0
hsa-miR-103|CD37,0.46458477,-0.10230888,0.977,0,1,1
hsa-miR-326|CRELD1,0.78188464,-0.20173502,0.977,0,1,2
hsa-miR-652|SF1,0.57185236,-0.13058393,0.977,0,1,2
hsa-miR-484|MAPK8,0.4552336,-0.099986576,0.977,1,0,0
hsa-miR-342|DDX19A,0.886808254,-0.2577236,0.977,0,1,1
hsa-miR-142-3p|NARG1,0.86689118,-0.24479358,0.977,0,1,1
hsa-miR-342|TOR1AIP1,0.4150962,0.09022453,0.977,0,1,4
hsa-miR-594|PPP2R1A,0.99477774,-0.43859792,0.977,1,0,1
hsa-miR-24|DDX18,0.8036918,0.21143897,0.977,0,2,3
hsa-miR-103|FRAT1,0.88119576,-0.2539178,0.977,0,1,0
hsa-miR-200a|LCP2,0.3794743,-0.08180889,0.977,1,0,0
hsa-miR-9|SLC17A3,0.9954592967,-0.44490936,0.977,0,1,0
hsa-miR-491|GALNT10,0.962681327,-0.33463553,0.977,0,1,3
hsa-miR-186|PPIB,0.83480507,-0.22669765,0.977,0,1,0
hsa-miR-19a|FKBP4,0.9940380706,0.43250957,0.977,0,1,0
hsa-miR-150|DZIP3,0.79587838,0.20787959,0.977,0,1,1
hsa-miR-582|FBXO11,0.982462574,-0.3783914,0.977,0,2,2
hsa-miR-361|KIF5A,0.3672289,-0.07896352,0.977,0,1,4
hsa-miR-193a|KCNK3,0.8447687,-0.23201877,0.977,0,1,0
hsa-miR-221|ARHGEF6,0.0741429,0.015401505,0.977,0,1,1
hsa-miR-189|TAZ,0.3638806,0.07818942,0.977,0,1,1
hsa-miR-26b|APPBP2,0.995479747,0.44511116,0.977,0,1,3
hsa-miR-142-5p|SERBP1,0.963421933,-0.33587328,0.977,0,1,12
hsa-miR-491|IGF1R,0.983089814,0.38036558,0.977,0,1,8
hsa-miR-381|ATP6V1A,0.93074772,-0.29401436,0.977,0,1,4
hsa-miR-425-5p|ANKRD10,0.6585998,-0.1564965,0.977,0,1,0
hsa-miR-512-3p|CUGBP2,0.68207452,0.16417786,0.977,0,1,8
hsa-miR-16|VAT1,0.56637588,0.12905435,0.977,1,0,2
hsa-miR-328|SH3PXD2A,0.87457712,-0.24959958,0.977,2,4,5
hsa-let-7f|LAMA4,0.9982663025,-0.4854277,0.977,0,1,0
hsa-miR-768-3p|MPP2,0.9988057548,-0.49988505,0.977,0,1,0
hsa-miR-146b|LPGAT1,0.9988722717,-0.502053,0.977,2,3,4
hsa-miR-495|WNK1,0.90358671,-0.27002686,0.977,0,1,4
hsa-miR-582|GP2,0.81954984,-0.21898185,0.977,0,1,2
hsa-miR-532|ELAC2,0.64311787,-0.15160702,0.977,0,1,0
hsa-miR-15b|MBNL2,0.9972666376,-0.46687472,0.977,1,0,1
hsa-miR-582|ZFP30,0.979198081,-0.36898252,0.977,0,1,2
hsa-miR-140|CDH17,0.90004713,-0.26730272,0.977,0,1,0
hsa-miR-455|ANK3,0.974383118,-0.35714242,0.977,0,1,4
hsa-miR-365|FZR1,0.82357652,-0.22097163,0.977,0,1,6
hsa-miR-769-5p|RPS6KA1,0.89101088,-0.26066777,0.977,0,1,0
hsa-let-7e|FAM69A,0.99944865576,-0.5279832,0.977,0,1,1
hsa-miR-328|CD74,0.991218688,-0.41405988,0.977,0,1,0
hsa-miR-193a|PVR,0.962200474,-0.33384258,0.977,1,0,0
hsa-miR-30e-5p|DEPDC1,0.9985125003,-0.49144456,0.977,0,2,1
hsa-miR-9*|TRIM33,0.5714196,-0.13046266,0.977,0,1,3
hsa-miR-374|FBLN5,0.9996237288,-0.5410239,0.977,0,1,0
HS_148|ABCC1,0.9981872186,0.48365474,0.977,0,1,0
hsa-miR-181b|PRKAR2A,0.944452457,-0.3090787,0.977,0,1,0
hsa-miR-223|PPP3CA,0.95140878,-0.31789583,0.977,0,1,4
hsa-miR-106b|HS2ST1,0.76820739,0.19598669,0.977,1,2,3
hsa-miR-19b|THBS1,0.645814,-0.1524491,0.977,1,1,2
hsa-miR-27b|ADRB2,0.00910840000000002,-0.0018894975,0.977,0,1,0
hsa-miR-370|MBD3,0.909231946,-0.27453485,0.977,1,0,0
hsa-miR-23b|MARCKSL1,0.46965814,-0.103577,0.977,0,1,1
hsa-miR-30c|FBXO38,0.925261565,0.28864172,0.977,0,1,2
hsa-miR-324-3p|DGCR2,0.941045187,0.305079,0.977,3,1,5
hsa-miR-200b|KLHL24,0.4110662,0.08926145,0.977,0,3,7
hsa-miR-221|ARF4,0.36914426,-0.079407066,0.977,1,0,0
hsa-miR-185|MTMR4,0.98032303,-0.3720755,0.977,0,1,1
hsa-miR-30d|COL5A2,0.9999941722026,-0.6558813,0.977,0,3,4
hsa-miR-93|CAMTA2,0.971479053,-0.35086998,0.977,0,1,0
hsa-miR-27b|BCKDHB,0.51349327,0.11479496,0.977,0,2,0
hsa-miR-378|TRAPPC6A,0.933569506,-0.29690933,0.977,0,2,1
hsa-miR-20a|CSDE1,0.76953375,-0.19653381,0.977,0,1,4
hsa-miR-181a|CANT1,0.892971925,-0.2620711,0.977,0,1,4
hsa-miR-150|FAM8A1,0.70055008,-0.17047758,0.977,0,1,2
hsa-miR-594|CRIP1,0.93586001,-0.29933152,0.977,0,1,0
hsa-miR-154*|NBEA,0.85631502,-0.23850594,0.977,0,1,3
hsa-miR-624|MLL,0.950242415,-0.31634963,0.977,0,1,5
hsa-miR-142-3p|RARG,0.9976938043,-0.47392035,0.977,1,1,0
hsa-miR-594|RFC3,0.76465797,0.19453296,0.977,0,2,0
hsa-miR-654|SLC6A8,0.983585687,-0.38197038,0.977,0,3,5
hsa-miR-331|ADCY9,0.38341993,0.08273068,0.977,2,1,9
hsa-miR-766|NFIB,0.895893656,-0.2641986,0.977,1,1,3
hsa-miR-483|PLEKHG3,0.877295695,-0.2513521,0.977,0,1,3
hsa-mir-454-3p|EPS15,0.8036389,-0.21141455,0.977,0,3,2
hsa-miR-27a|ZNF185,0.900126524,-0.267363,0.977,0,2,3
hsa-miR-500|CCND1,0.3139556,0.06683033,0.977,0,1,4
hsa-miR-382|SYT5,0.66205868,-0.1576073,0.977,0,1,0
hsa-miR-183|IFNGR1,0.958743673,-0.32837197,0.977,0,1,0
hsa-miR-30e-3p|KPNA1,0.90110739,-0.26811087,0.977,0,1,4
hsa-miR-20a|DEDD,0.32085377,0.06838074,0.977,0,1,4
HS_71.1|CDK5,0.18077207,0.03781257,0.977,0,1,1
hsa-miR-31|TTF2,0.00812553999999999,0.0016855922,0.977,0,1,1
hsa-miR-33|FADS3,0.9950866234,-0.44136393,0.977,0,1,2
hsa-let-7d|CYP1B1,0.985448697,-0.3883901,0.977,0,1,0
hsa-miR-326|NIPSNAP1,0.7647991,-0.19459048,0.977,1,0,1
hsa-miR-493-5p|TXNIP,0.9888214255,-0.40203273,0.977,0,1,1
hsa-miR-134|SMAD2,0.877100304,0.25122517,0.977,0,1,3
hsa-miR-655|PAPSS2,0.986788778,-0.3934524,0.977,0,2,1
hsa-miR-324-3p|GRSF1,0.9985297137,0.4918974,0.977,0,1,3
hsa-miR-335|CACNA1C,0.91777886,-0.2817908,0.977,0,1,8
hsa-miR-146a|SMC5,0.93048439,-0.29374897,0.977,1,0,2
hsa-miR-7|USP9X,0.90684867,-0.2726061,0.977,1,1,2
hsa-miR-376b|SNX13,0.4724516,0.104277775,0.977,0,1,6
hsa-miR-9|SELP,0.99955907877,-0.53567576,0.977,1,1,1
hsa-miR-374|FAM124B,0.76499708,-0.1946712,0.977,0,1,0
hsa-miR-182|ARL4A,0.2487106,0.05242161,0.977,0,1,0
hsa-miR-193a|MDH2,0.6946745,0.16844805,0.977,1,0,0
hsa-miR-296|RAB8B,0.99918207974,-0.5139464,0.977,0,1,1
hsa-miR-30d|ARL5A,0.972412765,-0.35282665,0.977,0,1,9
hsa-miR-106b|VGLL4,0.9850349985,-0.386907,0.977,0,1,3
hsa-miR-15a|ARHGAP1,0.94406344,-0.3086123,0.977,0,1,3
hsa-miR-31|SEC63,0.974553602,0.35752863,0.977,0,1,1
hsa-miR-324-3p|GABRE,0.918483704,-0.28241488,0.977,0,1,5
hsa-miR-224|PRUNE,0.81367283,-0.2161337,0.976,0,1,2
hsa-miR-519b|ASTN1,0.6121902,0.14220811,0.976,0,1,5
hsa-miR-194|TCEAL4,0.62019265,0.14459613,0.976,1,0,0
hsa-miR-320|CRKL,0.36697286,-0.07890426,0.976,2,1,6
hsa-miR-23b|HRG,0.956388906,-0.32485506,0.976,1,1,0
hsa-miR-452*|PRKCI,0.5026324,-0.11196945,0.976,0,1,0
hsa-miR-377|POLDIP3,0.6019788,-0.13920234,0.976,0,1,4
hsa-miR-183|B4GALNT1,0.2228471,-0.046819717,0.976,0,2,2
hsa-miR-362|ELF4,0.89356357,-0.26249832,0.976,0,1,2
hsa-miR-328|CORO1C,0.99953049625,-0.5335323,0.976,0,1,4
hsa-miR-594|ATP2B1,0.93640851,-0.2999217,0.976,0,1,5
hsa-miR-26b|ADAM12,0.82442425,-0.22139466,0.976,0,1,4
hsa-miR-221|MKNK1,0.4789235,-0.10590831,0.976,0,1,1
hsa-mir-454-3p|TRIM37,0.56061697,0.1274574,0.976,0,1,1
hsa-miR-376a*|PRKACB,0.9937888654,0.43060514,0.976,1,0,2
hsa-miR-582|HNRPDL,0.90540403,-0.2714554,0.976,1,1,4
hsa-miR-484|SERPINB8,0.62764925,0.1468481,0.976,0,1,0
hsa-miR-19a|MGP,0.982774,-0.37936404,0.976,0,1,2
hsa-miR-186|TBC1D9,0.5610305,-0.12757169,0.976,0,2,5
hsa-let-7e|MGLL,0.99985176754,-0.57074654,0.976,0,3,0
hsa-miR-92|SNAI2,0.95437637,-0.32196915,0.976,0,2,0
hsa-miR-768-3p|CSF1,0.9995747637,-0.5369054,0.976,0,1,0
hsa-miR-222|GIMAP4,0.99955414742,-0.5352973,0.976,0,1,0
hsa-miR-654|MAPRE2,0.83356845,-0.22605358,0.976,0,1,4
HS_256|ZFX,0.999984304315,-0.6323696,0.976,1,1,1
hsa-miR-486|CTAGE5,0.9988733378,-0.50208867,0.976,0,1,0
hsa-miR-382|EIF4EBP2,0.931624256,0.29490352,0.976,0,1,1
hsa-miR-192|GFRA4,0.57897896,0.13259085,0.976,0,1,1
hsa-miR-139|ITPR2,0.30137235,0.06401655,0.976,0,1,4
hsa-miR-98|ECM2,0.983136866,-0.38051614,0.976,0,1,0
hsa-miR-487a|QKI,0.92068936,-0.28439537,0.976,0,4,8
hsa-miR-625|ST3GAL2,0.76196446,-0.19343968,0.976,0,3,3
hsa-miR-193b|NR4A1,0.8723924,0.24821165,0.976,0,1,1
hsa-miR-181a|SMC4,0.995745452,-0.4478075,0.976,0,1,1
hsa-miR-625|SPG7,0.98383292,-0.3827858,0.976,0,1,2
hsa-miR-199a|NCBP2,0.987034415,-0.39442715,0.976,0,1,6
hsa-miR-329|RNF41,0.985253734,0.3876868,0.976,1,1,3
HS_260|SLC7A6,0.77249165,0.19776173,0.976,1,0,6
HS_188|LTBP3,0.79779734,0.20874481,0.976,1,1,1
hsa-miR-125a|TMED10,0.9993395746,0.5216333,0.976,0,1,1
HS_307_b|TTC23,0.977958873,0.36573315,0.976,1,0,2
hsa-miR-768-3p|TRAM2,0.90660712,-0.27241275,0.976,0,1,6
hsa-miR-483|CDK2,0.95336686,-0.32056013,0.976,0,1,2
hsa-miR-25|ATXN3,0.96291758,-0.33502817,0.976,0,1,0
hsa-miR-106a|MON2,0.70145726,-0.1707932,0.976,0,2,6
hsa-miR-195|CHPT1,0.9971429943,-0.46501595,0.976,0,1,0
hsa-miR-144|PDE1C,0.58571118,0.13450432,0.976,0,2,6
hsa-miR-222|THBS1,0.9993113476,-0.52014333,0.976,2,0,2
hsa-miR-22|TMEM43,0.63300785,-0.14848304,0.976,1,2,4
hsa-miR-193b|CPNE7,0.87901279,-0.25247407,0.976,0,1,0
hsa-miR-26a|ABCA1,0.77918737,-0.20058222,0.976,0,1,2
hsa-miR-15b|FHL2,0.88848562,-0.2588886,0.976,0,1,1
hsa-miR-18a|FBXO9,0.930110216,-0.29337323,0.976,1,1,3
hsa-miR-301|GAPVD1,0.7489585,-0.18827496,0.976,1,0,7
hsa-miR-7|ANKRD12,0.991667971,-0.4166215,0.976,0,1,1
hsa-miR-19a|ZFP161,0.94212497,-0.30632612,0.976,1,0,2
hsa-miR-223|IL1RN,0.90337846,0.26986447,0.976,0,1,0
hsa-miR-422b|NEK4,0.2643418,-0.055835053,0.976,1,0,1
hsa-miR-153|RHOQ,0.83333082,-0.2259302,0.976,1,0,0
HS_22.1|CLCA2,0.71845898,0.17682607,0.976,0,1,2
hsa-miR-99b|PTPRN2,0.8936094,-0.2625315,0.976,1,0,0
hsa-miR-30e-3p|CORO2A,0.70935702,0.173568,0.976,0,1,0
hsa-miR-425-5p|PCGF3,0.89017656,-0.26007652,0.976,0,2,3
hsa-miR-125b|GOLGA7,0.9968033556,-0.46024996,0.976,0,1,2
hsa-miR-24|ZNF12,0.987367399,-0.3957738,0.976,0,2,1
hsa-miR-141|GNL3L,0.3252677,-0.06937581,0.976,0,1,1
hsa-miR-9*|WDR48,0.84115712,-0.23006213,0.976,0,2,1
hsa-miR-431|DISC1,0.921811596,-0.28541955,0.976,0,1,5
hsa-miR-9*|FOSL2,0.72812718,-0.1803628,0.976,0,2,1
hsa-miR-93|RBM12B,0.84221125,-0.23062985,0.976,1,0,3
hsa-miR-30d|CHST3,0.9996722982,-0.5456139,0.976,0,3,7
HS_166.1|TNPO1,0.95275712,-0.31972095,0.976,0,1,6
HS_307_b|FNDC3B,0.72979084,-0.18097965,0.976,1,0,1
hsa-miR-324-5p|ACVRL1,0.73040697,-0.18120874,0.976,0,1,1
hsa-miR-20b|PITPNA,0.94473562,-0.3094198,0.976,0,2,4
hsa-miR-32|PTPRD,0.23308283,-0.049030222,0.976,1,1,4
hsa-miR-199a|OPN3,0.4090216,-0.08877396,0.976,0,1,0
hsa-miR-92|CAMK2A,0.08608,0.01788981,0.976,1,0,0
hsa-miR-222|ITGB3,0.9985684847,-0.49293476,0.976,1,0,2
hsa-miR-16|YWHAQ,0.45811635,-0.10070043,0.976,0,1,1
hsa-miR-301|NME6,0.991785982,-0.41731396,0.976,1,0,0
hsa-miR-494|PDE4B,0.98427118,0.38425744,0.976,1,2,4
hsa-miR-801|BCKDHB,0.9957314865,-0.44766217,0.976,0,1,2
HS_148|TGIF2,0.83048719,0.2244636,0.976,0,1,1
HS_166.1|VGLL4,0.87950988,-0.2528011,0.976,0,1,1
hsa-miR-20a|NGB,0.54475984,0.123118594,0.976,0,1,1
hsa-let-7f|RORC,0.51165065,-0.11431333,0.976,0,1,0
hsa-miR-9*|TGOLN2,0.9966955904,-0.45883018,0.976,0,1,7
hsa-miR-374|WHSC1,0.72741067,0.18009791,0.976,1,2,6
hsa-miR-221|SCAMP1,0.87971188,0.25293428,0.976,0,2,6
hsa-miR-329|PPIC,0.9978529713,-0.47684175,0.976,0,2,3
hsa-miR-221|CHN1,0.92837374,-0.2916499,0.976,0,1,1
hsa-miR-107|CDS2,0.88886041,-0.2591507,0.976,0,1,1
hsa-miR-182|CUL5,0.990389034,-0.409611,0.976,1,2,4
hsa-miR-582|TRIO,0.879890986,-0.2530525,0.976,0,1,2
hsa-miR-27b|ZNF395,0.90839654,-0.27385437,0.976,0,1,2
hsa-miR-30e-3p|FBXW7,0.9961026746,-0.4516732,0.976,0,2,4
hsa-miR-374|SEMA3C,0.984890755,-0.38639805,0.976,1,0,2
hsa-mir-454-3p|TRPA1,0.52927816,-0.11896057,0.976,0,1,1
hsa-miR-143|GNAI1,0.4810077,0.10643553,0.976,0,1,2
hsa-miR-199a*|SAPS3,0.87076832,-0.24719134,0.976,0,1,0
hsa-let-7b|MAP3K7IP2,0.92490453,-0.28830293,0.976,0,1,2
hsa-miR-409-3p|PAK2,0.89190533,0.26130545,0.976,0,1,3
hsa-miR-181b|SLC7A6,0.986668726,-0.3929816,0.976,1,0,3
hsa-miR-421|CCL2,0.992082097,-0.41908982,0.976,0,1,0
hsa-miR-30e-5p|SCYL2,0.81093161,-0.21482699,0.976,0,1,2
hsa-miR-30b|ICK,0.57535022,-0.1315666,0.976,1,2,6
hsa-miR-96|AKAP11,0.91596996,-0.28020796,0.976,0,1,1
HS_188|KPNA6,0.990508511,-0.4102309,0.976,0,2,10
hsa-miR-194|NAGA,0.9947745884,-0.43857044,0.976,0,1,3
HS_188|ZNF580,0.2160635,0.045359164,0.976,1,0,3
hsa-miR-222|LDB3,0.72024205,0.17747231,0.976,0,1,0
hsa-miR-429|IGF2BP3,0.3538446,-0.07587899,0.976,0,2,2
hsa-miR-450|SOX2,0.87254387,-0.2483073,0.976,1,1,5
hsa-miR-148a|FBXO11,0.71955833,-0.17722419,0.976,0,1,0
hsa-miR-183|NUDT13,0.977460714,-0.36446974,0.976,0,1,2
hsa-miR-153|SMC1A,0.59442654,-0.13700786,0.976,0,1,5
hsa-miR-16|ADNP,0.979234451,-0.3690803,0.976,0,1,1
hsa-miR-181c|PHACTR2,0.9990675571,-0.5091459,0.976,2,0,4
hsa-miR-29b|MKI67,0.959658757,-0.32978272,0.976,0,1,0
hsa-let-7f|PSD3,0.93292343,0.29623806,0.976,0,1,5
hsa-miR-16|PTPN3,0.03806835,0.0078997845,0.976,1,2,1
hsa-miR-550|GALNT2,0.993911419,-0.43153328,0.976,0,1,0
hsa-miR-212|SP110,0.42026746,0.09146466,0.976,0,1,2
hsa-miR-450|EXOC7,0.2017567,0.04228978,0.976,0,1,1
HS_71.1|LSS,0.957911674,-0.32711118,0.976,0,1,5
hsa-miR-494|CUL4B,0.96719499,0.34251735,0.976,0,2,3
hsa-miR-30c|LASS6,0.90087952,-0.26793662,0.976,1,0,9
hsa-miR-130b|CHD7,0.4970336,0.11052521,0.976,0,1,0
hsa-miR-491|KRT17,0.971442034,-0.3507935,0.976,0,1,1
hsa-miR-92b|MSN,0.94685208,-0.31201476,0.976,0,1,0
hsa-miR-532|CEP57,0.6275551,0.1468195,0.976,1,0,1
HS_307_b|SPOP,0.80148111,-0.21042198,0.976,0,2,0
hsa-miR-323|PHKA1,0.2916233,-0.061848756,0.976,0,1,1
hsa-miR-106b|RABL4,0.931440696,0.29471657,0.976,0,2,3
hsa-miR-143|SPATA2,0.956473663,-0.32497895,0.976,0,2,3
hsa-miR-323|CCDC109B,0.900090255,-0.26733547,0.976,0,1,3
HS_32|NADK,0.983143874,0.3805386,0.976,0,1,2
hsa-miR-148a|JAG2,0.970791064,-0.34946182,0.976,1,0,0
hsa-miR-197|GAL3ST4,0.88037379,-0.25337186,0.976,0,1,0
hsa-miR-370|TBC1D13,0.82984076,-0.22413267,0.976,1,2,3
hsa-miR-222|CD47,0.939870205,0.30374244,0.976,1,2,1
hsa-miR-582|PDCL,0.923233226,-0.28673357,0.976,1,0,1
hsa-miR-299-5p|SLC35A5,0.85615596,0.23841403,0.976,0,1,1
hsa-miR-512-3p|CXCL12,0.904056124,-0.27039385,0.976,0,2,1
hsa-miR-193b|STIP1,0.984808143,-0.3861084,0.976,0,1,0
hsa-miR-324-3p|B3GNT3,0.3149205,-0.06704685,0.976,0,1,4
hsa-miR-132|PHLDA1,0.93079971,-0.29406685,0.976,0,1,6
hsa-miR-186|FCER1G,0.982459454,-0.37838176,0.976,0,1,0
hsa-miR-134|FOXN2,0.67187953,-0.16080001,0.976,1,0,1
hsa-miR-182|EFCAB1,0.3848887,-0.08307444,0.976,1,0,2
hsa-miR-130a|MAP7,0.88926246,-0.25943264,0.976,0,1,1
hsa-miR-193a|PPP2R4,0.9987958684,-0.499572,0.976,0,1,4
hsa-miR-140|MCM10,0.958159093,-0.32748398,0.976,0,1,0
hsa-miR-130b|ESR1,0.994132116,-0.43324617,0.976,1,1,3
hsa-miR-125a|NAGA,0.941497315,-0.30559897,0.976,0,2,1
hsa-miR-628|RANBP10,0.997627845,-0.47276133,0.976,0,1,0
hsa-miR-31|TIAL1,0.99928380066,-0.5187408,0.976,0,1,2
hsa-miR-125a|CD200,0.980871761,-0.37363824,0.976,0,1,0
hsa-miR-133b|RXRA,0.981818903,-0.37642628,0.976,0,2,3
HS_145.1|IL6ST,0.7476059,-0.18774824,0.976,0,2,1
hsa-miR-768-3p|COL5A1,0.76337975,-0.19401309,0.976,0,1,2
hsa-miR-484|VPS37C,0.4585135,-0.10079892,0.976,0,1,1
hsa-miR-103|NEBL,0.98029988,-0.37201038,0.976,0,1,4
HS_307_b|PSMC2,0.81599958,0.21725357,0.976,0,1,0
hsa-miR-221|ARNT,0.4897797,0.108666115,0.976,0,2,1
hsa-miR-27a|SYDE1,0.90779768,-0.27336952,0.976,0,1,3
hsa-miR-663|DLG2,0.999959647586,-0.6079926,0.976,0,1,0
hsa-miR-22|ZNF446,0.959530823,-0.32958394,0.976,0,1,4
hsa-miR-106a|BCL11A,0.4090251,0.08877478,0.976,0,1,4
hsa-miR-9*|PDXK,0.7341523,-0.18260875,0.976,0,1,4
hsa-miR-130b|FBXO11,0.87272806,0.24842374,0.976,0,1,0
hsa-miR-152|NDUFS4,0.70763317,-0.17295839,0.976,0,1,0
HS_176|ZNF609,0.9973176178,-0.46766263,0.976,0,3,12
hsa-miR-594|PREPL,0.9994695849,-0.5293284,0.976,1,0,0
hsa-miR-627|YTHDC1,0.66420224,-0.15829922,0.976,0,1,2
hsa-miR-374|PAX6,0.910442546,-0.27552956,0.976,0,2,2
hsa-miR-26a|DIMT1L,0.9938483117,-0.43105337,0.976,1,0,0
hsa-miR-576|AKAP11,0.945890076,-0.3108252,0.976,0,2,8
hsa-miR-27b|TRIM32,0.73761797,-0.18391588,0.976,0,2,2
hsa-miR-16|SPAG16,0.974242104,-0.35682458,0.976,0,1,6
hsa-miR-182|MFSD5,0.86666963,0.24465813,0.976,0,1,0
hsa-miR-486|FBN1,0.930459455,-0.29372388,0.976,0,1,2
hsa-miR-423|RCN2,0.916396365,-0.28057867,0.976,1,0,0
hsa-miR-192|ATXN2L,0.4821133,0.10671563,0.976,0,1,0
hsa-miR-21|SNTB2,0.704365,-0.17180899,0.976,1,1,6
hsa-miR-34a|GM2A,0.955387767,0.3234063,0.976,0,1,4
hsa-miR-195|ENPP2,0.9974569897,-0.46988562,0.976,0,1,0
hsa-miR-326|RUNX3,0.921950564,-0.28554717,0.976,0,3,8
hsa-miR-199a|NUFIP1,0.955509476,-0.323581,0.976,0,1,1
hsa-miR-342|CSNK1A1,0.9969976582,-0.46291897,0.976,1,0,1
hsa-miR-381|RRAGD,0.54038844,0.12193696,0.976,1,0,1
hsa-miR-539|CD47,0.9192039,-0.2830569,0.976,1,2,11
hsa-miR-183|DICER1,0.77678242,-0.1995625,0.976,0,1,1
hsa-miR-130a|AKAP11,0.949728176,0.31567717,0.976,0,1,4
hsa-miR-323|PCDH9,0.992575095,-0.42217708,0.976,0,1,6
hsa-miR-33b|SYT11,0.3149581,-0.0670553,0.976,0,2,3
hsa-miR-221|EIF5B,0.99987731034,-0.5764512,0.976,0,1,0
hsa-miR-10b|CRTAC1,0.964273646,-0.3373223,0.976,0,1,0
hsa-miR-497|SMURF1,0.5881525,-0.13520256,0.976,0,4,5
hsa-miR-223|NFAT5,0.994097766,-0.43297595,0.976,0,2,5
hsa-miR-193a|RUSC2,0.937577333,-0.30119288,0.976,0,2,1
hsa-miR-768-5p|ENG,0.93765504,-0.30127805,0.976,0,1,3
hsa-miR-106b|ZFP36L2,0.963738088,-0.3364079,0.976,0,1,0
hsa-miR-148a|RYBP,0.4106644,-0.08916559,0.976,0,1,3
hsa-miR-550|ARHGEF9,0.995697801,-0.44731337,0.976,0,1,1
HS_97|ILF3,0.94591344,-0.3108539,0.976,1,0,5
hsa-miR-652|IL6ST,0.83481355,-0.22670208,0.976,0,1,1
hsa-miR-145|TXNIP,0.97444905,0.35729152,0.976,0,1,1
hsa-miR-429|MFAP5,0.65245876,-0.1545412,0.976,2,0,0
hsa-miR-339|SNN,0.9972631633,-0.4668215,0.976,0,1,5
hsa-miR-25|PIP5K1C,0.984474982,-0.3849536,0.976,1,0,2
hsa-miR-142-3p|TTC33,0.9956868077,-0.44720003,0.976,1,0,2
hsa-miR-130a|GAS2L1,0.9994008784,-0.52507544,0.976,1,0,1
hsa-miR-26a|ATP2C1,0.9959831065,-0.45034617,0.976,0,1,3
hsa-miR-25|PRKAR2A,0.992615532,-0.42243806,0.976,1,0,0
hsa-miR-663|NFIC,0.975435391,-0.35956118,0.976,1,0,5
hsa-miR-768-3p|CNOT8,0.85854472,0.23980239,0.976,0,1,1
hsa-miR-625|RNF10,0.84785894,-0.23371944,0.976,1,0,0
hsa-miR-154|MAGI2,0.5759339,0.13173102,0.976,0,1,0
hsa-miR-411|NOTCH2NL,0.72892314,-0.18065763,0.976,1,0,1
hsa-miR-146b|PRG2,0.944539733,-0.3091837,0.976,0,1,1
hsa-miR-143|FN1,0.62290883,0.1454134,0.976,1,2,1
hsa-miR-186|CPD,0.90770003,-0.2732907,0.976,0,3,14
hsa-miR-532|MYO5A,0.656897,-0.15595219,0.976,0,1,5
hsa-miR-18a*|CHD1L,0.79966137,-0.20959078,0.976,1,0,3
hsa-miR-594|ARHGAP26,0.33347946,-0.071233585,0.976,1,4,3
hsa-miR-409-3p|NCKAP1,0.92508937,0.28847817,0.976,0,1,4
hsa-miR-24|MC2R,0.96063195,-0.3313119,0.976,0,1,1
hsa-miR-218|LMO3,0.9964279875,-0.45547202,0.976,1,0,2
hsa-miR-18a*|ZC3H7B,0.74902257,0.18829995,0.976,0,5,3
hsa-miR-148b|SLC4A4,0.58646488,-0.13471964,0.976,0,1,3
hsa-miR-20a|ATP5S,0.963468067,-0.33595106,0.976,1,0,0
hsa-miR-26a|CCDC6,0.991335545,-0.41471514,0.976,1,0,6
hsa-miR-483|ECHDC3,0.93638833,-0.2998999,0.976,1,0,1
hsa-miR-15a|BAT2D1,0.984716628,-0.38578907,0.976,1,0,6
hsa-miR-30a-5p|SNX2,0.9892819375,0.4041597,0.976,1,0,2
hsa-miR-550|MTMR4,0.962932654,-0.3350533,0.976,0,1,0
hsa-miR-338|TRADD,0.75427686,-0.19036463,0.976,0,1,1
hsa-miR-191|POFUT2,0.9994416823,-0.5275451,0.976,0,1,0
hsa-miR-22|PWP1,0.98366584,-0.3822336,0.976,0,1,0
hsa-miR-362|CTSS,0.55596274,-0.12617518,0.976,0,1,4
hsa-miR-19a|PDE1C,0.959534034,-0.32958892,0.976,0,5,6
hsa-miR-20a|OPTN,0.9980753899,-0.48126054,0.976,1,0,0
hsa-miR-768-3p|PAK1,0.9974637143,-0.46999556,0.976,1,1,3
hsa-miR-15b|OGT,0.9982366038,-0.4847537,0.976,0,1,1
hsa-miR-490|AFF1,0.85374874,-0.23703198,0.976,1,1,3
hsa-miR-329|ZNF672,0.00891180000000003,0.0018487019,0.976,0,1,2
hsa-miR-92b|ARHGAP29,0.981400283,-0.37517935,0.976,0,1,3
hsa-miR-493-5p|MXD4,0.969436713,0.34676787,0.976,1,0,0
hsa-miR-25|SUPT7L,0.93585,0.2993208,0.976,1,1,2
hsa-miR-544|CPE,0.41320294,-0.0897717,0.976,1,0,1
hsa-miR-25|UBE2W,0.984857201,-0.38628024,0.976,0,1,3
hsa-miR-338|NEK3,0.5025809,-0.11195613,0.976,0,1,2
hsa-miR-182|BCL2,0.73924765,-0.18453449,0.976,1,3,0
HS_100|TUSC3,0.892776355,-0.2619303,0.976,0,1,0
hsa-miR-491|RGS3,0.983766358,-0.38256523,0.976,1,1,0
hsa-miR-185|ARHGEF9,0.976941694,-0.36317793,0.976,0,3,3
hsa-miR-768-5p|CALD1,0.991301555,0.41452378,0.976,0,2,2
hsa-miR-410|ZFR,0.990340036,0.40935865,0.976,0,1,1
hsa-miR-576|KIAA0368,0.981533077,-0.37557232,0.976,0,1,3
hsa-miR-494|PLAU,0.9960007602,-0.45053992,0.976,0,1,1
hsa-miR-152|MTMR1,0.93952964,-0.3033589,0.976,0,1,0
hsa-miR-497|COIL,0.88990933,-0.25988787,0.976,0,1,1
hsa-miR-23b|SFRP1,0.91729758,-0.28136703,0.976,0,3,4
hsa-miR-135b|MAST3,0.93132792,-0.29460192,0.976,0,1,2
hsa-miR-18a|KLHDC2,0.9992396189,-0.51658845,0.976,0,1,1
hsa-miR-504|DDX52,0.2109465,-0.044259693,0.976,0,1,1
hsa-miR-323|TNS3,0.992687658,-0.4229066,0.976,0,1,2
hsa-miR-194|SETD3,0.63507742,-0.14911829,0.976,0,1,2
hsa-miR-363|PUM2,0.6381893,-0.15007754,0.976,0,1,1
hsa-miR-335|PIP5K1A,0.8591,0.2401276,0.976,0,2,2
hsa-miR-301|LRRC2,0.90842213,-0.27387515,0.976,1,0,1
hsa-miR-324-5p|NEK9,0.5607609,0.12749717,0.976,0,2,1
hsa-miR-432|AEBP1,0.91839101,-0.28233257,0.976,0,1,1
hsa-miR-544|ADAM10,0.947265927,-0.3125318,0.976,0,1,0
hsa-miR-484|IAPP,0.3990801,0.08641409,0.976,0,1,2
hsa-miR-9|GLT25D2,0.968268644,-0.34452227,0.976,1,0,1
hsa-miR-132|ANKRD10,0.60633355,-0.14047864,0.976,0,1,0
HS_32|TNK2,0.2178879,0.04575163,0.976,0,1,2
hsa-miR-193a|IGF1R,0.980113892,-0.3714895,0.976,1,0,10
hsa-miR-379|USP3,0.99953566946,-0.53391147,0.976,0,1,0
hsa-miR-186|PLD1,0.9988952657,-0.50282884,0.976,0,2,3
hsa-miR-143|RNF24,0.985741565,-0.3894617,0.976,0,1,2
hsa-miR-16|BCL2,0.99967204276,-0.5455882,0.976,1,0,3
hsa-miR-331|CLDN5,0.95695714,-0.32568938,0.976,0,2,2
hsa-miR-151|LEPR,0.9989095094,-0.50331664,0.976,0,1,2
hsa-miR-20a|MR1,0.9990796997,-0.50962925,0.976,1,0,0
hsa-miR-20b|PUM2,0.980568511,-0.37277004,0.976,0,1,2
hsa-miR-146b|TULP4,0.997457057,-0.46988672,0.976,0,4,5
hsa-miR-539|HEG1,0.940974917,-0.3049985,0.976,0,1,3
hsa-miR-532|ATP9A,0.60221165,0.13927038,0.976,1,1,8
hsa-miR-148a|HK2,0.969352795,0.3466042,0.976,0,1,2
hsa-miR-212|SEC24A,0.80626228,0.21263164,0.976,1,0,4
hsa-miR-15a|WDR19,0.4456456,0.09762508,0.976,1,1,2
HS_256|FLRT1,0.99993029494,-0.59289914,0.976,0,1,0
hsa-miR-19a|KCNJ2,0.9919853695,-0.41850355,0.976,2,1,5
hsa-mir-454-3p|HIVEP2,0.97813916,-0.36619624,0.976,1,0,1
hsa-miR-368|EML1,0.96128982,-0.33236313,0.976,0,2,1
hsa-miR-28|CCND2,0.9989665904,-0.5053299,0.976,1,0,6
hsa-miR-323|NAP1L3,0.4005217,0.08675524,0.976,0,1,0
hsa-miR-142-5p|NUAK1,0.6318423,0.14812621,0.976,0,2,1
hsa-miR-421|PRDX6,0.87535268,0.25009662,0.976,0,1,2
hsa-miR-213|SATB2,0.41936696,-0.091248356,0.976,0,1,1
hsa-miR-338|NR4A1,0.2473459,-0.052124646,0.976,1,1,4
hsa-miR-503|NR4A1,0.9985108742,-0.49140203,0.976,0,1,2
hsa-miR-532|CD83,0.986550606,-0.39252186,0.976,0,1,1
hsa-miR-197|APH1A,0.9974604656,0.46994242,0.976,0,1,1
hsa-miR-128b|ITM2C,0.10869503,-0.022615032,0.976,0,1,3
hsa-miR-801|CAMK2B,0.939604398,-0.30344296,0.976,0,1,2
hsa-miR-9*|DZIP3,0.968995787,0.34591204,0.976,0,1,1
hsa-miR-212|PHF20L1,0.76965436,0.19658367,0.976,2,0,0
hsa-miR-185|PTPN11,0.981499935,-0.37547404,0.976,0,3,4
hsa-miR-320|CD34,0.92219982,-0.28577653,0.976,0,1,4
hsa-miR-107|SLC12A2,0.9980676208,-0.4810988,0.976,0,2,4
hsa-miR-197|TRAK1,0.8286189,-0.22350962,0.976,0,2,2
hsa-miR-20b|SIN3B,0.71368548,-0.17510901,0.976,1,2,0
hsa-miR-106b|MINK1,0.935492985,-0.29893884,0.976,1,0,0
hsa-miR-33b|NPAS2,0.62549394,0.14619446,0.976,0,1,0
hsa-miR-20a|FAM46A,0.996339274,-0.45440713,0.976,0,1,6
hsa-miR-324-3p|AFF2,0.9276562,0.29094738,0.976,1,2,10
hsa-miR-17-5p|ABHD2,0.74774882,0.1878038,0.976,2,3,9
hsa-miR-126*|WNK1,0.7369035,-0.18364547,0.976,0,2,1
hsa-miR-132|TRAFD1,0.26831394,-0.056706056,0.976,0,1,0
hsa-miR-382|PPP6C,0.22894996,0.048136696,0.976,1,0,1
hsa-miR-195|NRBP1,0.9985799373,-0.49324593,0.976,0,3,0
hsa-miR-214|HSPA1B,0.0490547,-0.010182079,0.976,0,1,0
hsa-miR-199b|RERE,0.99929389544,-0.5192491,0.976,1,1,2
hsa-miR-15b|BCL2,0.979644768,-0.3701935,0.976,1,0,3
hsa-miR-192|TNFAIP1,0.89022092,-0.26010787,0.976,0,3,1
hsa-miR-495|CD2AP,0.52751338,-0.11849124,0.976,0,3,9
hsa-miR-193a|PAQR5,0.8642896,-0.24321358,0.976,0,1,4
hsa-miR-381|SACM1L,0.92185462,-0.28545904,0.976,0,1,2
hsa-miR-193a|STX16,0.99965050566,-0.54348385,0.976,2,0,4
HS_307_b|CDC42BPA,0.968639515,-0.3452278,0.976,0,1,4
hsa-miR-409-3p|NUP50,0.77507912,-0.19884484,0.976,0,1,2
hsa-miR-484|APOL1,0.1792204,-0.037482593,0.976,0,1,3
hsa-miR-324-3p|GIMAP6,0.99970410307,-0.5489626,0.976,1,0,4
hsa-miR-499|STRN3,0.05687493,0.011807745,0.976,0,1,3
hsa-miR-96|QKI,0.93725494,-0.30084038,0.976,0,1,3
hsa-miR-30c|CALU,0.86530857,-0.24382973,0.976,1,0,4
hsa-miR-592|MYB,0.71013704,-0.17384459,0.976,1,0,0
hsa-miR-151|ME1,0.61976984,-0.14446923,0.976,0,1,0
hsa-miR-485-3p|SMC1A,0.991183118,-0.4138619,0.976,0,3,3
hsa-miR-627|ARL1,0.49394906,-0.10973304,0.976,0,1,1
hsa-miR-125b|DAAM1,0.945624035,-0.31049922,0.976,1,0,0
hsa-miR-320|SFTPB,0.32462716,-0.069231264,0.976,0,1,3
hsa-miR-594|SCAMP1,0.9988431699,-0.50109094,0.976,1,0,2
hsa-miR-323|CASP10,0.9937320584,-0.43018028,0.976,0,1,1
hsa-miR-594|THRA,0.9992358529,-0.5164102,0.976,0,1,2
hsa-miR-132|CD46,0.969210533,-0.3463276,0.976,0,1,2
hsa-miR-183|NRP1,0.82908703,-0.22374795,0.976,0,1,4
hsa-miR-27b|PLEKHJ1,0.975326207,-0.35930625,0.976,1,3,0
hsa-miR-374|CD164,0.2693926,0.056942843,0.976,0,1,2
hsa-miR-660|GLS,0.82470934,-0.22153725,0.976,0,1,1
hsa-miR-486|PHLDA1,0.980221743,0.37179103,0.976,1,0,5
hsa-miR-9|BCAT2,0.999944121835,-0.59909624,0.976,0,1,1
hsa-miR-328|TMCO1,0.99998229557,-0.6293727,0.976,0,1,0
hsa-miR-768-3p|VPS13A,0.985283776,-0.38779464,0.976,0,1,2
HS_301|CNTD2,0.78761812,-0.20421852,0.976,1,1,0
hsa-miR-9|APBB2,0.99917709804,-0.5137255,0.976,0,1,3
HS_256|CASP9,0.9987834059,-0.49918061,0.976,0,3,6
hsa-miR-376a*|SLC22A4,0.89610671,0.2643555,0.976,0,1,0
hsa-miR-29b|CDC23,0.9979649289,-0.4790129,0.976,1,0,0
hsa-miR-19b|PTP4A1,0.84907623,-0.23439628,0.976,0,2,6
hsa-miR-138|DLGAP2,0.956594627,-0.3251561,0.976,0,2,7
hsa-miR-370|HIVEP1,0.36750525,0.07902748,0.976,0,3,1
hsa-miR-374|CYP26A1,0.90015717,-0.2673863,0.976,1,0,0
hsa-miR-132|APBB2,0.4653415,-0.10249766,0.976,0,2,0
hsa-miR-30d|TIMP2,0.989791318,-0.40660506,0.976,0,1,2
hsa-miR-19b|LMAN1,0.6404036,0.15076314,0.976,0,2,0
hsa-miR-452|ATP2B4,0.993196122,-0.42632744,0.976,1,1,3
hsa-miR-569|CCNG1,0.7307878,-0.18135051,0.976,0,1,2
hsa-miR-27a|CNNM4,0.45219404,0.09923583,0.976,0,1,4
hsa-miR-140|STS,0.90031589,-0.26750696,0.976,0,2,2
hsa-miR-200a|CDC73,0.2106652,-0.044199307,0.976,0,2,1
hsa-miR-339|C1RL,0.52701268,-0.11835825,0.976,0,1,3
hsa-miR-331|SLC1A3,0.93143947,-0.29471532,0.976,0,1,1
hsa-miR-342|ATXN7,0.951749377,-0.31835297,0.976,0,1,5
hsa-miR-576|HSD17B4,0.988180228,-0.39919218,0.976,0,2,0
hsa-miR-192|LRRFIP1,0.991627271,-0.41638464,0.976,1,0,1
hsa-miR-146b|RAC1,0.7415306,-0.1854054,0.976,1,0,0
hsa-miR-193a|ARFRP1,0.283975,-0.060155224,0.976,0,1,1
hsa-miR-410|CTSB,0.965763494,-0.33992633,0.976,0,1,1
hsa-miR-20b|CCDC93,0.886341445,-0.2574017,0.976,1,1,6
hsa-miR-193a|KLHDC4,0.9976150203,-0.47253928,0.976,0,1,1
hsa-miR-196a|RIN2,0.59685758,-0.13771167,0.976,0,1,0
hsa-miR-342|HS2ST1,0.969208771,-0.34632418,0.976,0,1,5
HS_145.1|RCN3,0.88545561,-0.2567936,0.976,0,1,1
hsa-miR-768-5p|EFNB2,0.4621256,-0.10169629,0.976,0,1,8
hsa-miR-185|ITGA2,0.1820664,-0.038087912,0.976,1,0,9
hsa-miR-296|EPHB4,0.981043363,0.37413466,0.976,0,1,3
hsa-miR-628|LPP,0.9917292725,-0.41698015,0.976,0,1,2
HS_243.1|PPP2R3A,0.9964680558,-0.45596057,0.976,0,2,1
hsa-miR-518a|PSMC2,0.9986545857,-0.4953303,0.976,1,0,0
hsa-miR-30b|JAG1,0.999940886893,-0.5975309,0.976,0,1,2
hsa-miR-182|SUPT7L,0.74490273,0.18670122,0.976,0,1,0
hsa-miR-654|C1QL1,0.64573485,-0.15242432,0.976,0,3,2
hsa-miR-329|MCAM,0.9933418944,-0.42734873,0.976,1,2,2
hsa-miR-148a|IKZF1,0.86382374,-0.24293303,0.976,1,1,3
hsa-miR-497|NTRK2,0.90854731,-0.27397683,0.976,2,2,6
hsa-let-7f|CYBB,0.998509453,-0.49136487,0.976,0,1,1
HS_243.1|PDK2,0.9986875858,-0.49628448,0.976,0,1,2
hsa-miR-200c|NMNAT2,0.71679232,0.17622443,0.976,0,1,2
hsa-mir-454-3p|PRKAR1A,0.90428872,-0.2705762,0.976,0,1,2
hsa-miR-483|CDC42BPA,0.9984636661,0.49018458,0.976,0,4,6
hsa-miR-30b|WDFY3,0.56655842,0.12910517,0.976,1,2,1
hsa-miR-491|ICA1,0.994619651,-0.43723667,0.976,0,1,2
hsa-miR-9|BCL6,0.9948335555,-0.43908706,0.976,1,0,2
hsa-miR-324-3p|CD4,0.951598458,-0.3181501,0.976,0,1,2
hsa-miR-532|OGN,0.0609615999999999,0.01265772,0.976,0,1,0
hsa-miR-625|BTN3A1,0.969969315,-0.3478153,0.976,0,3,1
hsa-miR-766|GNG4,0.98314953,-0.38055673,0.976,1,0,3
hsa-miR-320|CCPG1,0.995720327,-0.44754636,0.976,1,3,1
hsa-miR-361|ADAM19,0.9999092305,-0.5853277,0.976,0,1,1
hsa-miR-424|REEP1,0.85988237,-0.2405874,0.976,1,1,9
hsa-miR-15b|PEX3,0.997884012,-0.47743356,0.976,1,0,0
hsa-miR-148a|EPS15,0.978873866,0.3681171,0.976,0,2,2
hsa-miR-425-5p|DLG5,0.99995485928,-0.604958,0.976,0,1,0
hsa-miR-29a|STC2,0.7396495,-0.18468742,0.976,0,1,5
hsa-miR-154*|DCP2,0.39187306,-0.084713906,0.976,0,1,11
hsa-miR-150|RANBP9,0.95849958,0.32799995,0.976,1,0,1
hsa-miR-186|GRB10,0.992197017,-0.4197944,0.976,0,1,6
hsa-miR-29b|ADIPOR2,0.999010185,-0.50693506,0.976,0,1,3
hsa-miR-452|CRIM1,0.9989231747,-0.50378996,0.976,0,1,3
hsa-miR-214|ZNF3,0.5369477,-0.121011145,0.976,0,1,3
hsa-miR-338|PDE4DIP,0.99540784,-0.44440514,0.976,0,1,2
hsa-miR-223|RHOBTB2,0.60520232,-0.14014632,0.976,0,1,1
hsa-miR-186|LRP12,0.28668106,-0.06075371,0.976,0,1,1
hsa-miR-23a|PTPLA,0.918673985,-0.28258407,0.976,0,1,0
hsa-let-7a|IRF4,0.70390692,-0.17164855,0.976,1,0,3
hsa-miR-30b|PPP1R9A,0.912283696,-0.27706245,0.976,1,4,8
hsa-miR-150|VAT1,0.986207632,-0.39120606,0.976,0,2,3
hsa-miR-18a*|DNAJC16,0.93351091,-0.29684824,0.976,0,1,0
hsa-miR-30c|WBP4,0.83705291,0.2278774,0.976,0,1,1
HS_307_b|DHX35,0.964791775,0.33821765,0.976,1,0,3
hsa-miR-31|VEZF1,0.8404553,-0.22968565,0.976,0,1,0
hsa-miR-128b|RUNX1,0.82250993,0.22044145,0.976,0,1,4
hsa-miR-200b|UPK1B,0.8556691,0.23813315,0.976,0,1,0
hsa-miR-96|ZFP30,0.4519105,-0.099165894,0.976,0,2,0
hsa-miR-494|P4HA1,0.9981607397,-0.48307633,0.976,1,0,1
hsa-miR-128a|SEL1L,0.67645702,0.16230841,0.976,0,1,3
hsa-miR-135a|MEGF6,0.99984327845,0.56904656,0.976,2,0,2
HS_256|GALNT14,0.18879586,-0.039521188,0.976,0,1,0
hsa-miR-19a|FAM53B,0.97991938,-0.37094906,0.976,1,0,2
hsa-miR-491|FAM57A,0.984913045,-0.38647643,0.976,0,2,0
hsa-miR-125a|LRRC32,0.904576845,-0.2708026,0.976,0,1,1
hsa-miR-425|COL5A1,0.65061507,0.15395829,0.976,1,0,4
hsa-miR-195|UBE2D3,0.45255476,0.09932483,0.976,0,1,2
hsa-let-7e|FRMD4A,0.91998882,-0.28376174,0.976,0,1,2
HS_176|MVD,0.945440985,-0.31027567,0.976,0,2,0
HS_263.1|ILF3,0.9981746468,-0.4833792,0.976,1,1,4
hsa-miR-326|FN1,0.81546782,0.21699674,0.976,0,1,0
hsa-miR-186|SELPLG,0.9989275819,-0.50394374,0.976,0,1,0
hsa-miR-23a|SNN,0.991392902,-0.41503954,0.976,0,1,1
hsa-miR-486|SOX4,0.80619971,-0.21260248,0.976,0,1,0
hsa-miR-362|ANKRD12,0.62573606,-0.14626777,0.976,0,1,2
hsa-miR-424|PDAP1,0.3935399,-0.08510635,0.976,0,1,4
hsa-miR-320|LAPTM4A,0.966877483,-0.34193477,0.976,1,1,0
hsa-miR-31|SFRS14,0.9961376542,-0.45206815,0.976,0,1,0
hsa-miR-141|PRKCA,0.58895236,0.13543184,0.976,0,2,10
hsa-miR-569|PPP2R5C,0.953538653,-0.32079816,0.976,0,1,0
hsa-miR-132|ABCC5,0.4377449,0.09569356,0.976,0,2,2
hsa-miR-181b|PCSK7,0.9970318472,-0.46340415,0.976,0,1,0
hsa-miR-20b|CEP57,0.998774344,-0.49889824,0.976,1,0,3
hsa-miR-485-3p|DERL1,0.3473883,-0.07440021,0.976,0,1,2
hsa-miR-181c|RAD50,0.90477632,0.27095962,0.976,0,1,3
hsa-miR-410|TRAK1,0.96818499,-0.34436408,0.976,1,0,2
hsa-miR-452*|CHD1,0.1495305,0.031194873,0.976,0,1,0
hsa-miR-192|ITGB5,0.974183835,-0.35669366,0.976,0,1,0
HS_96|SYN1,0.60292956,0.1394803,0.976,0,1,0
hsa-miR-30e-5p|MED28,0.979566667,-0.3699802,0.976,0,2,2
hsa-miR-490|SFRP4,0.58345494,0.1338611,0.976,0,1,0
HS_176|MAPK8IP3,0.93719661,-0.30077675,0.976,0,2,3
HS_188|USP25,0.68290278,-0.16445525,0.976,0,1,2
hsa-miR-324-3p|NSFL1C,0.92915731,0.29242343,0.976,1,0,2
hsa-miR-18a|GRIN2A,0.80184598,-0.21058929,0.976,0,1,7
hsa-miR-151|NAT6,0.19021153,-0.039823066,0.976,0,1,0
hsa-miR-324-3p|MFNG,0.99991553664,-0.58741117,0.976,0,1,4
hsa-miR-801|JMJD1C,0.1844519,0.03859567,0.976,0,1,1
hsa-miR-326|SEC14L1,0.992691988,0.42293486,0.976,1,0,0
hsa-miR-331|BAI2,0.935611635,-0.2990656,0.976,0,1,1
hsa-miR-16|APTX,0.3908893,0.0844825,0.976,0,1,1
hsa-miR-16|RAD23B,0.29904985,-0.063499175,0.976,0,1,2
hsa-miR-183|MACF1,0.79046181,-0.20546754,0.976,1,2,7
hsa-miR-143|PTPN11,0.92449445,-0.28791535,0.976,0,2,4
hsa-miR-15a|SMARCD1,0.917443864,-0.28149563,0.976,0,1,0
hsa-miR-19a|TBC1D2B,0.88304201,-0.2551545,0.976,0,2,2
hsa-miR-483|DNAJB6,0.9859776655,-0.39033923,0.976,1,0,0
hsa-miR-192|NTRK3,0.3631954,-0.07803122,0.976,0,1,6
hsa-miR-7|CHD4,0.876273006,0.25068945,0.976,0,1,0
hsa-miR-324-3p|PDE4B,0.895071395,0.2635953,0.976,0,1,2
hsa-miR-542-3p|ARHGEF12,0.92885932,0.29212847,0.976,0,1,7
hsa-miR-369-3p|FBN1,0.92374484,-0.28721112,0.976,0,2,2
hsa-miR-20b|UBE2B,0.9986548519,-0.4953379,0.976,2,1,5
hsa-miR-34a|UNG,0.988903652,-0.40240696,0.976,0,2,2
hsa-miR-129|FAM8A1,0.76728642,-0.19560805,0.976,0,1,5
hsa-miR-25|ZNF747,0.629038,-0.14727047,0.976,1,0,0
hsa-miR-146b|TXNDC5,0.995993814,-0.4504636,0.976,0,2,0
hsa-miR-145|TSC1,0.972863406,-0.35379064,0.976,0,2,5
hsa-miR-299-5p|SULT4A1,0.72267535,-0.17835855,0.976,1,0,0
hsa-miR-31|FBXO34,0.1754158,0.036674146,0.976,0,1,1
hsa-miR-18a|MLLT4,0.823205,-0.22078669,0.976,0,2,4
hsa-miR-143|COPZ1,0.984606828,-0.38540807,0.976,0,2,2
hsa-miR-19a|RAB7L1,0.997163926,-0.4653256,0.976,0,2,0
HS_100|PRDM11,0.6160839,0.14336638,0.976,0,1,0
hsa-miR-381|MYO1B,0.81299174,-0.21580777,0.976,0,1,5
HS_22.1|MAP4,0.991085999,-0.41332483,0.976,0,1,3
hsa-miR-154|LRRFIP1,0.95682254,0.32549095,0.976,0,1,1
hsa-miR-15b|PAFAH1B1,0.980357956,-0.37217388,0.976,1,2,2
hsa-miR-365|LDLRAP1,0.77936979,-0.20065989,0.976,0,1,2
hsa-miR-15a|ACVR2B,0.3676161,-0.079053134,0.976,0,4,9
hsa-miR-199a|SOX11,0.4408644,-0.09645468,0.976,1,0,4
hsa-miR-495|SNX13,0.986416159,0.3920027,0.976,0,4,7
hsa-miR-30b|CHST2,0.987729178,-0.39727148,0.976,1,0,2
hsa-miR-26b|NRL,0.7381082,0.1841017,0.976,0,1,1
hsa-miR-145|FNDC3A,0.979780251,-0.3705652,0.976,1,1,0
hsa-miR-326|CTSZ,0.95417561,0.32168695,0.976,0,1,1
hsa-miR-16|ADRA2A,0.0578727999999999,0.01201526,0.976,0,1,3
hsa-miR-127|ACSL3,0.993179987,-0.42621556,0.976,0,1,0
hsa-miR-143|ABI2,0.55175877,-0.1250233,0.976,0,1,4
hsa-miR-512-3p|CAPZA1,0.1990209,-0.04170447,0.976,0,1,0
hsa-miR-212|SMAD3,0.971429707,0.35076806,0.976,0,1,2
HS_166.1|VAV3,0.018101,-0.003755179,0.976,1,0,0
hsa-miR-569|TMEM123,0.71316454,-0.17492275,0.976,0,1,1
hsa-miR-505|DNAJB6,0.77177902,-0.1974649,0.976,1,0,1
hsa-miR-25|YWHAZ,0.89763785,-0.2654904,0.976,1,0,0
hsa-miR-30e-5p|WBP4,0.67730045,0.16258779,0.975,0,1,1
HS_97|AKAP9,0.58989167,-0.13570142,0.975,0,2,5
hsa-miR-15b|ACTR1A,0.80090228,-0.210157,0.975,0,1,2
hsa-miR-96|CEP135,0.956153706,-0.3245123,0.975,0,1,2
hsa-miR-766|GFAP,0.3753518,-0.0808484,0.975,0,1,3
hsa-miR-495|MKI67,0.980659628,-0.3730297,0.975,2,0,1
hsa-miR-199a*|ESR2,0.57905218,-0.13261156,0.975,0,1,3
hsa-miR-9|NRIP1,0.998039474,-0.48051757,0.975,0,1,1
hsa-miR-342|NEDD4L,0.98782964,0.39769402,0.975,0,1,2
hsa-miR-106b|MPDZ,0.3601095,0.07731957,0.975,0,1,0
hsa-miR-30c|GABRB2,0.9999394538,-0.59686214,0.975,0,1,10
hsa-miR-150|CAMLG,0.9979150526,-0.47803304,0.975,0,1,1
hsa-miR-625|CYB5B,0.99936013256,-0.52275467,0.975,2,0,2
hsa-miR-193a|EDA,0.915240474,-0.2795771,0.975,0,7,3
hsa-miR-582|TOB2,0.980929878,-0.37380594,0.975,0,1,1
hsa-miR-582|ADD3,0.854225,0.23730408,0.975,0,1,0
hsa-let-7i|HTR1F,0.99987587487,-0.5761033,0.975,0,1,1
hsa-miR-410|TLK1,0.9972063564,0.4659595,0.975,1,0,1
hsa-miR-18a*|CCDC92,0.60186368,-0.13916871,0.975,0,1,0
hsa-miR-146a|TXN2,0.50595537,-0.11283054,0.975,1,0,0
hsa-miR-18a|TSR1,0.86968943,0.2465188,0.975,0,1,0
hsa-miR-107|OIP5,0.980153926,0.37160125,0.975,0,1,0
hsa-miR-518a|CCPG1,0.49905956,0.111046866,0.975,1,1,0
hsa-miR-382|YME1L1,0.6161225,0.14337792,0.975,0,1,3
hsa-miR-296|UBAP2L,0.99937549565,0.5236138,0.975,0,1,1
hsa-miR-26a|BNC2,0.96124252,-0.33228707,0.975,0,3,8
hsa-miR-30b|GPR124,0.921050854,-0.28472403,0.975,1,0,2
hsa-miR-576|PHLDA1,0.87714647,0.25125515,0.975,1,0,9
[truncated: 21,516,267 more chars]
